# Supplementary material for: Discover the network mechanisms underlying the connections between aging and age-related diseases
Source: Sci Rep. 2016 Sep 1;6:32566. doi: 10.1038/srep32566 (PMC5007654; doi:10.1038/srep32566)
Supplement: Supplementary Dataset 1 [file srep32566-s2.xls]

## Sheet: DISEASE.GENE
Bipolar disorder	genes_35	ADCY2	ANK3	ODZ4	TRANK1	MIR2113	POU3F2	RP11-252P19.1	LMAN2L	PTGFR	CANCNA1C	NCAN	DGKH	AS3MT	DCP1B	CACNA1C	CACNB2	CNNM2	CSMD1	ITIH3	MIR137	DPYD	NT5C2	MHCREGION	SYNE1	CCDC68	MMP16	PCGEM1	MAD1L1	PIK3C2A	MHC	IFI44L	ITIH1	SDCCAG8	XBP1	XBP2
Thyroid cancer	genes_44	DIRC3	FOXE1	NRG1	MBIP	NKX2-1	C9ORF156	C9ORF97	HEMGN	NCBP1	TMOD1	XPA	KRT18P13	HABP2	PHBP	HGFAL	FSAP	NMTC5	TITF1	NKX2A	TTF1	NMTC1	FKHL15	TITF2	TTF2	NMTC4	NDUFA13	GRIM19	RET	MEN2A	HSCR1	NTRK1	TRKA	MTC	MINPP1	HIPER1	NRAS	ALPS4	NS6	CMNS	NCMS	SRGAP1	KIAA1304	NMTC2	HRAS
Gamma glutamyl transpeptidase	genes_44	C22ORF36	GGT1	C12ORF51	HNF1A	TBL2	ZNF827	MYL2	ATP8B1	CD276	DENND2D	CEPT1	DLG5	LOC100129166	EFHD1	C14ORF73	FUT2	C2ORF16	GCKR	GGTLC2	C12ORF27	ITGA1	MICAL3	MLIP	MLXIPL	STAT4	MYO1B	PKN2	CCBL2	RORA	SLC2A2	SOX9	FLJ37644	EPHA2	RSG1	EFNA1	PKLR	DPM3	CDH6	DYNLRB2	DDTL	GSTT1	GSTT2B	MIF	NEDD4L
Blood trace element	genes_16	CA13	CA2	CA3	ZXDA	ZXDB	KLF8	PPCDC	SCAMP5	POGZ	PSMB4	SELENBP1	CCDC27	DFFB	KIAA0562	LOC388588	LRRC47
Bone mineral density	genes_99	FUBP3	RIN3	FAM3C	WNT16	CPED1	WNT4	PTHLH	KLHDC5	TNFSF11	GALNT3	COLEC10	TNFRSF11B	LRP5	PPP6R3	LGR4	LIN7C	TNFRSF11A	RSPO3	CENPW	EYA4	FLJ42280	C6ORF97	CLDN14	GPR177	SOX6	MEF2C	SMOC1	FOXL1	FGFRL1	MEPE	ZBTB40	ESR1	FMN2	LOC285735	C7ORF58	ABCF2	ARHGAP1	AXIN1	C17ORF53	SLC25A13	CPN1	DCDC5	DNM3	C18ORF19	WLS	GPATCH1	HOXC6	IDUA
Rheumatoid arthritis	genes_148	SH2B3	CD247	ELMO1	TRAF1	PTPN2	SPRED2	STAT4	UBASH3A	UBE2L3	DDX6	LBH	CCR6	CDK5RAP2	DPP4	AFF3	MHC	HLA-DQA2	HLA-DQB1	HLAâ€“DRB1	GATSL3	PTPN22	TNFAIP3	ACOXL	CASP8	CFLAR	ANKRD55	ARID5B	ATG5	C5ORF30	CCL19	CCL21	CD226	CD40	CDK6	CTLA4	EOMES	FADS1	FADS2	FADS3	GATA3	IL2RA	IL6R	JAZF1	LOC100506023	PRKCQ	IRAK1	INPP5B	MTF1
Age-related macular degeneration	genes_120	ARMS2	HTRA	PLEKHA1	BTBD16	ATF6B	CFB	STK19	RDBP	CFH	CFHR4	CFHR5	KCNT2	HTRA1	ASPM	CFHR1P	CFHR2	CFHR3	F13B	ZBTB41	ADAMTS9	APOE	B3GALTL	C3	CFI	CETP	COL10A1	COL8A1	FILIP1L	SLC16A8	LIPC	TNFRSF10A	RAD51B	C2	TGFBR1	DDR1	IER3	VEGFA	TIMP3	NOTCH4	TNXB	LOC389641	C4ORF14	IGFBP7	POLR2B	REST	FRK	R102G	SKIV2L
Liver enzyme levels	genes_39	ABO	ADAMTS13	C12ORF27	C12ORF43	HNF1A	C22ORF36	GGT1	GPLD1	REEP3	JMJD1C	SAMM50	PNPLA3	CHUK	CPN1	ERLIN1	NBPF3	ALPL	RAP1GAP	MAPK10	HSD17B13	TRIB1	ABCB11	PYGB	ABHD12	GINS1	C11ORF10	FADS1	FADS2	FUT2	ALDH5A1	NRBF2	ST3GAL4	C9ORF125	ALDOB	DLG4	ASGR1	PMFBP1	HPR	PPP1R3B
Testicular germ cell tumor	genes_30	ATF7IP	DMRT1	KITLG	TERT	SPRY4	CLPTM1L	CENPE	HNF1B	DAZL	BAK1	MCM3AP	CATSPER3	PITX1	PRDM14	RAD51C	TEX14	SLC25A44	UCK2	HEATR3	SMARCAD1	HPGDS	MAD1L1	GLG1	MLKL	RFWD3	PPM1E	2016-09-04	SKA2	TRIM37	C17ORF47
Prostate-specific antigen levels	genes_15	SLC45A3	KLK15	KLK3	MSMB	NUCKS1	RAB7L1	SLC41A1	ATF7IP	KLK2	KLKP1	FLJ32569	TERT	HNF1B	FGFR2	TBX3
Optic disc parameters	genes_45	ABI3BP	CDC42BPA	DIRC3	ELP4	F5	HORMAD2	RARB	ATOH7	CARD10	DCAF4L2	NR2F2	CDC7	TGFBR3	TMTC2	SALL1	BCAS3	CDKN2B-AS1	CHEK2	DCLK1	EFEMP1	FLNB	KPNB1	RERE	SSSCA1	FAM101A	COL8A1	ASB7	BMP2	BMP4	DDHD1	HSF2	TRIB2	SIX6	DHRS3	TRIOBP	ADAMTS8	CDKN2BAS	EXOC2	SIX1	PLCE1	RPAP3	DUSP1	CDKN2B	PBLD	SCYL1
White blood cell count	genes_54	ARPC2	CDK6	PSMD3	DARC	HLA-B	GSDMA	MED24	C19ORF44	CALR3	EPS15L1	C6ORF15	CDSN	HCG22	CCHCR1	MUC21	PSORS1C1	PSORS1C2	C3ORF27	LOC90246	RPN1	GATA2	FAM49B	MLZE	CERKL	ITGA4	GSDM1	GSDMB	CSF3	NR1D1	ORMDL3	SNORD124	THRA	EDG2	OR2K2	HCG27	HLA-C	PSORS1C3	CXCL2	MYB	HBS1L	NUP107	RAP1B	SLC35E3	ERG	NAALAD2	STXBP6	MHC	NUKS1
Menopause (age at onset)	genes_23	ASH2L	EXO1	FNDC4	HELQ	PRIM1	MCM8	NLRP11	POLG	PRRC2A	RHBDL2	SYCP2L	TDRD3	TLK1	TMEM150B	UIMC1	BRSK1	SUV420H2	TMEM224	ARHGEF7	LOC121793	LIN28B	TRMT6	GCM2
Platelet counts	genes_102	BAK1	KIAA0232	SH2B3	ARHGEF3	SCGB1C1	BET1L	ODF3	PSMD13	RIC8A	SIRT3	RCL1	ATXN2	MYB	HBS1L	COPZ1	ABCC4	ARVCF	BAZ2A	PTGES3	BRD3	CABLES1	CBL	CDKN2A	DNM3	EHD3	C14ORF73	FAM171A2	ITGA2B	GCKR	LOC148824	GP1BA	HLA-B	HLA-DOA	IRF1	ITPK1	JMJD1C	LRRC16	MEF2C	MFN2	PDIA5	PLEC1	NLRP6	RAD51L1	AP2B1	SNORD7	TAOK1	THADA	TMCC2
Renal function-related traits	genes_28	BCAS3	GBA	MTX1	GNAS	C12ORF51	DCDC5	MPPED2L	MECOM	PAX8	SLC14A2	UNCX	WDR72	BCL6	LPP	KBTBD8	LRIG1	RSPO3	MHC	UMOD	SHROOM3	MPPED2	ALDH2	VPS33B	VIPAS39	VIPAR	SPE39	C14orf133	SARS2
Plasma omega-6 polyunsaturated fatty acid levels	genes_30	C11ORF9	FADS1	FADS2	FADS3	FEN1	RAB3IL1	AHNAK	BEST1	DAGLA	FTH1	INCENP	SCGB1D1	SCGB2A1	SCGB2A2	SYT7	NTAN1	PDXDC1	TMEM39A	C11ORF10	RAB3IL	SCGB1D2	REEP3	JMJD1C	NRBF2	NDEI	C16ORF45	KIAA0430	MYH11	PARN	RRN3
Pulmonary function	genes_52	TLE3	UACA	THSD4	ARMC2	C10ORF11	CCDC38	CDC123	CFDP1	LRP1	MECOM	MFAP2	MMP15	RARB	ZKSCAN3	ZNF323	HDAC4	KCNE2	NCR3	SPATA9	TGFB2	ADAM19	GPR126	PPT2	AGER	HTR4	NPNT	GSTCD	FLJ20184	INTS12	HHIP	TNS1	KCNJ2	SOX9	DNER	FAM13A	PTCH1	PID1	HLA-DQA2	HLA-DQB1	SFTPB	SFTB3	SMDP1	SFTPC	SFTP2	SMDP2	ABCA3	ABC3	SMDP3
Heart rate	genes_33	CCDC141	CD46	CHRM2	CPNE8	FADS1	FNDC3B	GNG11	KIAA1755	RFX4	MYH6	NKX2-5	SYT10	TFPI	ACHE	B3GNT7	CD34	GJA1	GNB4	HCN4	C12ORF67	LINC00477	FLRT2	SLC35F1	CANX	MAML1	HMGB3P18	SLC12A9	UFSP1	MYH7	NDNG	ADRB1	ADRB1R	RHR
Vitamin E levels	genes_10	CYP4F2	SCARB1	APOA5	BUD13	ZNF259	LOC100128347	SIK3	TTPA	TTP1	AVED
HDL Cholesterol - Triglycerides	genes_23	APOA5	BUD13	C2ORF16	CCDC121	GCKR	ZNF512	ZNF259	LOC100129150	LPL	LOC100129500	CETP	TRIB1	LIPC	HL	LIPH	HDLCQ12	SCARB1	CD36L1	CLA1	HDLQTL6	SORT1	NT3	LDLCQ6
Type 1 diabetes	genes_95	CUX2	IL2RA	3NCOA1	ADCY3	C2ORF79	CENPO	DNAJC27	DNMT3A	POMC	EFR3B	LMO7	C6ORF120	C6ORF208	DLL1	FAM120B	LOC154449	PCD2	PHF10	PSMB1	TBP	TCTE3	WDR27	DIO3	DLK1	MEG3	RTL1	TYK2	BACH2	CD69	C6ORF173	CLEC16A	CTLA4	ERBB3	GLIS3	ORMDL3	MHC	IFIH1	IL2	PTPN2	PTPN22	SH2B3	UBASH3A	IL27	INS	COBL	IL10	C10ORF59	CTSH
Uric acid levels	genes_62	SLC2A9	DIP2C	WDR1	ABCG2	GCKR	LRRC16A	SCGN	PDZK1	SLC16A9	SLC17A1	SLC22A11	SLC22A12	GLUT9	ASAH2	A1CF	ATXN2	PTPN11	BAZ1B	MLXIPL	C17ORF82	BCAS3	HLF	HNF4G	IGF1R	INHBE	INHBC	B3GNT4	NRXN2	ACVR2A	ORC4L	LTBP3	OVOL1	PRKAG2	SLC17A3	PKLR	TRIM46	NRG4	UBE2Q2	RREB1	NFAT5	ACVRL1	ACVR1B	INHBB	MAF	MUSTN1	SFMBT1	STC1	TMEM171
Glaucoma	genes_50	DNAJC24	ELP4	FAM86A	RBFOX1	CDK2NA	CDKN2BAS	CDKN2B-AS1	TMCO1	SRBD1	AFAP1	GMDS	ABCA1	SIX6	LRP12	ZFPM2	SIX1	CDKN2B	CAV2	CAV1	NTF4	NTF5	NT5	NT4	GLC1O	OPTN	GLC1E	FIP2	HYPL	NRP	ALS12	ASB10	GLC1F	WDR36	TAWDRP	GLC1G	MYOC	TIGR	GLC1A	JOAG	GPOA	LTBP2	LTBP3	GLC3D	MSPKA	WMS3	CYP1B1	GLC3A	OPA1
Fasting glucose	genes_40	CDKAL1	GCK	GCKR	GLIS3	IGF1R	KANK1	FOXA2	SLC30A8	DGKB	TMEM195	PDK1	RAPGEF4	MTNR1B	SIX2	SIX3	ABCC11	G6PC2	CDKN2A	CDKN2B	ZMAT4	ADCY5	CRY2	FADS1	IGF1	MADD	PROX1	SLC2A2	TCF7L2	ADRA2A	C2CD4B	ARAP1	DPYSL5	PCSK1	PPP1R3B	MRPL33	PDX1	VPS13C	OR4S1	GKRP	FGQTL5
Epilepsy	genes_180	MMP8	SCN1A	FANCL	VRK2	PCDH7	CAMSAP1L1	CHRM3	ZEB2	ATAD4	COPZ2	NFE2L1	SKAP1	SNX11	HSA-MIR-152	CBX1	CDK5RAP3	PNPO	GAL	GALN	GLNN	ETL8	CNTN2	TAX	TAX1	FAME5	CERS1	LASS1	UOG1	EPM8	LMNB2	LMN2	EPM9	SRPX2	SRPUL	RESDX	SYN1	DEPDC5	KIAA0645	FFEVF	LGI1	EPT	ETL1	ADLTE	ADPEAF	CPA6	CPAH	ETL5	2016-02-11
Electrocardiographic traits	genes_94	ANKRD9	ATP1B1	ATP2A2	CAV1	PLN	SLC35F1	CNOT1	CREBBP	C3ORF75	FADS2	GBF1	GMPR	RNF207	KCNE1	KCNH2	KCNQ1	KLF12	LAPTM4B	LIG3	LITAF	MKL2	SLC8A1	NCOA2	NOS1AP	PRKCA	SCN10A	SCN5A	SLC4A4	TCEA3	SMARCAD1	AZIN1	SPATS2L	KCNJ2	GFRA3	SP3	CCDC141	TTN	TRPM7	USP50	OLFML2B	C6ORF204	NDRG4	ASF1A	GINS3	GOT2	SLC38A7	RFFL	ACOT7
Coronary artery disease	genes_91	PHACTR1	PPAP2B	LDLR	SMARCA4	TCF21	WDR12	ZC3HC1	SORT1	KCNE2	CDKN2BAS	ADAMTS7	ANRIL	CDKN2A	CDKN2B	C12ORF51	RPL6-PTPN11	ACAD10	ALDH2	CDKN2A/2B	MYL2	ATP2B1	BTNL2	C6ORF10	CDKN2A/B	GUCY1A3	WDR35	TTC32	HCG27	HLA-C	STK32B	HSP90B1	MTAP	LIPA	ANKS1A	CNNM2	CYP17A1	NT5C2	HHIPL1	LPA	MIA3	MRAS	SMG6	SRR	ATP5G1	GIP	SNF8	UBE2Z	APOA1
Nephropathy	genes_53	CFH	CFHR3	CFHR1	CFHR4	CFHR5	CHFR2	HLA-DPB1	HLA-DPA1	HLA-DPB2	HORMAD2	LIF	MTMR3	OSM	PSMB8	PSMB9	TAP1	TAP2	HLA-DQA1	HLA-DQB1	HLA-DRB1	CARD9	ITGAM	ITGAX	VAV3	DEFA	HLA-A	MPDU1	TNFSF13	DEFAS	HLA-DQA/B	COL4A1	POREN1	HANAC	ICH	BSVD	RATOR	UMOD	HNFJ1	FJHN	MCKD2	ADMCKD2	REN	HNFJ2	XPNPEP3	APP3	NPHPL1	CFHL5	FHR5
Hepatitis B	genes_25	UBE2L3	HLA-C	HLA-DQB2	GRIN2A	HLA-DPA1	HLA-DPB1	HLA-DQB1	HAL-DQB2	CD40	CFB	HLA-DOA	NOTCH4	HLA-DPA3	0	HLA-DQA2	EHMT2	HLA-DP	TCF19	HLA-DQ	IFNGR1	IMD27A	IMD27B	CRFB4	IBD25	IFNAR2
Chronic obstructive pulmonary disease	genes_26	AP2A2	CHID1	EFCAB4A	AGPHD1	CHRNA3	CYS1	FAM13A	TGFB2	HHIP	MMP12	IREB2	HHIP-AS1	CYP2A6	EGLN2	RAB4B	CHRNA5	CHRNA4	LOC123688	PSMA4	MMP1	CLG	SERPINA1	PI	AAT	HMOX1	HMOX1D
Lung cancer	genes_82	FRY	BRCA2	CHEK2	TP63	TERT	HTERT	VTI1A	HLACLASSII	DCBLD1	ROS1	MTMR3	MIPEP	BAT3	CHRNA3	CLPTM1L	MSH5	CHRNA5	CHRNB4	LOC123688	PSMA4	BPTF	BTNL2	APOM	TRNAA-UGC	EGFR	NISBD2	BRAF	NS7	ERBB2	NGL	NEU	HER2	PRKN	PARK2	PDJ	LPRS2	DLEC1	DLC1	RASSF1	PPP2R1B	KRAS	KRAS2	RASK2	NS	CFC2	RALD	MAP3K8	COT
Central corneal thickness	genes_39	ADAMTS6	ARID5B	CHSY1	COL4A3	COL5A1	COL8A2	FNDC3B	GLT8D2	KCNMB2	TBL1XR1	FOXO1	LPAR1	LRRK1	NR3C2	SMAD3	TJP1	C7ORF42	AKAP13	ZNF469	BANP	IBTK	FAM46A	ARHGAP20	POU2AF1	PTGDS	LCN12	FGF9	SGCG	NF1B	MPDZ	VKORC1L1	HS3ST3B1	PMP22	RXRA	RAB3GAP1	LOC100506532	PDE8A	AL354828.1	AVGR8
Systemic lupus erythematosus	genes_71	C2	TYRO3	FAM98B	ITGAM	STAT4	TNPO3	HLA-DQA2	EDEM3	IRF5	RNF114	SPATA8	ZNF184	HLA-DQA1	RTKN2	ARID5B	CD80	CDKN1B	CREBL2	DGUOK	TET3	GPR19	TNFAIP3	UHRF1BP1	WDFY4	DRAM1	BLK	HLA-DRB1	ETS1	TNFSF4	AFF1	HLA-DR3	TNXB	ELF1	LRRC18	RASGRP3	SLC15A4	TNIP1	HIC2	UBE2L3	IKZF1	ATG5	PRDM1	BANK1	HLAREGION	KIAA1542	PXK	ITGAX	C8ORF13
Cholesterol	genes_265	CETP	CELSR2	ABCA1	ABCB11	ABCG5	ABCG8	APOB	APOE	ASAP3	GPR146	SORT1	CMTM6	CSNK1G3	DNAH11	ANGPTL3	LRPAP1	EVI5	FADS1	FADS2	FADS3	FAM117B	ERGIC3	FRK	FLJ36070	GCKR	GPAM	HFE	HLA	HMGCR	HNF1A	HNF4A	HPR	LDLR	IRF2BP2	LIPC	PPP1R3B	MOSC1	ALOX5	2016-03-08	MYLIP	NPC1L1	PCSK9	A2ML1	PHC1	PHLDB1	PLEC1	PPARA	PXK
Lipid traits	genes_42	ABO	APOA1	APOA4	APOA5	APOC3	DOCK7	HMGCR	LIPC	LPL	TOMM40	CETP	APOC1	APOE	GCKR	PCDH7	ABCA1	ALB	APOC2	CPT1A	ANGPTL3	FADS1	FADS2	FADS3	C20:2	C20:3	PDXC1	MLXIPL	PLTP	PPP1R11	FCGR2A	FCGR2B	PCSK9	LIPG	LDLR	ABCG5	ABCG8	APOB	2-APOE	CELSR2	PSRC1	SPRT1	TRIB1
Coffee consumption	genes_19	CYP1A1	CYP1A2	POR	SNORA14A	TMEM120A	AHR	CPLX3	ULK3	LAMB4	NRCAM	CCDC55	EFCAB5	SSH2	MLXIPL	TBL2	VPS37D	CSK	EDC3	LMAN1L
C-reactive protein	genes_38	HNF1A	LEPR	APOE	CRP	C12ORF43	OASL	TOMM40	TREM2	APCS	FCRL6	OLFML2B	OR10J3	OR10J5	DARC	DUSP23	FCER1A	IFI16	OR10J1	IL1RN	IL1F10	CRPP1	IL6	APOC1	APOCII	IL6R	GCKR	ARG1	BCL7B	GPRC6A	HNF4A	PPP1R3B	NLRP3	PTPN2	RORA	ASCL1	IRF1	PABPC4	SALL1
Mammographic density	genes_14	LSP1	TNNT3	MKL1	SGSM3	TNRC6B	PLA2G6	TMEM184B	ZNF365	AREG	ESR1	IGF1	PRDM6	TBX3	TBX5
Breast cancer	genes_193	ACRV1	CCDC15	CHEK1	FEZ1	HEPACAM	HEPN1	HYLS1	MGC39545	PATE1	PATE2	PATE3	PATE4	PKNOX2	ROBO4	SLC37A2	STT3A	TMEM218	BC042876	KCNH7	FGFR2	CCND1	MAP3K1	SLC4A7	TOX3	ESR1	PRC1	ZC3H11A	ARRDC3	LOC643714	MERIT40	FTO	KIAA1752	PTPN7	UBE2T	LGR6	LRRN2	MDM4	PIK3C2B	PEX14	TERT	PTHLH	ADAM29	AP4B1	BCL2L15	DCLRE1B	HIPK1	PTPN22	NOBOX
Obesity	genes_158	ADCY3	RBJ	ALDH2	BDNF	CDKAL1	FTO	GIPR	QPCTL	ITIH4	KCNQ1	NT5C2	SEC16B	TMEM18	MYL2	PCSK1	GNPDA2	MC4R	KLF9	COL6A5	POMC	TNNI3K	PMAIP1	GALNT10	MIR148A	NFE2L3	ETV5	TFAP2B	LOC144233	NEGR1	DNAJC27	MAP2K5	GP2	CADM2	LRRN6C	LBXCOR1	CUGBP1	MTCH2	NDUFS3	GTF3A	MTIF3	NRXN3	HMGA1	NUDT3	FLJ35779	HMGCR	AC138894.2	APOB48R	ATXN2L
Hypertension	genes_144	AS3MT	ATP2B1	POC1B	FGF5	PRDM8	MIR1263	PLEKHG1	SOX6	ULK4	HOXA	EVX1	RSPO3	FLJ32810	TMEM133	ATXN2	C10ORF107	CACNB2	CSK	FES	GOSR2	HFE	EBF1	MAP4	MECOM	MTHFR	NPPB	NOV	CYP17A1	NT5C2	PLCE-1	PLEKHA7	SLC39A8	EDN3	GNAS	PIK3CG	ADAMTS-8	JAG1	FIGN	CHIC2	ADRB1	C5ORF23	NPR3	SLC4A7	CAPZA1	ST7L	CASZ1	PTPN11	ALDH2
Iron status biomarkers	genes_15	TF	HFE	SLC17A1	TMPRSS6	PCSK7	APOA	HIST1H2BJ	TEX14	ABO	SLC40A1	WDR75	ARNTL	FADS2	NAT2	TFRC
Urinary metabolites	genes_13	AGXT2	SLC6A20	HPD	WDR66	NAT2	SLC7A9	ABO	ACADS	ALMS1	PSMD9	PYROXD2	FUT2	ACADL
Metabolic traits	genes_144	ABCC1	ABCC4	ACADM	ACE	ACMSD	ACSM2A	ACSM5	ADHFE1	ADRA1A	AKR1D1	ALDH18A1	NAT8	ALOX12	ANPEP	ABP1	SLC5A11	ARSA	APOA5	CBS	CCDC57	CETP	COMT	CPS1	CYP2C9	CYP2C8	CYP4A11	PRODH	BHMT	ISYNA1	FADS1	SLC13A5	FMO3	FUT2	GCDH	GCKR	GGT1	GLS2	GMPR	HEATR4	HPS5	IDO1	IVD	KLKB1	KNG1	LACTB	LIPC	ECI2	SLC22A4
Toenail selenium levels	genes_12	ARSB	DMGDH	LHFPL2	BHMT	BHMT2	JMY	CBS	PKNOX1	U2AF1	WDR4	STAG3OS	HOMER1
Bladder cancer	genes_33	CLK3	CYP1A2	CLPTML	TERT	LSP1	TERC	ACTRT3	LRRC34	MYNN	FGFR3	TACC3	TMEM129	CCNE1	APOBEC3A	CBX6	TP63	NAT2	PSCA	SLC14A1	MYC	GSTM1	JAG1	SLBP	BC042052	ACH	KRAS	KRAS2	RASK2	NS	CFC2	RALD	RB1	HRAS
Freckles	genes_8	IRF4	ASIP	RALY	C16ORF55	MC1R	SPATA33	TYR	SEC5L1
Hair color	genes_38	TPCN2	OCA2	MC1R	SLC24A4	KITLG	HERC2	IRF4	MATP	EDNRB	TYRP1	ASIP	SLC45A2	SHEP1	MRT38	P	PED	D15S12	BOCA	EYCL3	HCL3	TPC2	SHEP10	SHEP2	CMM5	AIM1	SHEP5	OCA4	NCKX4	SHEP6	AI2A5	MGF	SF	SCF	SHEP7	FPHH	CAS2	GP75	SHEP11
Primary tooth development	genes_21	AP3M1	VCL	ADK	C14ORF93	AJUBA	CACNB2	DLEU7	HMGA2	IGF2BP1	MSRB3	OPN1SW	CALU	EDA	FAM155E	KCNJ2	KCNJ16	RAD51L1	BMP4	CDON	RAD51C	TEX14
Febrile seizures	genes_16	CD46	IFI44L	SCN1A	SCN2A	ANO3	CD34	CPA6	CPAH	ETL5	2016-02-11	GPR98	MASS1	VLGR1	KIAA0686	2016-02-04	USH2C
Bilirubin levels	genes_34	UGT1A	SLCO1B3	UGT1A1	LOC339766	SLCO1B1	CCDC19	DCHS2	DGKD	PLA2R1	LST3	G6PD	LST-3TM12	SLCO1A2	UGT1A11P	UGT1A12P	LOC100286922	UGT1A10	UGT1A3	UGT1A4	UGT1A5	UGT1A6	UGT1A7	UGT1A8	UGT1A9	MROH2A	UGT	UGT1	UGT1A13P	DNAJB3	RPL1	RPL17P11	UGT1A2P	GNT1	BILIQTL1
Red blood cell count	genes_87	G6PD	ITFG3	CTAG2	MECP2	F8	MPP1	TKTL1	FAM3A	LUCL7	MPG	POLR3K	RPL2B	NPRL3	DECR	LMF1	NME4	RHOT2	WDR90	PRKCE	CD164	ACOXL	ACTL6B	TFR2	CACNA1C	CCDC162P	CCND3	FNTB	MAX	DENND4A	PTPLAD1	FBXO7	HK1	IKZF1	LIPC	2016-03-08	KIF22	NRG4	NUDT19	SCO2	NCAPH2	ODF3B	TYMP	OR6Y1	OR10Z1	SPTA1	PIEZO1	FAM38A	PRKAG2
Mean corpuscular volume	genes_59	HFE	ALPHA-GLOBINCLUSTER	TMPRSS6	CITED2	MYB	HBS1L	BYSL	CCND3	MED20	USP49	C15ORF44	DENND4A	DPP8	IGDCC4	PTPLAD1	SLC24A1	HBA1	HBA2	ITFG3	LUC7L	RGS11	AGAP4	ALOX5	ANUBL1	FAM21C	2016-03-08	RCL1	THRB	MSMB	NCOA4	TIMM23	SCO2	KLHDC7B	NCAPH2	TYMP	ATP6V1G3	PTPRC	C6ORF182	CD164	TFRC	ZDHHC19	HK1	PDGFRA	GCDH	SLC17A3	MPP1	HIC2	UBE2L3
Hematological parameters	genes_52	ALPHA-GLOBINCLUSTER	HBBP1	HBD	HBG1	HBE1	ABO	ALDH2	SLC12A7	C1ORF182	BGLAP	C1ORF85	CCT3	PAQR6	SMG5	TMEM79	VHLL	TMPRSS6	CDT1	MYB	HBS1L	FADS1	TNFRSF13B	CFB	STK19	ZBTB12	DARC	MPP1	HFE	ABCB11	G6PC2	ANK1	CDKAL1	FN3K	GCK	MYO9B	CYBA	G6PC3	ATP11A	TUBGCP3	HK1	SPTA1	MTNR1B	SLC30A8	BYSL	CCND3	PTPN11	TFR2	AK3
Amyotrophic lateral sclerosis	genes_111	UNC13A	C9ORF72	CABIN1	GGT5	SUSD2	CAMK1G	SOD1	IFNK	MOBKL2B	KIFAP3	ZNF746	DPP6	GPR133	CTNND2	ITGA9	LOC100128095	OPCML	NUDT12	IQCF5	PFKP	TMPRSS2	ALCAM	ALDH3A1	LOC645321	INPP5B	RAB9P1	RP1L1	MGLL	MYO18B	LRRTM4	SALM1	TARDBP	TDP43	ALS10	FIG4	KIAA0274	SAC3	ALS11	YVS	BTOP	OPTN	GLC1E	FIP2	HYPL	NRP	ALS12	VCP	IBMPFD1
Alzheimer's disease	genes_102	APOE	TOMM40	APOC1	BCAM	BCL3	EXOC3L2	PVR	PVRL2	TREM2	PICALM	BIN1	FRMD4A	MS4A	CLU	ABCA7	CR1	MS4A4E	MS4A6A	CASS4	CD2AP	CELF1	EPHA1	FERMT2	INPP5D	MEF2C	PTK2B	RIN3	SLC24A4	SORL1	ZCWPW1	HLA-DRB1	HLA-DRB5	NME8	GRIN3B	HMHA1	CEACAM16	PPP1R37	CD33	MS4A4A	MTHFD1L	GAB2	GLIS3	TREM	NCR2	CCDC50	GEMC1	OSTNIL1-RAP	SNAR-I
Allergic sensitization	genes_42	IL18R1	IL18RAP	IL1RL1	BCL6	LPP	STAT6	ADAD1	IL2	IL21	KIAA1109	C11ORF30	LRRC32	HLA-DQA1	HLA-DQB1	MICB	HLA-B	HLA-C	MICA	MYC	PVT1	CAMK4	TSLP	WDR36	SLC25A46	MIR574	FAM114A1	TLR1	TLR10	TLR6	GSDMB	IKZF3	NFATC2	PLCL1	SMAD3	TTC6	FOXA1	IL1RL2	PTGER4	DAB2	IL33	RANBP6	GATA3
Asthma	genes_74	HLA-DQA1	IL18R1	IL1RL1	BTNL2	HLA-DRA	ORMDL3	IL6R	LRRC32	DPB1	HLA	SLC30A8	GSDMB	PYHIN1	IL33	TSLP	C6ORF10	CDK2	IKZF4	NOTCH4	PBX2	HLA-DOA	HLA-DQB1	LOC729675	HLA-DQA2	LOC338591	GSDMA	IL2RB	SMAD3	HLA-DQ	CRB1	DENND1B	PDE4D	CLEC16A	TLR1	ZBTB10	WDR36	TBX21	TBET	PTGER2	IRAK3	IRAKM	ASRT5	ALOX5	ADRB2	MUC7	HLA-G	CCL11	SCYA11
Allergic rhinitis	genes_13	LINC00486	DLG1	FERD3L	AKR1E2	ZNF776	C11ORF30	LRRC32	HLAREGION	SLCA25A46	TMEM232	IL13	ALRH	BHR1
Alcohol consumption	genes_8	ADH1B	AUTS2	CCDC63	C12ORF51	ALDH2	OAS3	MYL2	BRAP
Acute lymphoblastic leukemia	genes_31	ARID5B	CDKN2A/B	CEBPE	GATA3	IKZF1	PIP4K2A	DDC	GRB10	PYGL	TP63	INTS10	OR8U8	NUP214	D9S46E	CAN	CAIN	TAL1	TCL5	SCL	TAL2	NBS1	NBS	FLT3	BCR	CML	PHL	ALL	BAX	PAX5	BSAP	ALL3
Migraine	genes_32	FHL5	LRP1	APOA1BP	MEF2D	TBC1D7	PHACTR1	PRDM16	C7ORF10	TRPM8	TSPAN2	ASTN2	TGFBR2	MTDH	PGCP	TSC1	MMP16	ATP1A2	FHM2	MHP2	CACNA1A	CACNL1A4	SCA6	SCN1A	GEFSP2	SMEI	FEB3A	EIEE6	FHM3	KCNK18	TRESK	TRIK	MGR13
AIDS progression	genes_47	PARD3B	HCP5	MICB	BAT1	LTB	MCCD1	TNF	KIR3DL1	NKAT3	NKB1	AMB11	KIR3DS1	IFNG	IFG	IFI	CXCL12	SDF1	CXCR1	IL8RA	IL4R	IL4RA	CCL3	SCYA3	MIP1A	CD209	CDSIGN	HLA-C	PSORS1	CCL2	SCYA2	MCP1	MCAF	IL10	CSIF	GVHDS	CCL3L1	SCYA3L1	LD78	TLR3	IIAE2	CCL11	SCYA11	CX3CR1	GPR13	V28	PSENEN	PEN2
Abdominal aortic aneurysm	genes_5	LDLR	LRP1	CDKN2A	CKDN2B	DAB2IP
Acne (severe)	genes_71	AX746604	AX747517	BANF1	BC010924	C11ORF68	CATSPER1	CCDC85B	CDC42EP2	CFL1	CST6	CTSW	DPF2	DQ587981	DRAP1	EFEMP2	EHBP1L1	EIF1AD	FAM89B	FIBP	FOSL1	FRMD8	GAL3ST3	KAT5	KCNK7	LTBP3	MALAT1	MAP3K11	MIR4489	MIR4690	MIR548AR	MUS81	MASCRNA_MENRNA	NEAT1	OVOL1	PACS1	PCNXL3	POLA2	RELA	RNASEH2C	SART1	SCYL1	SF3B2	SIPA1	SLC22A20	SLC25A45	SNX32	SSSCA1	SSSCA1-AS1
Activated partial thromboplastin time	genes_28	ADAMTS13	C9ORF7	LOC653163	SURF2	SURF4	ABO	AGBL1	F11	SELP	F5	FETUB	HRG	AHSG	ADIPOQ	RFC4	KNG1	DBN1	F12	FGFR4	GRK6	LMAN2	MXD3	NSD1	PRELID1	PRR7	RGS14	SLC34A1	UIMC1
Adiponectin levels	genes_21	CDH13	CMIP	FGFR2	WDR11	PEPD	ADIPOQ	DNAH10	ATP6V0A2	GPR109A	GNL3	IRS1	LYPLAL1	PDE3A	TRIB1	VEGFA	FER	KNG1	ARL15	APM1	GBP28	ADIPQTL1
Adiposity	genes_5	FTO	IRS1	TFAP2B	MSRA	LYPLAL1
Alcohol dependence	genes_23	ALDH2	ADH1A	ADH1B	ADH1C	ADH4	ADH6	ADH7	ADH5	FABP3	SERINC2	SNRNP40	ZCCHC17	NKAIN1	PECR	ADH2	ADH3	GABRA2	HTR2A	RCBTB1	CLLD7	GLP	TAS2R16	T2R16
Alopecia areata	genes_18	IKZF4	IL2RA	HLA-DQA2	IL2	IL21	CTLA4	ICOS	ULBP3	ULBP6	HR	AU	MUHH1	HYPT4	CLDN1	SEMP1	ILVASC	RIN2	MACS
Alzheimer's disease (cognitive decline)	genes_18	ANKRD55	BCAS3	BZW2	TSPAN13	CACNA1G	CLMN	CRADD	CTNNA2	FLJ45256	MAN2A1	PGAM5P1	PDE7B	MYO16	SAP30L	PSMA1	RRAS2	SPON1	TGM6
Amyloid A serum levels	genes_5	GTF2H1	HPS5	LDHA	LDHC	SAA1
Ankylosing spondylitis	genes_14	ANO6	EDIL3	HAPLN1	ERAP1	IL23R	KIF21B	HLA-B	TBKBP1	LTBR-TNFRSF1A	RUNX3	IL12B	MHC	B3GNT2	PSMG1
Antineutrophil cytoplasmic antibody-associated vasculitis	genes_11	FMR1NB	COL11A2	HLA-DP	MAGEC2	PCDH11Y	PABPC5	PCDH11X	SERPINA1	SERPINA11	TGIF2LX	CPXCR1
Aortic root size	genes_10	PDYN	SIRPA	PDE3A	SGSM2	SMG6	SRR	TSR1	HMGA2	CCDC100	PPIC
Asthma (childhood onset)	genes_44	CDHR3	GSDMA	GSDMB	IL33	HPSE2	IL5RA	TBX21	TBET	PTGER2	IRAK3	IRAKM	ASRT5	ALOX5	ADRB2	MUC7	HLA-G	CCL11	SCYA11	HNMT	IL13	ALRH	BHR1	PLA2G7	PAFAH	PAFAD	SCGB3A2	UGRP1	TNF	TNFA	PHF11	NYREN34	PTGDR	AS1	ASRT1	NPSR1	GPR154	GPRA	VRR1	PGR14	ASRT2	CHI3L1	GP39	YKL40	ASRT7
Atopic dermatitis	genes_29	XIRP2	EDC	DMRTA1	IL13	RAD50	TNXB	CREBL1	C11ORF30	LRRC32	FLG	C6ORF10	GLB1	GPSM3	IL18R1	IL18RAP	IL1RL1	ZNF365	CARD11	LOC100630917	CCDC80	PFDN4	CYP24A1	NLRP10	OR10A3	HLA-C	KIF3A	ACTL9	OVOL1	ATOD2
Atrial fibrillation	genes_65	C9ORF3	CAV1	SYNE2	HCN4	KCNN3	PMVK	ZFHX3	PRRX1	PITX2	SYNPO2L	NUP155	KIAA0791	ATFB15	SCN5A	LQT3	VF1	HB1	SSS1	CMD1E	CDCD2	GJA5	CX40	ATFB11	ABCC9	SUR2	CMD1O	ATFB12	CANTU	SCN1B	GEFSP1	BRGDA5	ATFB13	SCN2B	ATFB14	SCN3B	SCNB3	BRGDA7	ATFB16	SCN4B	LQT10	ATFB17	KCNQ1	KCNA9	LQT1	KVLQT1	ATFB3	SQT2	KCNE2
Autism	genes_43	CASDE1	NRAS	AMPD1	CSDE1	BCAS2	DENND2C	TRIM33	MACROD2	CDH10	CDH9	SLC9A9	AUTS16	CNTNAP2	CASPR2	NRXN4	CDFE	AUTS15	PTHSL1	SHANK2	CORTBP1	AUTS17	NLGN3	ASPGX1	AUTSX1	MECP2	RTT	PPMX	MRX16	MRX79	AUTSX3	MRXSL	MRXS13	CHD8	DUPLIN	KIAA1564	AUTS18	EIF4E	EIF4EL1	AUTS19	RPL10	DXS648	QM	AUTSX5
Axial length	genes_21	GJD2	C3ORF26	COL8A1	DOC1	FILIP1L	LOC648640	MGC4308	TBC1D23	ARHGAP18	LAMA2	C1ORF109	CDCA8	DNALI1	GNL2	SNIP1	EPHA10	RSPO1	ACTC1	LOC388739	LOC728518	ZC3H11B
Barrett's esophagus	genes_11	OR2D12	OR2D13	MHC	FOXF1	LOC732275	ASCC1	p50	CTHRC1	MSR1	SCARA1	SRA
Basal cell carcinoma	genes_39	ALS2CR12	CASP10	CASP8	CDKN2A	CDKN2B	TERT	KRT5	KLF14	PADI6	RCC2	RGS22	TGM3	TP53	RHOU	ZFHX4	ZFHX4-AS1	FAM49A	MYCN	GATA3	RP11-428L9.1	RP11-428L9.2	MC1R	UBAC2	EXOC2	CLPTM1L	ARHGEF10L	PADI4	PTCH1	NBCCS	BCNS	HPE7	PTCH2	RASA1	GAP	CMAVM	PKWS	P53	LFS1	BCC7
Behcet's disease	genes_14	ERAP1	KLRC4	STAT4	CCR1	CCR3	PSORS1C1	TFCP2L1	DHFRP2	MICB	MICA	HCG22	IL10	IL12RB2	IL23R
Beta thalassemia/hemoglobin E disease	genes_8	BCL11A	HBBP1	HBD	HBG1	HBE1	HBG2	MYB	HBS1L
Beta-2 microglubulin plasma levels	genes_7	HLA-B	HLA-C	ATXN2	SH2B3	TRIM31	HLA-A	MICA
Biomedical quantitative traits	genes_5	FAM3C	C12ORF51	CD46	LOC148696	LOC644502
Birth weight	genes_8	NTRK2	ADCY5	ADRB1	CDKAL1	HMGA2	LCORL	CCNL1	LEKR1
Bone properties (heel)	genes_9	CCDC170	ESR1	GPATCH1	RSPO3	SPTBN1	TMEM135	DKK1	MBL2	WNT16
Brain connectivity	genes_7	CNTN4	LRRC20	NEDD4	SPON1	TACR1	UBE2A	MACROD2
Breast size	genes_19	ADO	ALDH7A1P4	ZNF365	AREGB	EREG	EPGN	C6ORF97	ESR1	LOC84931	GLI2	INHBB	LOC100129646	PTHLH	KCNU1	MRPS7P1	ZNF703	PTPRF	LAR	BNAH2
Calcium levels	genes_14	CASR	CARS	CYP24A1	DGKD	GCKR	GATA3	DGKH	KIAA0564	VKORC1L1	C3ORF28	CCDC58	CSTA	KPNA1	WDR5B
Cardiovascular disease risk factors	genes_18	APOB	BCHE	CELSR2	GCKR	HFE	LDLR	LIPC	OASL	PCSK7	SLC17A4	TOMM40	CETP	LPL	WDR1	ABCG2	MRC1	APOE	HERPUD1
Carotid intima media thickness	genes_10	APOC1	PINX1	PIK3CG	ZHX2	EDNRA	PPARG	PPARG1	PPARG2	CIMT1	GLM1
Celiac disease	genes_58	BACH2	ADAD1	IL2	IL21	KIAA1109	CCR2	CCR3	TAGAP	HLA	CD80	KTELC1	SH2B3	MAP3K7	ETS1	HLA-DQA1	HLA-DQB1	CD28	CTLA4	ICOS	ICOSLG	IL12A	ITGA4	UBE2E3	LPP	MMEL1	TNFRSF14	PLEK	PTPN2	REL	AHSA2	ZMIZ1	TNFAIP3	CCR4	CCR1	CCR5	CCR9	CCRL2	IL18R1	IL18RAP	IL1RL1	IL1RL2	CIITA	CLEC16A	SOCS1	RUNX3	THEMIS	PTPRK	RGS1
Cerebrospinal fluid levels of Alzheimer's disease-related proteins	genes_18	CCBP2	CCR2	CCR3	CCR5	CCRL2	LTF	ADAR	IL6R	SHE	TDRD10	UBE2Q1	ACE	CYB561	DCUN1D5	MMP12	MMP13	MMP3	WTAPP1
Cervical cancer	genes_9	HLA-DPB2	EXOC1	GSDMB	HLA-DQA1	HLA-DRB1	MICA	HLA	FGFR3	ACH
Chronic hepatitis C infection	genes_20	HLA-DQA1	HLA-DQB1	IL-28B	HLA	DEPDC5	ITPA	IL28A	IL28B	IL29	PTPRC	CD45	LCA	IFNL3	CCR5	CMKBR5	CCCKR5	IDDM22	IFNG	IFG	IFI
Chronic kidney disease	genes_68	SLC13A3	DDX1	MPPED2	ATXN2	C17ORF82	BCAS3	TBX2	CPS1	CST3	CST4	CST9	DACH1	FNDC4	GCKR	IFT172	NAT8	ALMS1	NAT8B	PIP5K1B	FAM122A	PRKAG2	CCDC158	SHROOM3	SLC22A2	F12	GRK6	LMAN2	PRR7	RGS14	SLC34A1	PFN3	JARID1A	SLC6A12	SLC6A13	CCDC123	ECAT8	SLC7A9	TFDP2	FBX022	UBE2Q2	WDR37	WDR72	ANXA9	FAM63A	LASS2	SETDB1	BNIPL	PRUNE
Chronic lymphocytic leukemia	genes_34	BCL2L11	ACOXL	FAS	ACTA	HLA	CAMK2D	GRAMD1B	SCN3B	IPCEF1	IRF4	IRF8	MYNN	POT1	SP110	SP140	RPLP1	BAK1	BCL2	CASP10	CASP8	ACTA2	LEF1	TSPAN32	RFXDC2	MNS1	KLF10	ODF1	PMAIP1	MYC	AS1	CDKN2B	HLA-DRB5	PRKD2	STRN4
Chronic obstructive pulmonary disease-related biomarkers	genes_24	ANXA11	ASRGL1	ATP2C2	HLA-C	CCHCR1	PSORS1C1	SCGB1A1	SFTPD	RP11-369J21.2	RP11-369J21.6	RP11-369J21.5	FGFR3P	RP11-479O17.4	APIP	EHF	AHNAK	RP11-369J21.4	MMP1	CLG	SERPINA1	PI	AAT	HMOX1	HMOX1D
Circulating myeloperoxidase levels (serum)	genes_6	CFH	C2	NOTCH4	HLA	SIRPB2	MPO
Coagulation factor levels	genes_14	ADAMTS13	C9ORF96	LOC286310	LOC653163	OBP2A	OBP2B	SURF5	ABO	SURF6	VWF	PROCR	STXBP5	GGCX	VKCFD1
Colorectal cancer	genes_96	VTI1A	FSTL5	NAF1	B9D2	TGFB1	PITX1	FADS1	FADS2	FEN1	MYRF	NXN	SMAD7	HAO1	TCF7L2	AS1	ZMIZ1	DUSP10	CCND2	PLEKHG6	TNFRSF1A	CD9	LAMA5	GREM1	SCG5	ATF1	DIP2B	EIF3H	ABCC2	MRP2	SLC25A28	NKX2-3	GATA3	MYC	NABP1	CATSPER3	MIR4461ANDH2AFY	PCBD2	PLCB1	C12ORF5	FGF23	FGF6	PARP11	RAD51AP1	POLD3	SHROOM2	CDKN1A	SLC22A3	MYNN
Complement C3 and C4 levels	genes_18	HLA-DRB	C3	CFH	CFHR3	CFHR1	HLA-A	C4	HLA-C	HLA-DRA	HLA-DQB	ARMD9	AHUS5	C4B	C4F	C4BD	C4A	C4S	C4AD
Corneal curvature	genes_6	WNT7B	MTOR	PDGFRA	RBP3	CMPK1	FRAP1
Cotinine glucuronidation	genes_16	LASS3	CERS3	FAM107B	UGT2B10	SOX6	ACTL7B	KLF4	OC255130	KCNH5	LOC100144602	KCTD7	LOC493754	SPATA8	7SK	LYPD3	TEX101
Creatinine levels	genes_9	DUSP11	NAT8	TPRKB	ALMS1	NAT8B	SLC7A9	SHROOM3	SLC22A2	TBX2
Crohn's disease	genes_223	BTNL2	HLA-DQA1	HLA-DRB1	HLA-DRB5	HLA-DRA	IL23R	IP6K3	LEMD2	MIF1	MLN	ITPR3	CCR6	FGFR1OP	MIR3939	RNASET2	KLF3	TBC1D1	ATG16L2	FCHSD2	STARD10	DUSP5	RP11-525A16.1	SMNDC1	SLC25A15	WBP4	MICRORNA2276	ELF1	STAT3	LOC100129633	LOC645266	TNFSF15	TNFSF8	SOX11	HLA-DOB	HLA-DQA2	HLA-DQB1	PSMB9	IL31RA	IL6ST	INPP5D	ATG16L1	CPEB4	DBP	FUT2	IZUMO1	SPHK2	GART	IFNAR1
Dehydroepiandrosterone sulphate levels	genes_9	ARPC1A	CYP3A43	TRIM4	ZKSCAN5	BCL2L11	HHEX	CYP2C9	BMF	SULT2A1
Dietary macronutrient intake	genes_6	FTO	FGF21	FUT1	FUT2	IZUMO1	RASIP1
Diffuse large B cell lymphoma	genes_8	HLA-B	MYC	PVT1	EXOC2	ITSN2	NCOA1	BCL10	IMD37
Dupuytren's disease	genes_17	ZNF264	DUXA	EIF3E	RSPO2	SFRP4	EPDR1	C8ORF34	SULF1	WNT2	MAFB	AL049691.1	WNT4	RP11-415K20.1	DMRT2	RP11-341G2.1	WNT7B	RP11-398F12.1
Educational attainment	genes_8	POU3F2	LOC100128572	BTN1A1	TANK	LRRN2	LOC150577	LOC100129158	GBX2
Elevated serum carcinoembryonic antigen levels	genes_11	ABO	CA11	DBP	FAM3B	RPL18	FAM83E	FUT1	FUT2	FUT3	FUT6	SULT2B1
End-stage coagulation	genes_8	ABO	CFHR4	F7/F10	F13A1	FLJ33360	ORM1	F3	ENOX1
Endometriosis	genes_10	WNT4	LOC100289113	ZBTB40	GREB1	VEZT	ARF	CDKN2A	CDKN2B	CDKN2B-ASI	CDKN2BAS
Eosinophil counts	genes_7	IL1RL1	SH2B3	IL5	IKZF2	GATA2	EPX	EPXD
Eosinophilic esophagitis	genes_7	ANKRD27	C11ORF30	CAPN14	TSLP	XKR6	KLF13	LOC283710
Epstein-Barr virus immune response (EBNA-1)	genes_10	BAT4	C6ORF15	HLA-DQB1	NOTCH4	BAT2	EHMT2	HLA-B	PRRT1	PSORS1C1	HLA-DRB1
Erythrocyte sedimentation rate	genes_5	CR1	CR1L	C1ORF63	TMEM50A	TMEM57
Esophageal cancer	genes_37	ACAD10	CSNK1A1	RPL6	C12ORF51	PDE4D	PLCE1	RUNX1	ANP32A	UNC5CL	ADH1B	ADH6	BRAP	ALDH2	ASCC1	p50	CTHRC1	MSR1	SCARA1	SRA	DLEC1	DLC1	TGFBR2	HNPCC6	AAT3	MFS2	LDS2	DCC	MRMV1	RNF6	2016-12-01	LZTS1	F37	FEZ1	WWOX	FOR	SCAR12	EIEE28
Esophageal cancer (squamous cell)	genes_31	CHEK2	HEATR3	PTPN2	SMG6	ST6GAL1	XBP1	HAP1	ASCC1	p50	CTHRC1	MSR1	SCARA1	SRA	DLEC1	DLC1	TGFBR2	HNPCC6	AAT3	MFS2	LDS2	DCC	MRMV1	RNF6	2016-12-01	LZTS1	F37	FEZ1	WWOX	FOR	SCAR12	EIEE28
Esophageal squamous cell carcinoma	genes_32	ALS2CR12	CASP8	ATP1B2	TP53	KIAA1516	PLCE1	RUNX1	TMEM173	ASCC1	p50	CTHRC1	MSR1	SCARA1	SRA	DLEC1	DLC1	TGFBR2	HNPCC6	AAT3	MFS2	LDS2	DCC	MRMV1	RNF6	2016-12-01	LZTS1	F37	FEZ1	WWOX	FOR	SCAR12	EIEE28
Ewing sarcoma	genes_9	TARDBP	ADO	ZNF365	EGR2	SRP14	BMF	EIF2AK4	EWSR1	EWS
Eye color	genes_6	HERC2	SLC24A4	OCA2	IRF4	SLC45A2	TYR
Eye color traits	genes_6	HERC2	OCA	HGS	NPLOC4	DSCR9	TTC3
Factor VII	genes_9	AB002360	AB116074	AK092739	AK123267	CR603372	F10	F7	MCF2L	PROZ
Fasting insulin-related traits (interaction with BMI)	genes_11	GRB14	COBLL1	GCKR	PPP1R3B	PDGFC	UHRF1BP1	CHL1	IGF1	IRS1	LYPLAL1	TUBA3C
Fibrinogen	genes_40	IRF1	C5ORF56	CD300LF	CHD9	CPS1	DIP2B	FARP2	FGB	HGFAC	LRPAP1	IL1R2	IL1R1	IL6R	JMJD1C	PLEC1	MS4A6A	NLRP3	SPPL2A	IL6	TOMM7	ARSA	CPT1B	SHANK3	IL1RN	IL1F10	LEPR	MSL2	PCCB	PSMG1	PRPS1L1	SNX13	ACTN1	DCHS2	FGA	PLRG1	FGG	SLC22A4	SLC22A5	NAT9	SLC9A3R1
Folate pathway vitamin levels	genes_8	ALPL	CUBN	FUT2	GPR51	MUT	NBPF3	TCN1	MTHFR
Follicular lymphoma	genes_11	LPP	PVT1	HLA	ETS1	BCL2	CXCR5	HLA-DQB1	PSORS1	STG	BCL10	IMD37
Forced vital capacity	genes_6	BMP6	EFEMP1	HSD17B12	PRDM11	WWOX	KCNJ2
Fractional exhaled nitric oxide (childhood)	genes_6	ANK2	DLC1	LYRM9	NOS2	GSDMB	ZPBP2
Glioma	genes_15	CDKN2BAS	RTEL1	TNFRSF6B	TERT	CDKN2A	CDKN2B	PHLDB1	CCDC26	PTEN	MMAC1	GLM2	CWS1	POT1	CMM10	GLM9
Glycemic traits	genes_6	CDKAL1	GCK	C12ORF51	MYL2	OAS1	MTNR1B
Glycemic traits (pregnancy)	genes_14	BACE2	C21ORF130	FAM3B	PLAC4	G6PC2	GCKR	HK1	HKDC1	SRGN	SUPV3L1	VPS26A	PCSK1	PPP1R3B	MTNR1B
Gout	genes_13	CNIH-2	GCKR	SLC2A9	CUX2	MYL2	ABCG2	ALDH16A1	PRPS1	CMTX5	DFNX1	DFN2	HPRT1	HPRT
Graves' disease	genes_26	ABO	C1QTNF6	RAC2	SLAMF6	SLA	TG	WISP1	GPR174	ITM2A	MHC	FCRL3	DPB1	HLA	TSHR	C6ORF15	MUC21	DQA1	DQB1	DRB1	HLA-B	CD28	CTLA4	FGFR1OP	RNASET2	CHRNA9	RHOH
HIV-1 control	genes_46	HLA-B	PSORS1C3	MICA	HLA-C	SNORD52	HCP5	HLA-A	RNF39	ZNRD1	KIR3DL1	NKAT3	NKB1	AMB11	KIR3DS1	IFNG	IFG	IFI	CXCL12	SDF1	CXCR1	IL8RA	IL4R	IL4RA	CCL3	SCYA3	MIP1A	CD209	CDSIGN	PSORS1	CCL2	SCYA2	MCP1	MCAF	IL10	CSIF	GVHDS	CCL3L1	SCYA3L1	LD78	TLR3	IIAE2	CCL11	SCYA11	CX3CR1	GPR13	V28
Height	genes_376	ACAN	ADAMTS17	ADAMTSL3	GPR126	ANAPC10	ATP13A2	CABLES1	CDK10	CEP250	PAN2	CRIM1	CYP19A1	DDX6	DIS3L2	RBJ	DNM2	DNM3	DNMT3A	DYM	EFEMP1	EIF2AK3	EXTL3	FADS1	FNDC3B	GNA12	HHIP	HIST1H2BF	IGF1R	ILF3	KDM6B	L3MBTL3	LCORL	MAP3K3	LTBP1	LTBP2	MFAP2	NCAPG	NHEJ1	NUP37	PAPPA2	PLAG1	PLCD4	POLR2B	PTPN14	PTPN9	QSOX2	RBL1	REST
Helicobacter pylori serologic status	genes_7	FCGR2A	HSPA6	FAM114A1	KLF3	TLR1	TLR10	TLR6
Hematocrit	genes_10	HFE	HK1	PRKAG2	PRKCE	TFR2	TMPRSS6	ATXN2	SH2B3	MYB	HBS1L
Hematological and biochemical traits	genes_31	ALDH2	ALPL	BRAP	GCKR	GGT1	GPLD1	LIPC	PARVB	SAMM50	PNPLA3	FCGRT	RCN3	RPL13A	RPS11	SLC14A2	TMPRSS6	TNFRSF13B	WDR72	ABO	CD163	CETP	MYB	HBS1L	APOA1	APOA4	APOA5	APOC3	FAM23A	FAM23B	MRC1	MRC1L1
Hemoglobin	genes_15	HFE	HK1	PRKAG2	PRKCE	TMPRSS6	TRAFD1	TSHZ2	EGLN1	PHD2	HIFPH2	C1orf12	ZMYND6	SM20	ECYT3	HALAH
Hepatitis B vaccine response	genes_7	BTNL2	C6ORF10	HLA-DRB1	HLA-DRA	HLA	HLA-DPB1	HLA-DR
Hepatocellular carcinoma	genes_9	GRIK1	HLA-DQA1	HLA-DRB1	MICA	HLA-DQ	HLA-DR	KIF1B	PGD	UBE4B
Hippocampal atrophy	genes_5	SELP	F5	GCFC2	LHFP	APOE
Hirschsprung disease	genes_21	CSGALNACT2	RASGEF1A	RET	NRG1	GALNACT-2	ECE1	PMX2B	NBPHOX	PHOX2B	NBLST2	MEN2A	HSCR1	EDNRB	HSCR2	ABCDS	WS4A	GDNF	HSCR3	EDN3	WS4B	HSCR4
Hodgkin's lymphoma	genes_11	TCF3	HLACLASSI	HLACLASSII	IL13	EOMES	MYB	HBS1L	MICB	HLA-DRA	PVT1	REL
Homocysteine levels	genes_14	MTHFR	CBS	CPS1	CUBN	FANCA	DPEP1	GTPB10	MTR	NOX4	MMACHC	SLC17A3	MUT	HNF1A	FUT2
Hypertriglyceridemia	genes_25	C2ORF16	FNDC4	ZNF512	GCKR	IFT172	KRTCAP3	NRBP1	PPM1G	C18ORF45	CABLES1	APOA1	APOA4	APOA5	APOC3	BUD13	ZNF259	KIAA0999	SLC18A1	INTS10	LPL	GPD1	HTGTI	LIPI	LPDL	PRED5
Hypospadias	genes_30	DGKK	DNAH6	EEFSEC	EXOC3	GREM1	HAAO	HOXA4	KCNMA1	TAX1BP1	ZFHX3	DAAM2	PDGFC	IRX5	IRX6	CCDC26	PKDCC	IGFBP3	EYA1	AR	DHTR	TFM	SBMA	KD	SMAX1	HYSP1	MAMLD1	CXorf6	F18	HYSP2	SRD5A2
Hypothyroidism	genes_44	PTPN22	RSBN1	PHTF1	ATXN2	BRAP	C12ORF51	LOC100101246	NAA25	PTPN11	SH2B3	VAV3	C9ORF156	FOXE1	KRT18P13	C6ORF15	DHFRP2	HCG22	HCP5	HLA-B	HLA-C	LOC729792	TSHB	CHNG4	IGSF1	IGDC1	CHTE	NKX2-5	NKX2E	CSX	CHNG5	VSD3	HLHS2	PAX8	TSHR	CHNG1	THRA	ERBA1	THRA1	CHNG6	NKX2-1	TITF1	NKX2A	TTF1	NMTC1
Idiopathic membranous nephropathy	genes_15	RNF5	BTNL2	C6ORF10	BAT4	DPCR1	EGFL8	EHMT2	HLA-DQA1	BAT2	ITGB6	LY75	PLA2R1	RBMS1	PSORS1C1	TCF19
Idiopathic pulmonary fibrosis	genes_15	CRHR1	KANSL1	MAPT	STH	SPPL2C	BRSK2	TOLLIP	MUC5B	MUC5AC	TERT	SFTPA2	SPA2	COLEC5	SFTPA1	SFTP1
IgE levels	genes_12	HCG27	HLA-C	DARC	FCER1A	HLA-A	IL13	NAB2	STAT6	HLA-G	HLA-DQA2	OR10J3	RAD50
IgG glycosylation	genes_22	ABCF2	SMARCD3	B4GALT1	BACH2	HLA-DQA2	HLA-DQB2	IKZF1	LAMB1	SYNGR1	CACNA1I	MGAT3	TAB1	RECK	SLC38A10	DERL3	SMARCB1	ST6GAL1	SUV420H1	PRRT1	ANKRD55	IL6ST	FUT8
Immune reponse to smallpox (secreted IFN-alpha)	genes_18	CEP110	COL4A4	KCND3	MAMLD1	MNAT1	PHEX	RAB14	TIMELESS	WDR92	ZNF827	ECSM2	TMEM173	LOC100128265	LOC152118	LOC344332	LOC728241	OR2H1	ATP10A
Immune reponse to smallpox (secreted IL-1beta)	genes_8	MTHFD2L	SLC15A1	SUPV3L1	VPS26A	LOC389936	EPGN	LOC392008	FLJ44385
Immune reponse to smallpox (secreted IL-2)	genes_9	CNTN5	GRIN2B	GAPDHL19	RFT1	NGFR	ITIH3	ITIH4	AUTS2	TOMM20
Immune response to smallpox vaccine (IL-6)	genes_10	LTBP1	MEX3C	PDE4D	MKX	PRKCQ	SPIRE1	ZHX2	GPR158	PCDH15	LOC388460
Infant length	genes_11	ACAN	C6ORF173	GDF5	HHIP	HMGA2	LCORL	SF3B4	HLA	ZNFX1	PTCH1	SPAG17
Inflammatory biomarkers	genes_16	IL18	TEX12	BCO2	IL1F10	DPY30	NLRC4	SLC30A6	SPAST	SRD5A2	ABO	DARC	CADM3	CR1	HBB	CRP	IL2RA
Inflammatory bowel disease	genes_247	ADCY3	KIF21B	ICOSLG	ACSL6	IL13	IRF1	PDLIM4	SLC22A4	CSF2	IL3	IL4	IL5	SLC22A5	CARD9	INPP5E	PMPCA	SDCCAG3	CTSW	FOSL1	RELA	SNX32	CD226	CD6	CD5	PTGDR2	TYK2	ICAM1	PPAN-P2RY11	TNFRSF18	TNFRSF4	CRTC3	CXCR5	DAP	C1ORF53	DNMT3B	LOH12CR1	ERAP2	LNPEP	ERAP1	FCGR2A	FCGR3A	FCGR2B	FCGR3B	FCRLA	HSPA6	BRE	FOSL2	GPR18
Inflammatory bowel disease (early onset)	genes_33	CCDC101	CLN3	EIF3C	IL27	NUPR1	SULT1A1	SULT1A2	HORMAD2	LIF	MTMR3	ZMIZ1	IRGM	LRG47	IFI1	IBD19	CRFB4	IBD25	IL10RA	IL10R	IBD28	ATG16L1	APG16L	IBD10	ABCB1	PGY1	MDR1	IBD13	CLCs	IRF5	IBD14	SLEB10	IL23R	IBD17
Insulin-like growth factors	genes_13	IGFALS	NUBP2	SORCS2	TNS3	IGFBP3	PPARG	PPARG1	PPARG2	CIMT1	GLM1	PPP1R3A	PPP1R3	IGF1R
Interstitial lung disease	genes_13	ATP11A	DPP9	DSP	FAM13A	LRRC34	MAPT	MUC2	OBFC1	TERT	ITGA3	CD49C	GAPB3	ILNEB
Intracranial aneurysm	genes_15	ANRIL	CDKN2BAS	MIR3146	TMEM196	TWISTNB	CDKN2B-AS1	EDNRA	CDKN2A	CDKN2B	CNNM2	STARD13	RBBP8	SOX17	PLCL1	BOLL
Intracranial volume	genes_7	CRHR1	GRN	MAPT	STH	RNF146	RSPO3	CENPW
Intraocular pressure	genes_14	ABO	FNDC3B	GAS7	RAPSN	TMCO1	ABCA1	CAV2	CAV1	AGBL2	SPI1	NUP160	PTPRJ	GLCCI1	ICA1
Kawasaki disease	genes_11	MLF1IP	MIA	NUMBL	CD40	BLK	FAM167A	HLA-DOB	HLA-DQB2	ITPKC	RAB4B	FCGR2A
Laryngeal squamous cell carcinoma	genes_15	FADS1	FADS2	FADS3	FEN1	TBX5	AIF1	HLA	TNFRSF10B	DR5	TRAILR2	ING1	PTEN	MMAC1	GLM2	CWS1
Leprosy	genes_27	BATF3	IL23R	CCDC88B	2016-12-01	IL18R1	IL18RAP	SIGLEC5	NOD2	TNFSF15	CYLD	HLA-DR-DQ	LACC1	RAB32	RIPK2	LOC388210	IL12B	C13ORF31	TLR1	TIL. LPRS5	LTA	TNFB	TLR2	TIL4	PRKN	PARK2	PDJ	LPRS2
Lipoprotein (a) - cholesterol levels	genes_18	AGPAT4	APOC3	DSCAML1	FNDC1	SERAC1	SNX9	TAGAP	LIPC	HL	LIPH	HDLCQ12	SCARB1	CD36L1	CLA1	HDLQTL6	SORT1	NT3	LDLCQ6
Lipoprotein-associated phospholipase A2 activity and mass	genes_12	APOC1	APOE	SORT1	MS4A4E	PLA2G7	SCARB1	TMEM49	CETP	CELSR2	LDLR	ZNF259	PSRC1
Local histogram emphysema pattern	genes_9	CHRNA5	CYP2A6	AGPHD1	MMP12	MYO1D	VWA8	HHIP	TGFB2	CHRNA3
Lymphoma	genes_25	LPXN	HLA-DQA2	HLA-DQB1	HLA-DQB2	TAP2	HLA-DQA1	HLA-DRB5	BTLN2	HLA-DRB1	HLA-DRA	MYC	BCL10	IMD37	PRF1	HPLH2	FLH2	CASP10	MCH4	ALPS2	RAD54B	RAD54L	HR54	HRAD54	KLHDC8B	CHL
Magnesium levels	genes_9	MDS1	MUC1	SHROOM3	TRPM6	DCDC5	ATP2B1	MAGT1	IAP	XMEN
Male-pattern baldness	genes_11	TARDBP	HDAC9	FOXA2	PAX1	SETBP1	AR	HDAC4	AUTS2	EDA2R	BE789145	BQ013595
Melanoma	genes_43	MC1R	FTO	CASP8	ATM	CLPTM1L	TERT	MTAP	CDKN2A	MX2	TYR	ANXA9	CTSK	LASS2	MCL1	SETDB1	ARNT	CDC91L1	PTEN	MMAC1	GLM2	CWS1	MTS1	P16	MLM	CMM2	CDK4	CMM3	SHEP2	CMM5	XRCC3	CMM6	TCS1	EST2	DKCA2	DKCB4	PFBMFT1	CMM9	POT1	CMM10	GLM9	MITF	WS2A	CMM8
Menarche (age at onset)	genes_160	ADARB2	ARNTL	PTH	ASCC3	SIM1	KCTD13	TBX6	BDNP	LGR4	BRWD1	BYSL	FRS3	SIX6	CADM1	CADPS2	CCDC85A	CENPW	NCOA7	COG6	CRTC1	CSMD1	CTBP2	UBA7	WDR6	DET1	DLGAP1	LEPR	DPYD	BEND6	DST	EEFSEC	EIF4G1	EVI5L	RETN	FAM83B	HCRTR2	TYW3	TNNI3K	FTO	FUT8	GAB2	THRSP	GTF2I	PHF15	TCF7	KCNK9	BRD8	KDM3B
Metabolic syndrome	genes_29	ABCA1	APOB	CAMK2B	EDC4	FTO	G6PC2	GALNT2	GCKR	LIPC	LPL	MLXIPL	NR1H3	SMEK2	APOE	TOMM40	ZNF259	GCK	DGKB	TMEM195	MICB	HCG26	CETP	MTNR1B	APOA5	BUD13	DYRK1B	MIRK	AOMS3	MTP
Metabolic syndrome (bivariate traits)	genes_11	BUD13	CETP	LIPC	LOC100129150	LPL	ZNF259	LOC100128354	DYRK1B	MIRK	AOMS3	MTP
Metabolite levels	genes_101	CPS1	BHMT	BHMT2	PHGDH	SLC6A12	SLC6A13	FADS1	FADS2	FADS3	FEN1	ACADL	ACE	CYP4F2	LIPC	PON1	PYROXD2	SLCO1B1	UGT1A8	ABCA1	APOB	APOE	APOEC1	APOEC2	AQP9	DOCK7	ANGPTL3	ELOVL2	G6PC2	GALNT2	GCKR	KLKB1	CYP4V2	LDLR	TNKS	PPP1R3B	CCNB2	RNF111	MYO1E	SERPINA1	SPRYD4	GLS2	TM4SF5	VM01	GLTPD2	DHX38	HP	HPR	APOA1
Monocyte count	genes_8	MHC	C3ORF27	ITGA4	IRF8	RPN1	ICSBP1	IMD32A	IMD32B
Motion sickness	genes_32	AUTS2	CELF2	CPNE4	GPD2	HOXB	HOXD	NR2F2	TUSC1	ACO1	LRP1B	MAP2K5	NLGN1	CNTN1	POU6F2	PRDM16	SDK1	ST18	COPS8	RWDD3	UBE2E2	PVRL3	LINGO2	TLE4	AGA	RGS5	CBLN4	MCTP2	GPR26	MUTED	ARAP2	TSHZ1	GXYLT2
Multiple myeloma	genes_16	CBX7	TERC	MYNN	CDSN	CCHCR1	POU5F1	PSORS1C1	TCF19	TNFRSF13B	DNAH11	ULK4	LIG4	LIG4S	CCND1	PRAD1	BCL1
Multiple sclerosis	genes_80	RNASEL	PTGER4	C6ORF10	CD58	IL2RA	THADA	MLANA	STAT3	EOMES	HLA-B	HLA-DRB1	CYP27B1	AGAP2	AHI1	BACH2	BATF	C1ORF106	KIF21B	CD86	CLEC16A	CLECL1	CYP24A1	DKKL1	EVI5	IL7R	GPR65	IL12B	MALT1	MAPK1	MERTK	MPV17L2	CD40	NCOA5	SCO2	ODF3B	SLC15A2	VCAM1	SLC30A7	SP140	TAGAP	TMEM39A	C3ORF1	TNFRSF1A	TNFSF14	ZFP36L1	ZMIZ1	ZNF746	ZNF767
Multiple sclerosis (OCB status)	genes_15	BTNL2	HLA-DRA	HLA-DRB1	HLA-DQB1	HLA-DQA1	HLA-DQA2	PDCD1	SLEB2	CELIAC1	SS1	TNFRSF1A	TNFR1	TNFAR	FPF	MS5
Myocardial infarction	genes_38	ALDH2	PLCL2	AP3D1	DOT1L	SF3A2	CDKN2A	CDKN2B	PSMA6	PROS27	P27K	F7	F13A1	F13A	ESR1	ESR	ESTRR	GCLC	GLCLC	GCLM	GLCLR	ITGB3	GP3A	GT	BDPLT2	BDPLT16	LGALS2	LRP8	APOER2	MCI1	LTA	TNFB	MIAT	C22orf35	OLR1	LOX1	TNFSF4	GP34	OX4OL
Myocardial infarction (early onset)	genes_45	CDKN2A	CDKN2B	CELSR2	PSRC1	SORT1	MIA3	PHACTR1	LDLR	WDR12	PCSK9	KCNE2	MRPS6	SLC5A3	CXCL12	PSMA6	PROS27	P27K	F7	F13A1	F13A	ESR1	ESR	ESTRR	GCLC	GLCLC	GCLM	GLCLR	ITGB3	GP3A	GT	BDPLT2	BDPLT16	LGALS2	LRP8	APOER2	MCI1	LTA	TNFB	MIAT	C22orf35	OLR1	LOX1	TNFSF4	GP34	OX4OL
Myopia (pathological)	genes_32	SNTB1	VIPR2	ASPA	DENND1A	DHX15	FLI1	LOC100129620	PML	PTPRN2	ZNF536	ZNF285A	LOC646021	ZC3H11B	C1QTNF9B	C1QTNF9B-AS1	MIPEP	MYP11	ZNF644	MYP21	CCDC111	MYP22	LRPAP1	A2MRAP	MYP23	SLC39A5	MYP24	SCO2	CEMCOX1	MYP6	P3H2	LEPREL1	MCVD
N-glycan levels	genes_7	FUT3	FUT6	NRTN	FUT8	C12ORF43	HNF1A	OASL
Narcolepsy	genes_10	DNMT1	P2RY11	TRA	TRB	ZNF365	INFAR1	IL10RB	HLA-DQA2	TRA-ALPHA	TRAJ10
Nasopharyngeal carcinoma	genes_15	HLA	EVI1	MDS1	TNFRSF19	HLA-DQ	HLA-DR	HLA-A	HLA-B	HLA-C	GABBR1	HLA-F	TP53	P53	LFS1	BCC7
Neonatal lupus	genes_5	AIF1	LTA	LTB	NFKBIL1	TNF
Nephrolithiasis	genes_23	DGKH	F12	RGS14	SLC34A1	PFN3	AQP1	FAM188B	INMT	CLCN5	CLCK2	NPHL2	DENTS	NPHL1	SLC17A2	NPT2	NPHLOP1	FRTS2	SLC9A3R1	EBP50	NHERF1	NPHLOP2	ZNF365	UAN
Neuroblastoma	genes_20	BARD1	FLJ44180	LINC00340	HACE1	HSD17B12	LIN28B	LMO1	FLJ22536	PMX2B	NBPHOX	PHOX2B	NBLST2	NME1	NM23	KIF1B	CMT2A	CMT2A1	NBLST1	ALK	NBLST3
Non-obstructive azoospermia	genes_5	LOC100289473	MMEL1	PEX10	SOX5	PRMT6
Nonsyndromic cleft lip with or without cleft palate	genes_6	IRF6	NTN1	VAX1	ADCY9	CREBBP	MAFB
Obesity-related traits	genes_98	ABO	OR10J5	DARC	FCER1A	OR10J1	ARHGAP11A	SCG5	CCR2	CCR3	COL4A1	DFNB31	MATK	C21ORF34	LOC642791	MTNR1B	RASGEF1A	TMEM229B	MBOAT7	TSEN34	APOA5	ZNF259	CTCFL	HMG1L1	FOXE1	XPA	PAX5	MRPS22	FTO	NTRK2	TRKB	TUB	RDOB	INPP5E	MORMS	JBTS1	CORS1	CEP19	C3orf34	MOSPGF	PCSK1	NEC1	PC1	PC3	BMIQ12	POMC	MC4R	NR0B2	SHP
Oleic acid (18:1n-9) plasma levels	genes_7	C11ORF10	C11ORF9	FADS1	FADS2	FADS3	FEN1	RAB3IL1
Orofacial clefts	genes_38	IRF6	PAX7	THADA	EPHA3	SPRY2	KIAA1598	VAX1	NOG	PVT1	GSDMC	SUMO1	UBL1	SMT3	OFC10	BMP4	BMP2B1	BMP2B	MCOPS6	OFC11	MSX1	HOX7	HYD1	OFC5	STHAG1	ECTD3	VWS	LPS	PIT	PPS1	OFC6	TP63	TP73L	KET	EEC3	SHFM4	LMS	RHS	OFC8
Ossification of the posterior longitudinal ligament of the spine	genes_12	CCDC91	PTHLH	LOC100506393	EIF3E	EMC2	RSPO2	EIF3H	LINC00536	CDC5L	MIR4642	SUPT3H	HAO1
Osteoprotegerin levels	genes_14	FLJ40504	IFT20	MIR4723	POLDIP2	SARM1	SEBOX	SLC46A1	TMEM199	TMEM97	TNFAIP1	VTN	COLEC10	MAL2	TNFRSF11B
Ovarian cancer	genes_55	FABP12	FABP4	FABP5	IMPA1	PMP2	SLC10A5	SNX16	ZFAND1	CHMP4C	ACACA	ARHGAP23	C17ORF78	DDX52	DUSP14	GPR179	MRPL45	SOCS7	SYNRG	TADA2A	TBC1D3	TBC1D3F	HNF1B	C10ORF113	C10ORF114	DNAJC1	NEBL	SKIDA1	MLLT10	MYC	BRIP1	HOXD1	HOXD3	THEM75	BNC2	CNTLN	LOC648570	PRKN	PARK2	PDJ	LPRS2	AKT1	CWS6	CTNNB1	MRD19	PIK3CA	CLOVE	MCAP	MCM
Paget's disease	genes_21	TM7SF4	NUP205	OPTN	PML	RIN3	CSF1	EPS8LS	TNFRSF11A	SQSTM1	P62	PDB3	FTDALS3	TNFRSF11B	OPG	OCIF	PDB5	RANK	ODFR	FEO	OPTB7	PDB2
Palmitoleic acid (16:1n-7) plasma levels	genes_16	C2ORF16	XAB1	ZNF512	GCKR	NDUFB8	SCD	SEC31B	WNT8B	HIF1AN	PKD2L1	C11ORF9	FADS1	FADS2	FEN1	C11ORF0	NAP5
Pancreatic cancer	genes_116	ABO	ADAMTS13	ADAT1	BCAR1	CFDP1	CHST5	CHST6	CTRB1	CTRB2	FA2H	GABARAPL2	KARS	LDHD	TERF21P	TMEM170A	TMEM231	WDR59	ZFP1	ZNFR1	CLPTM1L	COPG2	KLF14	LINC-PINT	LOC646329	MIR29A	MIR29B1	MKLN1	TSGA13	ATP5EP2	CDX2	FLT3	GSX1	PAN3	PAN3-AS1	PDX1	PDX1-AS1	URAD	BRD9	LOC100506688	LOC728613	LPCAT1	MIR4277	MIR4457	MIR4635	NKD2	SDHAP3	SLC12A7	SLC6A18
Pancreatitis	genes_19	MORC4	RIPPLY1	TBC1D8B	CLDN2	PRSS2	PRSS1	TRY1	SPINK1	PSTI	PCTT	TATI	TCP	TRY2	CTRC	CLCR	CFTR	ABCC7	CF	MRP7
Parent of origin effect on language impairment (paternal)	genes_5	ADCY4	CIDEB	DHRS1	LTB4R	C14ORF21
Parkinson's disease	genes_108	BCKDK	STX1B	BST1	CCDC62	FAM47E	SCARB2	GCH1	GPNMB	INPP5F	MAPT	MCCC1	RIT2	SIPA1L2	DGKQ	GAK	TMEM175	TMEM229B	SNCA	HLA-DQB	GBA	SYT11	DDRGK1	NUCKS1	RAB7L1	STK39	VPS13C	LRRK2	MIR4697	ACMSD	TMEM163	HLA	HUSEYO	WNT3	LOC642072	STH	LAMP3	HIP1R	HLA-DRB5	HLA-DRA	SLC41A1	PARK16	PM20D1	SLC45A3	C17ORF69	KIAA1267	LOC644246	NSF	UCHL1
Phospholipid levels (plasma)	genes_37	ABHD3	AGPAT1	DLG2	ELOVL2	ILKAP	ITGA9	KLF12	PAQR9	LIPC	PDXDC1	OR812	PKD2L1	PNLIPRP2	ALG1	SYT9	PLEKHH1	FADS1	FADS2	FADS3	GCKR	ZNF600	APOA5	ALG14	CDH8	CDK17	PCDH20	KCNH7	BEST1	DAGLA	FRD	HERV	C11ORF10	C11ORF9	SYCP2L	RAB3IL1	FTH1	FEN1
Phosphorus levels	genes_11	FGF23	FGF6	RAD51AP1	CASR	CCDC58	LEMD2	MLN	ITPR3	PDE7B	NBPF3	ALPL
Plasma homocysteine levels (post-methionine load test)	genes_5	ALDH1L1	CBS	CPS1	GNMT	PSPH
Plasminogen activator inhibitor type 1 levels (PAI-1)	genes_11	ARNTL	SERPINE1	EPHB4	MUC3	SLC12A9	SRRT	TRIP6	ACHE	UFSP1	PAI1	PLANH1
Polycystic ovary syndrome	genes_16	KHDRBS3	C9ORF3	FSHR	HMGA2	INSR	LHCGR	RAB5B	SUOX	YAP1	TOX3	SUMO1P1	DENND1A	GTF2A1L	LOC100129726	THADA	ZFP36L2
Primary biliary cirrhosis	genes_30	GSDMB	IKZF3	ORMDL3	ZPBP2	CD80	TNFSF15	POU2AF1	IL7R	CLEC16A	IL12A	STAT4	PLCL2	RAD51L1	RPS6KA4	SPIB	TNFRSF1A	IRF5	DENND1B	MHC	NFKB1	MAP3K7IP1	TNFAIP2	CXCR5	IL12RB2	TNPO3	HLA-DQB1	BTNL2	C6ORF10	KRT18	KRT8
Progressive supranuclear palsy	genes_9	CD8B	EIF2AK3	IRF4	MAPT	MOBP	STX6	MTBT1	DDPAC	MSTD
Proinsulin levels	genes_10	ARAP1	PCSK1	MADD	SGSM2	SLC30A8	TCF7L2	C2CD4A	C2CD4B	VPS13C	LARP6
Prostate cancer	genes_354	ADNP	CDKN2B-AS1	GOLPH3L	HTR3B	TTC9	RP1-228P16.4	2016-03-08	MYO6	NEDD9	NOL10	PEX14	PHLPP2	SLC41A1	TBX1	TNS3	TRIM31	XAGE3	HLA-DRB6	COX18	BCYRN1	NLGN3	SIX1	SLC7A	TMPRSS2	SOX9	CALM2P1	MYC	POU5F1B	SRRM1P1	KLK3	MSMB	AFP	ANKRD17	LOC72804	LOC728040	RASSF6	AFM	ALB	CEP57L1	FOXO3	LACE1	LINC0022	LINC00222	SESN1	ARMC2	EBF2	STK25	ATG4B
Protein C levels	genes_9	CYP27C1	MYO7B	PROCR	PROC	BAZ1B	EDEM2	PC	THPH3	THPH4
Protein quantitative trait loci	genes_9	ABO	IL18	IL6R	LPA	PAFAH1B2	CNTN1	PDZRN4	HS3ST3B1	CCL4L2
Prothrombin time	genes_5	EDEM2	PROCR	TRPC4AP	MYH7B	F7
Psoriasis	genes_45	ERAP1	IL12B	IFIH1	REL	TRAF3IP2	TYK2	LCE3D	NFKBIA	HLA-C	FBXL19	POL3S	PSMA6	NOS2	LCE3A	IL13	IL23R	IL23A	STAT2	TNFAIP3	TNIP1	SPATA2	IL36RN	IL1F5	FIL1D	IL1HY1	IL1RP3	PSORP	PSORS14	CARD14	CARMA2	BIMP2	PSORS2	PSS1	PRP	AP1S3	PSORS15	C6orf5	ACT1	CIKS	C6orf4	C6orf6	PSORS13	CANDF8	PSORS1	IBD17
Pubertal anthropometrics	genes_7	ADCY3	DNAJC27	POMC	MAMSTR	LIN28B	MAPK3	VGLL3
Red blood cell fatty acid levels	genes_17	ELOVL2	SYCP2L	C11ORF10	C11ORF9	FADS1	FADS2	FADS3	FEN1	RAB3IL1	BEST1	DAGLA	C1S	MBOAT5	PHB2	PTPN6	TRIM58	PCOLCE2
Refractive error	genes_28	RBFOX1	RDH5	SIX6	CACNA1D	CHRNG	PRSS56	GRIA4	KCNQ5	LAMA2	MYO1D	ZIC2	PCCA	PTPRR	RASGRF1	RORB	SHISA6	TJP2	ZMAT4	BMP2	KCNJ2	GJD2	CYP26A1	LOC100506035	BICC1	TOX	CHD7	ACTC1	GOLGA8B
Relative hand skill in reading disability	genes_5	CHSY1	LOC100507472	PCSK6	SNRPA1	VIMP
Renal cell carcinoma	genes_17	EPAS1	AK094674	AX746803	MYC	PVT1	ZEB2	ITPR2	SCARB1	FH	HLRCC	MCUL1	FMRD	TFE3	RCCX1	MET	PRCC	RCCP1
Response to anti-retroviral therapy (ddI/d4T) in HIV-1 infection (Grade 3 peripheral neuropathy)	genes_5	HDAC9	IL2RA	PTPRB	TANK	CXCL12
Response to fenofibrate (adiponectin levels)	genes_6	OAS2	SLC24A6	TPCN1	DDX54	OAS1	OAS3
Response to serotonin reuptake inhibitors in major depressive disorder (plasma drug and metabolite levels)	genes_10	LOC100132273	LOC388906	CYP2D6	SEPT	CYP2D6*10	CYP2D6*14	CYP2D6*4	CYP2C19	CYP2C9	TRIML1
Response to statin therapy	genes_8	LPA	CLMN	DICER1	FLJ45244	DUSP4	KIF13B	LOC646909	SLCO1B1
Restless legs syndrome	genes_8	BTBD9	TOX3	BC034767	MAP2K5	SKOR1	MEIS1	PTPRD	LBXCOR1
Retinal arteriolar caliber	genes_12	JMJD6	MFSD11	MXRA7	SFRS2	MEF2C	TMEM161B	COL4A1	POREN1	HANAC	ICH	BSVD	RATOR
Retinal vascular caliber	genes_19	ATXN2	PTPN11	SH2B3	MEF2C	CA11	FGF21	FLJ36070	FUT1	FUT2	IZUMO1	RASIP1	NMBR	VTA1	COL4A1	POREN1	HANAC	ICH	BSVD	RATOR
Sarcoidosis	genes_15	BTNL2	GPR137	KCNK4	PRDX5	BAD	CCDC88B	NOD2	CARD15	IBD1	CD	ACUG	PSORAS1	HLA-DRB1	SS1	SS2
Schizophrenia	genes_431	ADAMTSL3	GOLGA6L4	ZSCAN2	AL049840.1	APOPT1	BAG5	CKB	KLC1	PPP1R13B	TRMT61A	XRCC3	ZFYVE21	ATP2A2	BCL11B	ARL3	AS3MT	C10ORF32	CNNM2	CYP17A1	INA	NT5C2	PCGF6	PDCD11	SFXN2	TAF5	TRIM8	USMG5	WBP1L	BTBD18	C11ORF31	CLP1	CTNND1	MED19	SERPING1	TMX2	YPEL4	ZDHHC5	ATXN7	C3ORF49	PSMD6	THOC7	CACNA1C	CACNB2	AC027228.1	AGPHD1	CHRNA3	CHRNA5	CHRNB4
Serum albumin level	genes_13	WDR76	FRMD5	FNDC4	GCKR	GCKR-FNDC4	SCN1B	HPN	SERPINF2	WDR81	FCGRT	RPS11	ZCCHC2	TNFRSF11A
Serum metabolite levels	genes_14	ACE	ACSM2B	CPS1	KLKB1	ADH4	NAT8	PKD2L1	SIAE	SLC6A13	THEM4	TREH	UGT1A	ACY3	GATM
Serum protein levels (sST2)	genes_5	IL18RAP	IL1R1	IL1RL1	IL1RL2	SLC9A4
Serum thyroid-stimulating hormone levels	genes_8	PDE8B	SBF1P1	TMEM68	LYN	TGS1	XKR4	FOXE1	XPA
Sex hormone-binding globulin levels	genes_14	BAIAP2L1	GCKR	JMJD1C	ZNF652	SHBG	SLCO1B1	NR2F2	PRMT6	TDGF3	UGT2B15	ZBTB10	SAT2	ATP1B2	FXR2
Sexual dimorphism in anthropometric traits	genes_7	COBLL1	GRB14	SNORA70F	LYPLAL1	SLC30A10	ZC3H11B	VEGFA
SjÃ¶gren's syndrome	genes_7	COL11A2	HLA-DPB1	GTF2IRD1	STAT4	TNFAIP3	HLA-DQA1	HLA-DRB1
Sleep duration	genes_10	CBWD2	LOC101927400	PAX8	FLOT1	IER3	LINC00243	BHLHE41	BHLHB3	2016-12-02	SHARP1
Smoking behavior	genes_10	CYP2A6	CHRNA5	BDNF	CHRNA3	EGLN2	LOC100188947	DBH	RAB4D	CHRNA6	CHRNB3
Social communication problems	genes_6	CSRNP1	GORASP1	TTC21A	WDR48	XIRP1	SCN11A
Sphingolipid levels	genes_14	APOE-C2	APOE-C4	APOE-C1	ATP10D	CNTNAP4	FADS1	FADS2	FADS3	PLD2	LPAR2	SGPP1	LASS4	SPTLC3	PAPD7
Stearic acid (18:0) plasma levels	genes_10	TMEM56	ALG14	CNN3	RWDD3	LPGAT1	C11ORF10	FADS1	FADS2	FADS3	FEN1
Stevens-Johnson syndrome and toxic epidermal necrolysis (SJS-TEN)	genes_12	HCP5	BAT1	CCHCR1	HLA-B*5801	HLA-C	MICC	POLR2LP	POU5F1	PPIAP9	PSORS1C1	PSORS1C3	TCF19
Stroke (ischemic)	genes_9	HDAC9	ZFHX3	PITX2	CDC5L	SUPT3H	PDE4D	DPDE3	STRK1	ACRDYS2
Subcortical brain region volumes	genes_11	BCL2L1	CRHR1	GRN	MAPT	STH	DCC	DLG2	FAT3	MSRB3	HRK	KTN1
Sudden cardiac arrest	genes_6	BAZ2B	ACYP2	ESR1	GRIA1	KCTD1	ZNF385B
Systemic sclerosis	genes_16	NOTCH4	HLA-DPB1	HLA-DPA1	HLA-DRA	IRF5	HLA-DQB1	HLA-DQA1	HLA-DRB1	IRF8	PSORS1C1	STAT4	TNIP1	DQB1	HLA	CD247	TNPO
Tanning	genes_8	HERC2	IRF4	MC1R	TYR	ASIP	GRM5	MATP	EXOC2
Telomere length	genes_8	CSNK2A2	DKK2	PAPSS1	TERC	ACYP2	OBFC1	CTC1	ZNF676
Thyroid function	genes_19	PDE8B	NR3C2	CAPZB	MAF	LOC440389	SLC5A5	NIS	TDH1	TPO	TPX	TDH2A	TG	AITD3	TDH3	IYD	DEHAL1	TDH4	DUOXA2	TDH5
Thyroid hormone levels	genes_34	ABO	DIO1	FGF7	GLIS3	INSR	LHX3	MBIP	VEGFA	CAPNS2	LPCAT2	NFIA	NRG1	PDE10A	PDE8B	PRDM11	FOXE1	AADAT	NR3C2	CAPZB	MIR1179	IGFBP5	ITPK1	MAF	LOC440389	FBXO15	NETO1	SASH1	SOX9	SECISBP2	SBP2	THRB	ERBA2	THR1	PRTH
Tuberculosis	genes_7	ASAP1	WT1	SMOC1	CABLES1	CTAGE1	GATA6	RBBP8
Tumor biomarkers	genes_73	ABO	AFP	FAM3B	FUT2	CA11	FUT6	HISPPD2A	B3GNT3	SDHD	PGL1	CWS3	SDHB	SDH2	SDHIP	PGL4	CWS2	SDHC	PGL3	KIT	PBT	PDGFRA	FGFR3	ACH	STK11	PJS	LKB1	HRPT2	C1orf28	CDKN2A	MTS1	P16	MLM	CMM2	SMARCB1	SNF5	INI1	RDT	RTPS1	MRD15	SWNTS1	BAP1	TPDS	SAMD9	NFTC	KL	KLOTHO	FGF23	ADHR
Type 2 diabetes	genes_178	CDKAL1	HMGA2	INS-IGF2	KCNQ1	TCF7L2	HLA-B	ADCY5	ARL15	FAF1	FTO	HMG20A	HNF1B	HNF4A	IGF2BP2	JAZF1	KCNJ11	MPHOSPH9	POU5F1	TCF19	PPARG	SLC30A8	UBE2E2	WFS1	ZMIZ1	LPP	CDC123	HHEX	IDE	TLE4	IRS1	TMEM154	MC4R	RREB1	SSR1	CDKN2A	CDKN2B	SLC16A11	SLC16A13	GPSM1	LEP	MIR129	DUSP9	PAX4	SND1	ARF5	SACS	SGCG	FAM58A
Type 2 diabetes and other traits	genes_99	CDKAL1	TCF7L2	PPP2R2C	WFS1	IRS1	LOC64673	ABCC8	SUR	PHHI	SUR1	HHF1	TNDM2	HNF1B	TCF2	HNF2	MODY5	FJHN	HPC11	GCK	HHF3	PAX4	MODY9	KPD	AKT2	HIHGHH	ENPP1	PDNP1	NPPS	M6S1	PCA1	ARHR2	COLED	HNF1A	TCF1	MODY3	IDDM20	WFRS	WFS	DFNA6	DFNA14	DFNA38	WFSL	CTRCT41	HMGA1	HMGIY	IGF2BP2	IMP2	RETN
Ulcerative colitis	genes_123	FAM26F	CFB	HSPA1L	BAT2	MSH5	SLC44A4	3.8-1	HCG26	NOTCH4	HLA-DQA1	HLA-DRB1	IRF8	OTUD3	PLA2G2E	RNF186	ITPKA	NDUFAF1	NUSAP1	CARD11	GNA12	TTYH3	HLA-DQB1	HLA-DRA	ITGAL	JRKL	MAML2	MANBA	NFKB1	PLCL1	RFTN2	PROCR	CEP250	UQCC	CALM3	ITIH4	PRKCD	ZFP90	IRF5	TNPO3	TSPAN33	ADA	HNF4A	SLC9A3	DLD	NXPE1	NXPE4	MMEL1	PLCH2
Upper aerodigestive tract cancers	genes_6	ADH1B	ADH7	ADH	FAM175A	HEL308	ALDH2
Uterine fibroids	genes_7	BET1L	ODF3	RIC8A	SIRT3	OBFC1	SLK	TNRC6B
Vascular endothelial growth factor levels	genes_7	MGC45491	VEGF	LRP12	ZFPM2	MRPL14	KCNV2	VLDLR
Venous thromboembolism	genes_11	ABO	F11	F2	F5	FGG	PROCR	SLC44A2	TSPAN15	NME7	SLC19A2	FGA
Verbal declarative memory	genes_10	APOC1	APOE	PVRL2	TOMM40	C16ORF82	HS3ST4	ISL1	PARP8	ANXA10	SPOCK3
Vincristine-induced peripheral neuropathy in acute lymphoblastic leukemia	genes_5	MTNR1B	CEP72	ETAA1	TMEM215	NDUFAF6
Vitamin D levels	genes_12	GC	CALCA	CALCP	CYP2R1	OR7E41P	PDE3B	COPB1	PSMA1	RNU7-49P	RRAS2	DHCR7	NADSYN1
Vitiligo	genes_59	CDK2	DGKA	PA2G4	RAB5B	SUOX	ZNFN1A4	ERBB3	PMEL	RPS26	AK021715	PHLDB1	CXCR5	DDX6	TREH	CDH23	UNC5B	SLC29A3	SH2B3	BACH2	CASP7	MC1R	HERC2	OCA2	IKZF4	CD44	SLA	CLNK	CD80	IFIH1	TYR	TOB2	BTNL2	C6ORF10	CCR6	FGFR1OP	RNASET2	HLA-B	HLA-C	HLA	HLA-DQA1	HLA-DRA	C1QTNF6	GZMB	HCG9	HLA-A	PFKB3	RBM17	IL2RA
Vogt-Koyanagi-Harada syndrome	genes_9	C1ORF141	IL23R	HLA-DQA1	HLA-DRB1	HLA-DRA	HLA-DRB5	ADO	EGR2	ZNF365
Waist-hip ratio	genes_21	RREB1	RSPO3	COBLL1	LY86	LYPLAL1	ADAMTS9	CPEB4	PIGC	DNM3	NFE2L3	GRB14	NISCH	STAB1	WARS2	TBX15	KREMEN1	ZNRF3	HOXC13	SSPN	ITPR2	VEGFA
Warfarin maintenance dose	genes_6	CYP2C18	CYP2C19	CYP2C8	CYP2C9	CYP4F2	VKORC1
Wegener's granulomatosis	genes_9	COL11A2	HLA-DPB1	HLA-DPB1*04	HSD17B8	RING1	RXRB	HLA-DOA	HLA-DPB2	SEMA6A
[truncated: 206 more columns]
