# Supplementary material for: Discover the network mechanisms underlying the connections between aging and age-related diseases
Source: Sci Rep. 2016 Sep 1;6:32566. doi: 10.1038/srep32566 (PMC5007654; doi:10.1038/srep32566)
Supplement: Supplementary Dataset 2 [file srep32566-s3.xls]

## Sheet: Score.ageing_Adjusted
* Disease/Trait with supporting literatures and comments blank means that we could not find any literature strongly support its relationship with age and thus is classififed as non age-associated.
Disease/Trait	Aging PMIDs	Trait PMIDs	Intersect PMIDs	Union PMIDs	Jaccard Index	Aging Disease	Supporting Literatures	Comments
Alzheimer's disease	135789	53727	10712	178804	0.0599092	1	http://www.alzheimers.net/resources/alzheimers-statistics/	Proportion of people with Alzheimer’s Disease in the United States by age: (Alzheimer’s Association) 85+ years – 38%, 75-84 years, 44%, 65-74 years, 15%, <65 years, 4%.
Cardiovascular disease risk factors	135789	121669	4695	252763	0.0185747	1	https://en.wikipedia.org/wiki/Cardiovascular_disease	Age is by far the most important risk factor in developing cardiovascular or heart diseases.
Obesity	135789	123539	4690	254638	0.0184183	1	http://www.mayoclinic.org/diseases-conditions/obesity/basics/risk-factors/con-20014834	Obesity can occur at any age, even in young children. But as you age, hormonal changes and a less active lifestyle increase your risk of obesity.
Hypertension	135789	129498	4376	260911	0.016772	1	http://www.cdc.gov/bloodpressure/facts.htm	Prevalence of hypertension by age group: Men: 20-34 (11.1%), 35-44 (25.1%), 45-54 (37.1%), 55-64 (54%), 65-74 (64%), 75 and older (66.7%). Woman: 20-34 (6.8%), 35-44 (10.0%), 45-54 (35.2%), 55-64 (53.3%), 65-74 (69.3%), 75 and older (78.5%).
Parkinson's disease	135789	36789	2590	169988	0.0152364	1	http://aje.oxfordjournals.org/content/157/11/1015.full	The male:female ratio also generally increases with age. The overall incidence increases with age, going from 0.50 per 100,000 in the 30- to 39-year category to 119.01 per 100,000 in the oldest age category
Cholesterol	135789	73971	2377	207383	0.0114619	1	https://healthmeasures.aspe.hhs.gov/measure/254	Percentage of adults with high cholestrol 2009-2012 in U.S.: 18-39 (9.7%), 40-64 (35.4%), 65+ (47.1%).
Bone mineral density	135789	34344	1910	168223	0.011354	1	http://aje.oxfordjournals.org/content/153/5/465.long	Up to age 50, the mean Body Mineral Density difference was –0.1% per 1-year age group in both sexes.
Alzheimer's disease (cognitive decline)	135789	4127	1513	138403	0.0109318	1	http://www.alzheimers.net/resources/alzheimers-statistics/	Proportion of people with Alzheimer’s Disease in the United States by age: (Alzheimer’s Association) 85+ years – 38%, 75-84 years, 44%, 65-74 years, 15%, <65 years, 4%.
Type 2 diabetes	135789	69359	2199	202949	0.0108352	1	http://www.healthline.com/health/type-2-diabetes/statistics#2	Type 2 diabetes risk increases with age. In the United States, as of 2012, 9.3 percent of all adults 20 or over have diabetes. Among adults 65 or over, 25.9 percent have diabetes. In comparison, children 19 and under have a rate of only 0.26 percent.
Heart rate	135789	77821	1933	211677	0.00913184	1	http://www.heart.org/HEARTORG/GettingHealthy/PhysicalActivity/FitnessBasics/Target-Heart-Rates_UCM_434341_Article.jsp	The rate is decreasing with age
Educational attainment	135789	25721	1444	160066	0.00902128	0	http://demography.cpc.unc.edu/2015/03/23/nc-in-focus-unemployment-rate-by-educational-attainment/	There is no obvious relationship between educational attaiment and age.
Telomere length	135789	3157	1236	137710	0.00897538	1	http://hyper.ahajournals.org/content/37/2/381.full	In both genders, telomere length was inversely correlated with age (P<0.01).
Metabolic syndrome	135789	35520	1517	169792	0.00893446	1	http://www.ncbi.nlm.nih.gov/pubmed/17727697	The prevalence of the metablic syndrome increases with age (Figure 1).
Pulmonary function	135789	156517	2529	289777	0.0087274	1	http://www.ncbi.nlm.nih.gov/pmc/articles/PMC2695176/	The lung matures by age 20–25 years, and thereafter aging is associated with progressive decline in lung function.
Height	135789	54539	1537	188791	0.00814128	0	https://en.wikipedia.org/wiki/Human_height	Human height beomes maximum at age 18-20 and then declines.
Smoking behavior	135789	51220	1482	185527	0.00798806	0	http://www.cdc.gov/tobacco/data_statistics/fact_sheets/adult_data/cig_smoking/	Current cigarette smoking was higher among persons aged 18–24 years, 25–44 years, and 45–64 years than among those aged 65 years and older. 20 of every 100 adults aged 25–44 years (20.0%), 18 of every 100 adults aged 45–64 years (18.0%), Nearly 9 of every 100 adults aged 65 years and older (8.5%).
Nephropathy	135789	124731	2024	258496	0.00782991	1	http://www.ncbi.nlm.nih.gov/pmc/articles/PMC3466784/	A gradual decline in renal function occurs in most healthy individuals as they age, and the amount of glomerular, vascular and interstitial scarring in the renal tissue of healthy adults increases with age. In addition, aging is a risk factor for end-stage renal failure including diabetic nephropathy
Insulin-like growth factors	135789	12054	1080	146763	0.0073588	1	http://www.ncbi.nlm.nih.gov/pubmed/9597048	Serum IGF-I levels declined with age (p < .0001) in both men (r = -.51) and women (r = -.67).
Chronic kidney disease	135789	48489	1261	183017	0.00689007	1	http://www.worldkidneyday.org/faqs/chronic-kidney-disease/	CKD can occur at any age, but r becomes more common with increasing age and is more common in women.
Adiposity	135789	13032	883	147938	0.00596872	1	http://www.ncbi.nlm.nih.gov/pubmed/24247373	Changing distributions of body size and adiposity with age. Prevalences of both elevated BMI and waist circumference rose with age for longer in 2008-10 than in 1994-96, reaching higher peaks at greater ages, particularly among men.
Hemoglobin	135789	54740	1124	189405	0.00593437	0	http://www.fpnotebook.com/hemeonc/lab/Hmglbn.htm	Birth: 13.5 to 24.0 g/dl (mean 16.5 g/dl); Age <1 month: 10.0 to 20.0 g/dl (mean 13.9 g/dl); Age 1-2 months: 10.0 to 18.0 g/dl (mean 11.2 g/dl); Age 2-6 months: 9.5 to 14.0 g/dl (mean 12.6 g/dl); Age 0.5 to 2 years: 10.5 to 13.5 g/dl (mean 12.0 g/dl); Age 2 to 6 years: 11.5 to 13.5 g/dl (mean 12.5 g/dl); Age 6-12 years: 11.5 to 15.5 g/dl (mean 13.5). Female: Age 12-18 years: 12.0 to 16.0 g/dl (me…
Alcohol consumption	135789	33459	995	168253	0.00591371	0	http://www.ias.org.uk/Alcohol-knowledge-centre/Consumption/Factsheets/Drinking-patterns-and-trends.aspx	Men aged 55–64 years of age consumed the most number of alcohol units of all age groups. For women, the age group that consumed the most units was aged 45–54 years. For both sexes, the age group consuming fewest units on average were aged the over 75s.
C-reactive protein	135789	32760	974	167575	0.00581232	1	http://www.nejm.org/doi/full/10.1056/NEJM200504143521525	The level of C reacive protein is generally increasing with age (Table 1).
Age-related macular degeneration	135789	12312	796	147305	0.00540375	1	https://nei.nih.gov/eyedata/pbd4	The prevalence of AMD increased dramatically with age.
Calcium levels	135789	26098	859	161028	0.00533448	0	http://www.parathyroid.com/Normal-Blood-Calcium-Levels.htm	The highest blood calcium levels are seen in teenagers and young adults. By age 35 or 40, the blood calcium should be "in the 9's" almost all of the time.
Stroke (ischemic)	135789	33618	870	168537	0.00516207	1	https://www.heart.org/idc/groups/heart-public/@wcm/@sop/@smd/documents/downloadable/ucm_449858.pdf	The prevalence is increasing dramatically with age for both men and women.
Myocardial infarction	135789	61388	993	196184	0.00506157	1	http://annals.org/article.aspx?articleid=708355	Prevalence was strongly influenced by age. Nearly undetectable in the youngest age group, it increased to more than 5% in the group aged 75 to 79 years.
Fasting glucose	135789	24643	786	159646	0.00492339	1	http://www.ncbi.nlm.nih.gov/pmc/articles/PMC2080461/	every decade-increase in age is associated with 0.154 mmol/L increase in the fasting plasma glucose level (men: 0.140 mmol/L; women 0.159 mmol/L) (Figure 1).
Brain connectivity	135789	12561	709	147641	0.00480219	1	http://www.ncbi.nlm.nih.gov/pmc/articles/PMC3079272/	Mean regional homogeneity for all 116 regions for each subject showed there was a reduction in regional homogeneity with age (r=−0.287, p=0.029).
Breast cancer	135789	125395	1216	259968	0.0046775	1	http://www.nature.com/nrc/journal/v13/n5/full/nrc3497.html	The prevalence increases with age (Figure 1).
Inflammatory biomarkers	135789	19306	717	154378	0.00464444	1	http://www.ncbi.nlm.nih.gov/pubmed/26283530	Inflammatory markers change with age. The 60- to 70-year age group showed higher CRP than the 20- to 30- (p = 0.003), 30- to 40- (p = 0.009), and 40- to 50- (p = 0.030) year age groups. Serum TNF-R1 level in the 70- to 90-year group was greater than in all other age groups (p = 0.000 for all comparisons).
Prostate cancer	135789	59294	895	194188	0.00460894	1	http://www.nature.com/nrc/journal/v13/n5/full/nrc3497.html	The prevalence increases with age (Figure 1).
Amyotrophic lateral sclerosis	135789	9225	664	144350	0.00459993	1	https://en.wikipedia.org/wiki/Amyotrophic_lateral_sclerosis	ALS is age related. The disease usually starts around the age of 60 and in inherited cases around the age of 50.
Coronary artery disease	135789	49269	839	184219	0.00455436	1	https://www.heart.org/idc/groups/heart-public/@wcm/@sop/@smd/documents/downloadable/ucm_449846.pdf	The prevalence of men and women both incresease signficantly by age.
Chronic obstructive pulmonary disease	135789	26076	683	161182	0.00423745	1	http://www.healthline.com/health/copd/age-of-onset#Overview1	Unlike other types of lung disease, COPD is most prevalent in older adults. only 2 percent of COPD cases involve men aged 18 to 24 and 3 percent involve women in the same age group. The numbers increase slightly for people aged 25 to 44 with 2 percent of cases in men and 4.1 percent of cases in women. For both men and women, the percentages continue to rise with age before decreasing at age 85.
Lung cancer	135789	92629	913	227505	0.0040131	1	http://www.nature.com/nrc/journal/v13/n5/full/nrc3497.html	The prevalence generally increases with age (Figure 1).
Tumor biomarkers	135789	79165	831	214123	0.00388095	1	http://www.cancerresearchuk.org/health-professional/cancer-statistics/incidence/age#heading-Zero	The cancer incidence is generally increasing with age.
Atrial fibrillation	135789	27457	618	162628	0.00380008	1	http://archinte.jamanetwork.com/article.aspx?articleid=620157	The prevalence increases with age (Table 1).
Schizophrenia	135789	39215	650	174354	0.00372805	0	http://www.schizophrenia.com/szfacts.htm	Schizophrenia is a disease that typically begins in early adulthood; between the ages of 15 and 25. Men tend to get develop schizophrenia slightly earlier than women; whereas most males become ill between 16 and 25 years old, most females develop symptoms several years later, and the incidence in women is noticably higher in women after age 30. The average age of onset is 18 in men and 25 in wome…
Colorectal cancer	135789	71760	711	206838	0.00343747	1	http://www.cdc.gov/cancer/colorectal/statistics/age.htm	The risk of getting colorectal cancer increases with age and is greater in men than in women
Hippocampal atrophy	135789	1980	471	137298	0.00343049	1	http://www.ncbi.nlm.nih.gov/pubmed/8363451	The prevalence of HA increased significantly with age and was more common in male than female subjects.
Epilepsy	135789	45778	577	180990	0.00318802	0	http://www.intercom.net/npo/eaes/facts.htm	Epilepsy primarily affects children and young adults, although anyone can get epilepsy at anytime. 20% of cases develop before the age of five, and 50% develop before the age of 25. However, epilepsy is also increasingly associated with the elderly, and there are as many cases in those 60 years of age and older as in children 10 years of age and under.
Vitamin D levels	135789	9895	461	145223	0.00317443	0	http://www.cdc.gov/nchs/data/databriefs/db59.pdf	There is no obvious trend of vitamine D levels with age (Table).
Proinsulin levels	135789	12748	459	148078	0.00309972	1	http://bmcendocrdisord.biomedcentral.com/articles/10.1186/1472-6823-10-21	serum proinsulin (p = 0.0002 for women and p = 0.0066 for men) and proinsulin/insulin (p < 0.0001 for women and p = 0.0002 for men) rose across age strata in both genders (Figure 1).
Thyroid function	135789	23764	453	159100	0.00284727	0		There is no literature strongly support its relationship with age.
Birth weight	135789	28841	466	164164	0.00283862	0		The birth weight has nothing to do with age since it is determined at age 0.
Glaucoma	135789	17407	429	152767	0.0028082	0	http://www.visionproblemsus.org/glaucoma/glaucoma-age.html	There is no obvious trend of Glaucoma prevalence by age.
Coagulation factor levels	135789	16928	420	152297	0.00275777	0
Multiple sclerosis	135789	28036	448	163377	0.00274212	0	http://umm.edu/health/medical/reports/articles/multiple-sclerosis	MS usually first appears between the ages of 20 and 50, with an average age of about 30. It rarely develops before age 15 or after age 60.
White blood cell count	135789	24497	419	159867	0.00262093	0	http://www.cdc.gov/nchs/data/series/sr_11/sr11_220.pdf	There is no obvious trend of white blood cell count by age.
Melanoma	135789	36342	440	171691	0.00256274	1	http://www.cancerresearchuk.org/content/skin-cancer-incidence-statistics#heading-One	The prevalence increases with age (Figure 1).
Asthma	135789	47879	444	183224	0.00242326	0	http://www.statcan.gc.ca/tables-tableaux/sum-som/l01/cst01/health49a-eng.htm	The incidence peak occurs at age 20 to 34.
Creatinine levels	135789	14296	326	149759	0.00217683	0	http://www.clinicaladvisor.com/consultations/creatinine-levels-in-the-elderly/article/121835/	Serum creatinine in the elderly will not increase until 50% of nephrons are no longer functional. Because of these age-related changes, any elevation of creatinine is significant, particularly when determining dosage for drugs primarily excreted by the kidney
HDL Cholesterol - Triglycerides	135789	9851	307	145333	0.00211239	1	http://www.ncbi.nlm.nih.gov/pubmed/9236414	TC, LDL-C, and HDL-C levels all decreased in both men and women, in all age groups (50 to 64 years, 65 to 74 years, and ≥75 years). Cholesterol ranks 8th in the list.
Rheumatoid arthritis	135789	34347	344	169792	0.00202601	1	https://en.wikipedia.org/wiki/Rheumatoid_arthritis	Onset is uncommon under the age of 15 and from then on the incidence rises with age until the age of 80. Women are affected three to five times as often as men.
Lymphoma	135789	61685	385	197089	0.00195343	0	http://www.cancerresearchuk.org/health-professional/cancer-statistics/statistics-by-cancer-type/hodgkin-lymphoma/incidence#heading-One	There is no obvious trend of Hodgkin lymphoma incidence by age (Figure).
Alcohol dependence	135789	18563	300	154052	0.00194739	0	http://www.ias.org.uk/Alcohol-knowledge-centre/Consumption/Factsheets/Drinking-patterns-and-trends.aspx	Men aged 55–64 years of age consumed the most number of alcohol units of all age groups. For women, the age group that consumed the most units was aged 45–54 years. For both sexes, the age group consuming fewest units on average were aged the over 75s.
Refractive error	135789	9681	277	145193	0.00190781	0	http://onlinelibrary.wiley.com/doi/10.1111/j.1442-9071.2011.02584.x/pdf	The maximum incidences occur at age 5-25 (Table 1-3).
Sleep duration	135789	6305	265	141829	0.00186845	0
Blood trace element	135789	10978	270	146497	0.00184304	0
Adiponectin levels	135789	6860	247	142402	0.00173453	1	http://www.ncbi.nlm.nih.gov/pubmed/22963459	Serum adiponectin levels increased with increasing age of healthy subjects and in patients with diabetes, in both men and women.
Neuroblastoma	135789	10107	252	145644	0.00173025	0	http://www.cancer.org/acs/groups/cid/documents/webcontent/003125-pdf.pdf	Neuroblastoma is most common in very young children, but it is still rare even in this age group. It is very rare in people over the age of 10 years.
Carotid intima media thickness	135789	5873	243	141419	0.0017183	0
Forced vital capacity	135789	9171	247	144713	0.00170683	0
Intraocular pressure	135789	13114	251	148652	0.00168851	0	http://onlinelibrary.wiley.com/doi/10.1046/j.1442-9071.2002.00519.x/pdf	no evidence was found of an independent age affect on IOP
Type 1 diabetes	135789	22783	261	158311	0.00164865	0	http://www.endocrineweb.com/conditions/type-1-diabetes/type-1-diabetes	Type 1 diabetes usually begins before age 40, although there have been people diagnosed at an older age.
Autism	135789	19821	256	155354	0.00164785	0	http://link.springer.com/article/10.1007%2FBF02211947	The patient of autism is mostly children.
Fibrinogen	135789	12436	234	147991	0.00158118	0
Hepatocellular carcinoma	135789	35874	270	171393	0.00157533	1	http://www.cdc.gov/mmwr/preview/mmwrhtml/mm5917a3.htm#tab1	The incidence most occurs after age 50 though it could happen at early age and the incidence rate is generally increasing with age (Table 1).
Waist-hip ratio	135789	4536	216	140109	0.00154166	0
Ovarian cancer	135789	31576	255	167110	0.00152594	1	http://www.healthline.com/health/cancer/ovarian-cancer-and-age#ByAge2	All women are at risk of developing ovarian cancer regardless of age; however ovarian cancer rates are highest in women aged 55-64 years
Homocysteine levels	135789	3972	212	139549	0.00151918	0
Bipolar disorder	135789	15759	227	151321	0.00150012	0	http://www.dbsalliance.org/site/PageServer?pagename=education_statistics_bipolar_disorder	The median age of onset for bipolar disorder is 25 years
Metabolite levels	135789	8801	210	144380	0.0014545	0
Vitamin E levels	135789	2972	189	138572	0.00136391	0
Vascular endothelial growth factor levels	135789	10703	197	146295	0.00134659	0
Sex hormone-binding globulin levels	135789	1417	178	137028	0.001299	0
Intracranial volume	135789	3071	179	138681	0.00129073	0
Glioma	135789	27023	203	162609	0.00124839	0	http://www.nature.com/nrneurol/journal/v2/n9/full/ncpneuro0289.html	It mainly occurs at young age (Figure 1).
Hypothyroidism	135789	8618	180	144227	0.00124803	0
Thyroid hormone levels	135789	6403	174	142018	0.0012252	1	http://www.hormones.gr/205/article/article.html; https://www.nlm.nih.gov/medlineplus/ency/article/004000.htm	With an increase in age, marked changes in thyroid hormone production, metabolism, and action occur. This results in an increased prevalence of (subclinical) thyroid disease in the elderly.
Pancreatic cancer	135789	30698	201	166286	0.00120876	1	http://www.cancer.org/cancer/pancreaticcancer/detailedguide/pancreatic-cancer-risk-factors	The risk of developing pancreatic cancer increases as people age. Almost all patients are older than 45. About two-thirds are at least 65 years old. The average age at the time of diagnosis is 71.
Metabolic traits	135789	2786	155	138420	0.00111978	0
Liver enzyme levels	135789	8115	160	143744	0.00111309	0
Axial length	135789	4037	148	139678	0.00105958	0
Hematocrit	135789	8201	151	143839	0.00104978	0
Infant length	135789	9950	152	145587	0.00104405	0
Protein C levels	135789	2174	140	137823	0.0010158	0
Cervical cancer	135789	27831	154	163466	0.000942092	0	http://www.cancerresearchuk.org/health-professional/cancer-statistics/statistics-by-cancer-type/cervical-cancer/incidence#heading-One	The incidence peak occurs at age 29 (Figure).
N-glycan levels	135789	5651	133	141307	0.000941213	0
Thyroid cancer	135789	19959	146	155602	0.000938291	0	http://www.ncin.org.uk/publications/data_briefings/thyroid_cancer_trends_by_sex_age_and_histological_type	The incidence peak occurs at age 20-29 (Figure 4).
Inflammatory bowel disease	135789	29686	155	165320	0.000937576	0	http://www.ccfa.org/assets/pdfs/updatedibdfactbook.pdf
Uric acid levels	135789	4065	128	139726	0.000916079	0
Bladder cancer	135789	19724	132	155381	0.000849525	1	http://www.nature.com/nrc/journal/v13/n5/full/nrc3497.html	The prevalence increases with age (Figure 1).
Progressive supranuclear palsy	135789	1236	113	136912	0.000825348	0
Tuberculosis	135789	48734	152	184371	0.000824425	0
Dehydroepiandrosterone sulphate levels	135789	970	112	136647	0.00081963	0
Menopause (age at onset)	135789	510	111	136188	0.00081505	0
Lipid traits	135789	2459	112	138136	0.000810795	0
Male-pattern baldness	135789	5129	114	140804	0.000809636	0
Hypertriglyceridemia	135789	4491	113	140167	0.000806181	0
Systemic lupus erythematosus	135789	16703	116	152376	0.000761275	0	http://www.ncbi.nlm.nih.gov/pubmed/22903259	The most susceptible age for SLE is 15-44 and 20-39 years for males and females, respectively.
Interstitial lung disease	135789	13603	105	149287	0.000703343	0
Sudden cardiac arrest	135789	10976	103	146662	0.000702295	0
Hepatitis B	135789	25364	113	161040	0.000701689	0
Platelet counts	135789	12712	103	148398	0.000694079	0
Serum albumin level	135789	4138	93	139834	0.000665074	0
Polycystic ovary syndrome	135789	5698	94	141393	0.000664814	0
Migraine	135789	10723	97	146415	0.0006625	0
Red blood cell count	135789	4617	90	140316	0.000641409	0	http://www.cdc.gov/nchs/data/series/sr_11/sr11_247.pdf	The peak is at age 9-19 (Figure 3).
Sphingolipid levels	135789	1923	88	137624	0.000639423	0
Venous thromboembolism	135789	10284	92	145981	0.000630219	0
Idiopathic pulmonary fibrosis	135789	3360	85	139064	0.000611229	0
Psoriasis	135789	13434	87	149136	0.00058336	0
Eye color	135789	3206	81	138914	0.000583095	0
Multiple myeloma	135789	13507	83	149213	0.000556252	1	http://www.cancerresearchuk.org/health-professional/cancer-statistics/statistics-by-cancer-type/myeloma/incidence#heading-One	Incidence rates rise sharply from around age 55-59, with the highest rates in the 85-89 age group, subsequently dropping in those aged 90+.
Protein quantitative trait loci	135789	2941	77	138653	0.000555343	0
Prostate-specific antigen levels	135789	3185	76	138898	0.000547164	0
Central corneal thickness	135789	2256	75	137970	0.000543596	0
Basal cell carcinoma	135789	7194	75	142908	0.000524813	1	http://pmj.bmj.com/content/73/863/538.full.pdf	Other recognised risk factors include increasing age.
Social communication problems	135789	2257	72	137974	0.000521837	0
Esophageal cancer	135789	17314	79	153024	0.000516259	1	https://www.health.ny.gov/statistics/cancer/registry/table6/tb6esophagusupstate.htm	Most incidences occur after age 50 and the incidence rate is generally increase with age (Table).
Gout	135789	4323	72	140040	0.000514139	0
Chronic lymphocytic leukemia	135789	6991	73	142707	0.000511538	1	http://www.cancerresearchuk.org/health-professional/cancer-statistics/statistics-by-cancer-type/leukaemia-cll/incidence#heading-One	Chronic Lymphocytic Leukaemia (C91.1), Average Number of New Cases per Year and Age-Specific Incidence Rates, UK, 2010-2012.
Breast size	135789	10057	74	145772	0.000507642	0
Hodgkin's lymphoma	135789	10830	74	146545	0.000504964	0	http://www.cancerresearchuk.org/health-professional/cancer-statistics/statistics-by-cancer-type/hodgkin-lymphoma/incidence#heading-One	There is no obvious trend of prevalence by age.
Systemic sclerosis	135789	7449	72	143166	0.000502913	0	http://link.springer.com/article/10.1007%2Fs10165-012-0733-7#/page-1	There is no obvious trend of prevalence by age (Figure 1).
AIDS progression	135789	3433	69	139153	0.000495857	0
Atopic dermatitis	135789	7687	70	143406	0.000488125	0
Pancreatitis	135789	15356	72	151073	0.000476591	0
Mean corpuscular volume	135789	2475	65	138199	0.000470336	0
Hair color	135789	1110	62	136837	0.000453094	0
Plasminogen activator inhibitor type 1 levels (PAI-1)	135789	1797	62	137524	0.00045083	0
Abdominal aortic aneurysm	135789	8181	64	143906	0.000444735	0
Dietary macronutrient intake	135789	1173	60	136902	0.00043827	0
Restless legs syndrome	135789	2007	60	137736	0.000435616	0
Monocyte count	135789	2178	59	137908	0.000427821	0
Renal cell carcinoma	135789	16526	65	152250	0.000426929	0
Magnesium levels	135789	2843	59	138573	0.000425768	0
Urinary metabolites	135789	3562	56	139295	0.000402024	0
Phosphorus levels	135789	4147	56	139880	0.000400343	0
Erythrocyte sedimentation rate	135789	4739	56	140472	0.000398656	0
Crohn's disease	135789	16295	60	152024	0.000394675	0	http://www.ccfa.org/assets/pdfs/updatedibdfactbook.pdf	The most incidences occur at age 20-29 (Figure 5).
Freckles	135789	2013	53	137749	0.000384758	0
Osteoprotegerin levels	135789	1416	50	137155	0.000364551	0
Coffee consumption	135789	1500	49	137240	0.000357039	0
Phospholipid levels (plasma)	135789	1557	49	137297	0.000356891	0
Acute lymphoblastic leukemia	135789	11347	52	147084	0.000353539	0	http://www.cancer.org/cancer/leukemia-acutelymphocyticallinadults/detailedguide/leukemia-acute-lymphocytic-key-statistics; How ageing process influence cancer	The risk for developing ALL is highest in children younger than 5 years of age. The risk then declines slowly until the mid-20s, and begins to rise again slowly after age 50. Overall, about 4 of every 10 cases of ALL are in adults.
Serum thyroid-stimulating hormone levels	135789	1842	48	137583	0.00034888	0
Hematological parameters	135789	2637	47	138379	0.000339647	0
Gamma glutamyl transpeptidase	135789	3292	47	139034	0.000338047	0
HIV-1 control	135789	5851	47	141593	0.000331937	0
Ulcerative colitis	135789	12060	49	147800	0.000331529	0
Cerebrospinal fluid levels of Alzheimer's disease-related proteins	135789	229	45	135973	0.000330948	0
Corneal curvature	135789	857	44	136602	0.000322104	0
Obesity-related traits	135789	677	41	136425	0.000300531	1	http://stateofobesity.org/obesity-by-age/; http://www.mayoclinic.org/diseases-conditions/obesity/basics/risk-factors/con-20014834	Adult Obesity Rate by Age Group (2014); Obesity can occur at any age, even in young children. But as you age, hormonal changes and a less active lifestyle increase your risk of obesity. Obesity ranks 5th.
Response to statin therapy	135789	1770	41	137518	0.000298143	0
Kawasaki disease	135789	3458	40	139207	0.000287342	0
Chronic hepatitis C infection	135789	6089	40	141838	0.000282012	0
Primary biliary cirrhosis	135789	3222	39	138972	0.000280632	0
IgE levels	135789	4876	38	140627	0.000270218	0
Allergic sensitization	135789	4211	37	139963	0.000264356	0
Allergic rhinitis	135789	8201	37	143953	0.000257028	0
Factor VII	135789	3057	35	138811	0.000252141	0
Diffuse large B cell lymphoma	135789	7549	36	143302	0.000251218	0
Serum metabolite levels	135789	1101	34	136856	0.000248436	0
Graves' disease	135789	4183	33	139939	0.000235817	0
Tanning	135789	1195	32	136952	0.000233659	0
Narcolepsy	135789	1634	32	137391	0.000232912	0
Paget's disease	135789	1360	31	137118	0.000226083	0
Sarcoidosis	135789	5810	32	141567	0.000226041	0
Bilirubin levels	135789	4274	31	140032	0.000221378	0
Uterine fibroids	135789	5503	29	141263	0.000205291	0
Optic disc parameters	135789	776	28	136537	0.000205073	0
Celiac disease	135789	6644	28	142405	0.000196622	0
Endometriosis	135789	7443	28	143204	0.000195525	0
Intracranial aneurysm	135789	7774	27	143536	0.000188106	0
Verbal declarative memory	135789	199	25	135963	0.000183874	0
Vitiligo	135789	2295	25	138059	0.000181082	0
Esophageal cancer (squamous cell)	135789	6502	25	142266	0.000175727	0
Prothrombin time	135789	4562	24	140327	0.000171029	0
Ankylosing spondylitis	135789	4655	24	140420	0.000170916	0
Eosinophil counts	135789	1410	23	137176	0.000167668	0
Red blood cell fatty acid levels	135789	554	22	136321	0.000161384	0
Activated partial thromboplastin time	135789	3426	21	139194	0.000150869	0
Menarche (age at onset)	135789	445	20	136214	0.000146828	0
Nonsyndromic cleft lip with or without cleft palate	135789	6358	20	142127	0.000140719	0
Biomedical quantitative traits	135789	201	18	135972	0.00013238	0
Retinal vascular caliber	135789	246	18	136017	0.000132336	0
Iron status biomarkers	135789	486	18	136257	0.000132103	0
Amyloid A serum levels	135789	819	18	136590	0.000131781	0
Plasma omega-6 polyunsaturated fatty acid levels	135789	369	16	136142	0.000117524	0
Nasopharyngeal carcinoma	135789	4250	16	140023	0.000114267	0
Subcortical brain region volumes	135789	98	15	135872	0.000110398	0
Retinal arteriolar caliber	135789	165	15	135939	0.000110344	0
Lipoprotein (a) - cholesterol levels	135789	549	15	136323	0.000110033	1	https://healthmeasures.aspe.hhs.gov/measure/254	Percentage of adults with high cholestrol 2009-2012 in U.S.: 18-39 (9.7%), 40-64 (35.4%), 65+ (47.1%).
Follicular lymphoma	135789	3495	15	139269	0.000107705	0
Nephrolithiasis	135789	4274	14	140049	9.9965e-05	0
Chronic obstructive pulmonary disease-related biomarkers	135789	284	13	136060	9.55461e-05	0
Asthma (childhood onset)	135789	416	13	136192	9.54535e-05	0
IgG glycosylation	135789	599	13	136375	9.53254e-05	0
Myopia (pathological)	135789	703	12	136480	8.7925e-05	0
Leprosy	135789	3988	12	139765	8.58584e-05	0
Acne (severe)	135789	736	11	136514	8.05778e-05	0	http://www.news-medical.net/news/2007/10/22/31518.aspx	The prevalence of acne in adults 20 years and older
Myocardial infarction (early onset)	135789	828	11	136606	8.05235e-05	1	http://annals.org/article.aspx?articleid=708355	Myocardial infarction ranks 27th; Risk factors for myocardial infarction in women and men: insights from the INTERHEART study(Table 1)
Barrett's esophagus	135789	3550	11	139328	7.89504e-05	0
Mammographic density	135789	562	10	136341	7.33455e-05	0
Primary tooth development	135789	765	10	136544	7.32365e-05	0
Alopecia areata	135789	1063	10	136842	7.3077e-05	0
Complement C3 and C4 levels	135789	407	9	136187	6.60856e-05	0
Febrile seizures	135789	1456	9	137236	6.55805e-05	0
Ewing sarcoma	135789	2221	9	138001	6.52169e-05	0
Esophageal squamous cell carcinoma	135789	3295	9	139075	6.47133e-05	0
Type 2 diabetes and other traits	135789	170	7	135952	5.14888e-05	1	http://www.mayoclinic.org/diseases-conditions/type-2-diabetes/basics/risk-factors/con-20031902	Type2 Diabetes ranks 11 in the list; The risk of type 2 diabetes increases as you get older, especially after age 45.
Aortic root size	135789	394	7	136176	5.14041e-05	0
Dupuytren's disease	135789	635	7	136417	5.13133e-05	0
Hirschsprung disease	135789	1134	7	136916	5.11262e-05	0
Idiopathic membranous nephropathy	135789	1317	7	137099	5.1058e-05	0
Inflammatory bowel disease (early onset)	135789	356	6	136139	4.40726e-05	0
Eye color traits	135789	72	5	135856	3.68037e-05	0
Motion sickness	135789	617	5	136401	3.66566e-05	0
Hepatitis B vaccine response	135789	770	5	136554	3.66156e-05	0
Antineutrophil cytoplasmic antibody-associated vasculitis	135789	1104	5	136888	3.65262e-05	0
Hypospadias	135789	1740	5	137524	3.63573e-05	0
Behcet's disease	135789	2910	5	138694	3.60506e-05	0
Renal function-related traits	135789	44	4	135829	2.94488e-05	0
Lipoprotein-associated phospholipase A2 activity and mass	135789	138	4	135923	2.94284e-05	0
Folate pathway vitamin levels	135789	148	4	135933	2.94263e-05	0
Pubertal anthropometrics	135789	15	3	135801	2.20911e-05	0
Bone properties (heel)	135789	25	3	135811	2.20895e-05	0
Glycemic traits	135789	85	3	135871	2.20798e-05	0
Non-obstructive azoospermia	135789	384	3	136170	2.20313e-05	0
Stearic acid (18:0) plasma levels	135789	5	2	135792	1.47284e-05	0
Ossification of the posterior longitudinal ligament of the spine	135789	48	2	135835	1.47237e-05	0
Warfarin maintenance dose	135789	214	2	136001	1.47058e-05	0
Upper aerodigestive tract cancers	135789	589	2	136376	1.46653e-05	0
Eosinophilic esophagitis	135789	1307	2	137094	1.45885e-05	0
Wegener's granulomatosis	135789	2157	2	137944	1.44986e-05	0
Fasting insulin-related traits (interaction with BMI)	135789	5	1	135793	7.36415e-06	0
Oleic acid (18:1n-9) plasma levels	135789	6	1	135794	7.3641e-06	0
Palmitoleic acid (16:1n-7) plasma levels	135789	6	1	135794	7.3641e-06	0
Electrocardiographic traits	135789	24	1	135812	7.36312e-06	0
Toenail selenium levels	135789	39	1	135827	7.36231e-06	0
Fractional exhaled nitric oxide (childhood)	135789	63	1	135851	7.36101e-06	0
Beta thalassemia/hemoglobin E disease	135789	75	1	135863	7.36036e-06	0
Neonatal lupus	135789	208	1	135996	7.35316e-06	0
Testicular germ cell tumor	135789	344	1	136132	7.34581e-06	0	http://www.nature.com/nrc/journal/v13/n5/full/nrc3497.html	The incidence of testicular cancer peaks at approximately age 30 years and then sharply declines (Fig. 1c)
Laryngeal squamous cell carcinoma	135789	3009	1	138797	7.20477e-06	1	http://www.cancerresearchuk.org/health-professional/cancer-statistics/statistics-by-cancer-type/laryngeal-cancer/incidence#heading-One	Laryngeal cancer incidence is related to age, with the highest incidence rates being in older men and women.
Beta-2 microglubulin plasma levels	135789	0	0	135789	0	0
Circulating myeloperoxidase levels (serum)	135789	106	0	135895	0	0
Cotinine glucuronidation	135789	17	0	135806	0	0
Elevated serum carcinoembryonic antigen levels	135789	246	0	136035	0	0
End-stage coagulation	135789	342	0	136131	0	0
Epstein-Barr virus immune response (EBNA-1)	135789	33	0	135822	0	0
Glycemic traits (pregnancy)	135789	5	0	135794	0	0
Helicobacter pylori serologic status	135789	39	0	135828	0	0
Hematological and biochemical traits	135789	9	0	135798	0	0
Immune reponse to smallpox (secreted IFN-alpha)	135789	0	0	135789	0	0
Immune reponse to smallpox (secreted IL-1beta)	135789	0	0	135789	0	0
Immune reponse to smallpox (secreted IL-2)	135789	0	0	135789	0	0
Immune response to smallpox vaccine (IL-6)	135789	3	0	135792	0	0
Local histogram emphysema pattern	135789	4	0	135793	0	0
Metabolic syndrome (bivariate traits)	135789	10	0	135799	0	0
Multiple sclerosis (OCB status)	135789	22	0	135811	0	0	http://umm.edu/health/medical/reports/articles/multiple-sclerosis	MS usually first appears between the ages of 20 and 50, with an average age of about 30. It rarely develops before age 15 or after age 60.
Orofacial clefts	135789	418	0	136207	0	0
Parent of origin effect on language impairment (paternal)	135789	0	0	135789	0	0
Plasma homocysteine levels (post-methionine load test)	135789	2	0	135791	0	0
Relative hand skill in reading disability	135789	2	0	135791	0	0
Response to anti-retroviral therapy (ddI/d4T) in HIV-1 infection (Grade 3 peripheral neuropathy)	135789	0	0	135789	0	0
Response to fenofibrate (adiponectin levels)	135789	4	0	135793	0	0
Response to serotonin reuptake inhibitors in major depressive disorder (plasma drug and metabolite levels)	135789	2	0	135791	0	0
Serum protein levels (sST2)	135789	63	0	135852	0	0
Sexual dimorphism in anthropometric traits	135789	9	0	135798	0	0
Sjögren's Syndrome	135789	0	0	135789	0	0
Stevens-Johnson syndrome and toxic epidermal necrolysis (SJS-TEN)	135789	393	0	136182	0	0
Vincristine-induced peripheral neuropathy in acute lymphoblastic leukemia	135789	28	0	135817	0	0
Vogt-Koyanagi-Harada syndrome	135789	366	0	136155	0	0
