# Supplementary material for: Discover the network mechanisms underlying the connections between aging and age-related diseases
Source: Sci Rep. 2016 Sep 1;6:32566. doi: 10.1038/srep32566 (PMC5007654; doi:10.1038/srep32566)
Supplement: Supplementary Dataset 3 [file srep32566-s4.xls]

## Sheet: Dataset S3 - aging-disease asso
subnetwork	Disease	p-value	FDR
GO:0019897_extrinsic component of plasma membrane	Alzheimer's disease	5.64498e-20	2.94047e-15
GO:0043543_protein acylation	Lung cancer	1.82756e-18	4.75987e-14
GO:0032943_mononuclear cell proliferation	Type 2 diabetes and other traits	1.26534e-17	2.19705e-13
GO:0044801_single-organism membrane fusion	Cholesterol	2.19117e-17	2.85345e-13
GO:0046651_lymphocyte proliferation	Type 2 diabetes and other traits	5.43636e-17	5.6636e-13
GO:0070663_regulation of leukocyte proliferation	Type 2 diabetes and other traits	1.40143e-16	1.21668e-12
GO:0032946_positive regulation of mononuclear cell proliferation	Type 2 diabetes and other traits	1.90208e-16	1.41542e-12
GO:0031331_positive regulation of cellular catabolic process	Alzheimer's disease	3.45229e-16	2.24787e-12
GO:0009581_detection of external stimulus	Myocardial infarction (early onset)	1.26667e-15	6.71165e-12
GO:0070665_positive regulation of leukocyte proliferation	Type 2 diabetes and other traits	1.28847e-15	6.71165e-12
GO:0051650_establishment of vesicle localization	Menarche (age at onset)	3.10587e-15	1.47077e-11
GO:0007346_regulation of mitotic cell cycle	Optic disc parameters	5.34049e-15	2.31822e-11
GO:0044057_regulation of system process	Rheumatoid arthritis	1.20688e-14	4.83586e-11
GO:0009260_ribonucleotide biosynthetic process	Alzheimer's disease	4.75449e-14	1.76901e-10
GO:0090596_sensory organ morphogenesis	Acute lymphoblastic leukemia	6.49497e-14	2.25549e-10
GO:0005125_cytokine activity	Type 2 diabetes	1.3825e-13	4.50091e-10
GO:0009416_response to light stimulus	Pancreatic cancer	1.83724e-13	5.32083e-10
GO:0032944_regulation of mononuclear cell proliferation	Type 2 diabetes and other traits	1.83864e-13	5.32083e-10
hsa04510_Focal adhesion	Red blood cell count	2.08039e-13	5.44483e-10
GO:0018394_peptidyl-lysine acetylation	Lung cancer	2.09055e-13	5.44483e-10
GO:0016049_cell growth	Pancreatic cancer	2.50937e-13	6.22444e-10
GO:1903531_negative regulation of secretion by cell	Cholesterol	2.85779e-13	6.76647e-10
GO:2001233_regulation of apoptotic signaling pathway	Bladder cancer	3.44343e-13	7.79863e-10
GO:0009582_detection of abiotic stimulus	Myocardial infarction (early onset)	3.86187e-13	8.38187e-10
GO:0016458_gene silencing	Lung cancer	4.17586e-13	8.55882e-10
GO:0055002_striated muscle cell development	Rheumatoid arthritis	4.27202e-13	8.55882e-10
GO:0008015_blood circulation	Inflammatory bowel disease	5.19534e-13	1.00096e-09
GO:0034976_response to endoplasmic reticulum stress	Inflammatory bowel disease	5.38048e-13	1.00096e-09
GO:0070661_leukocyte proliferation	Type 2 diabetes and other traits	6.98252e-13	1.24793e-09
GO:1903364_positive regulation of cellular protein catabolic process	Alzheimer's disease	7.18715e-13	1.24793e-09
GO:0072331_signal transduction by p53 class mediator	Pancreatic cancer	8.30649e-13	1.39576e-09
GO:0001077_RNA polymerase II core promoter proximal region sequence-specific DNA binding transcription factor activity involved in positive regulation of transcription	Lung cancer	9.62821e-13	1.56729e-09
hsa04110_Cell cycle	Cholesterol	1.17676e-12	1.8575e-09
GO:0032943_mononuclear cell proliferation	Type 2 diabetes	1.26197e-12	1.93341e-09
GO:0070374_positive regulation of ERK1 and ERK2 cascade	Alzheimer's disease	1.33759e-12	1.94343e-09
GO:0060047_heart contraction	Inflammatory bowel disease	1.34313e-12	1.94343e-09
GO:0006839_mitochondrial transport	Obesity-related traits	1.88526e-12	2.62271e-09
GO:0016573_histone acetylation	Lung cancer	1.93779e-12	2.62271e-09
GO:0009314_response to radiation	Pancreatic cancer	1.96363e-12	2.62271e-09
GO:0009411_response to UV	Lung cancer	2.11611e-12	2.75571e-09
GO:1903532_positive regulation of secretion by cell	Height	2.32076e-12	2.9485e-09
GO:0046651_lymphocyte proliferation	Type 2 diabetes	3.11642e-12	3.8651e-09
GO:0048732_gland development	Lung cancer	3.53424e-12	4.28136e-09
GO:0006475_internal protein amino acid acetylation	Lung cancer	4.05653e-12	4.80238e-09
GO:0042100_B cell proliferation	Type 2 diabetes	4.26912e-12	4.94175e-09
GO:0071478_cellular response to radiation	Cholesterol	5.12047e-12	5.79837e-09
GO:0000982_RNA polymerase II core promoter proximal region sequence-specific DNA binding transcription factor activity	Lung cancer	5.53372e-12	6.07141e-09
GO:0090132_epithelium migration	Ovarian cancer	5.59469e-12	6.07141e-09
GO:0007623_circadian rhythm	Rheumatoid arthritis	5.94036e-12	6.31497e-09
GO:0030856_regulation of epithelial cell differentiation	Lung cancer	6.19999e-12	6.45915e-09
GO:0010876_lipid localization	Hypertension	6.81842e-12	6.96415e-09
GO:0071396_cellular response to lipid	Alzheimer's disease	7.60023e-12	7.61338e-09
GO:0009165_nucleotide biosynthetic process	Alzheimer's disease	1.0953e-11	1.05339e-08
GO:0060249_anatomical structure homeostasis	Lung cancer	1.10578e-11	1.05339e-08
GO:0006473_protein acetylation	Lung cancer	1.11224e-11	1.05339e-08
GO:1903426_regulation of reactive oxygen species biosynthetic process	Alzheimer's disease	1.20345e-11	1.10052e-08
GO:0002244_hematopoietic progenitor cell differentiation	Rheumatoid arthritis	1.20425e-11	1.10052e-08
hsa04660_T cell receptor signaling pathway	Type 2 diabetes and other traits	1.39885e-11	1.25631e-08
GO:0001525_angiogenesis	Ovarian cancer	1.43116e-11	1.26354e-08
GO:0042445_hormone metabolic process	Tumor biomarkers	1.49653e-11	1.29924e-08
GO:1902275_regulation of chromatin organization	Obesity	1.70427e-11	1.44041e-08
GO:1903308_regulation of chromatin modification	Lung cancer	1.71959e-11	1.44041e-08
GO:0060333_interferon-gamma-mediated signaling pathway	Breast cancer	1.76259e-11	1.44041e-08
GO:0050921_positive regulation of chemotaxis	Alzheimer's disease	1.78714e-11	1.44041e-08
GO:0031344_regulation of cell projection organization	Alzheimer's disease	1.80236e-11	1.44041e-08
GO:0018394_peptidyl-lysine acetylation	Breast cancer	1.82506e-11	1.44041e-08
GO:0050671_positive regulation of lymphocyte proliferation	Type 2 diabetes and other traits	2.07063e-11	1.60983e-08
GO:0001558_regulation of cell growth	Ovarian cancer	2.20587e-11	1.68976e-08
GO:0001077_RNA polymerase II core promoter proximal region sequence-specific DNA binding transcription factor activity involved in positive regulation of transcription	Inflammatory bowel disease	2.41472e-11	1.82294e-08
GO:0046982_protein heterodimerization activity	Type 2 diabetes and other traits	2.58672e-11	1.90914e-08
GO:0071478_cellular response to radiation	Lung cancer	2.63158e-11	1.90914e-08
GO:0007605_sensory perception of sound	Crohn's disease	2.63885e-11	1.90914e-08
GO:0009199_ribonucleoside triphosphate metabolic process	Colorectal cancer	2.78334e-11	1.98608e-08
GO:0001701_in utero embryonic development	Tumor biomarkers	3.09131e-11	2.17603e-08
GO:0009314_response to radiation	Lung cancer	3.31245e-11	2.25445e-08
GO:0035257_nuclear hormone receptor binding	Bladder cancer	3.32466e-11	2.25445e-08
GO:0014074_response to purine-containing compound	Alzheimer's disease	3.33255e-11	2.25445e-08
GO:0009416_response to light stimulus	Lung cancer	3.80777e-11	2.54291e-08
GO:0070372_regulation of ERK1 and ERK2 cascade	Type 2 diabetes and other traits	4.18804e-11	2.73597e-08
GO:0032368_regulation of lipid transport	Breast cancer	4.20192e-11	2.73597e-08
GO:0003015_heart process	Inflammatory bowel disease	4.53408e-11	2.89588e-08
GO:0048732_gland development	Tumor biomarkers	4.5637e-11	2.89588e-08
GO:0009416_response to light stimulus	Colorectal cancer	4.61428e-11	2.89588e-08
GO:0019724_B cell mediated immunity	Breast cancer	5.41222e-11	3.35622e-08
GO:0044708_single-organism behavior	Parkinson's disease	5.49898e-11	3.36991e-08
GO:0045639_positive regulation of myeloid cell differentiation	Prostate cancer	6.2262e-11	3.7712e-08
GO:1900076_regulation of cellular response to insulin stimulus	Height	6.32498e-11	3.78699e-08
GO:0031570_DNA integrity checkpoint	Pancreatic cancer	6.78273e-11	4.01491e-08
GO:0010564_regulation of cell cycle process	Prostate cancer	7.02772e-11	4.11319e-08
hsa04310_Wnt signaling pathway	Inflammatory bowel disease	7.2965e-11	4.22305e-08
GO:0008202_steroid metabolic process	Tumor biomarkers	7.56406e-11	4.3194e-08
GO:0010810_regulation of cell-substrate adhesion	Ovarian cancer	7.62881e-11	4.3194e-08
GO:0001935_endothelial cell proliferation	Ovarian cancer	7.88657e-11	4.41732e-08
GO:0070665_positive regulation of leukocyte proliferation	Type 2 diabetes	8.25997e-11	4.53349e-08
hsa04510_Focal adhesion	Alzheimer's disease	8.26803e-11	4.53349e-08
GO:0033002_muscle cell proliferation	Ovarian cancer	8.40701e-11	4.56168e-08
GO:0071900_regulation of protein serine/threonine kinase activity	Obesity	8.76168e-11	4.66043e-08
GO:0010631_epithelial cell migration	Ovarian cancer	8.80148e-11	4.66043e-08
GO:0032945_negative regulation of mononuclear cell proliferation	Breast cancer	8.85742e-11	4.66043e-08
GO:0048732_gland development	Type 2 diabetes and other traits	9.14526e-11	4.76377e-08
GO:0006275_regulation of DNA replication	Lung cancer	9.71918e-11	5.01259e-08
GO:0031056_regulation of histone modification	Lung cancer	1.0094e-10	5.11701e-08
GO:0008645_hexose transport	Coronary artery disease	1.01971e-10	5.11701e-08
GO:1990267_response to transition metal nanoparticle	Inflammatory bowel disease	1.02163e-10	5.11701e-08
GO:0060402_calcium ion transport into cytosol	Chronic lymphocytic leukemia	1.0389e-10	5.15394e-08
GO:0042471_ear morphogenesis	Type 2 diabetes	1.0797e-10	5.30339e-08
GO:0001228_RNA polymerase II transcription regulatory region sequence-specific DNA binding transcription factor activity involved in positive regulation of transcription	Inflammatory bowel disease	1.08939e-10	5.30339e-08
GO:0000976_transcription regulatory region sequence-specific DNA binding	Inflammatory bowel disease	1.13167e-10	5.45819e-08
GO:0010212_response to ionizing radiation	Lung cancer	1.17357e-10	5.60838e-08
GO:0043542_endothelial cell migration	Ovarian cancer	1.29451e-10	6.13008e-08
GO:0001667_ameboidal-type cell migration	Inflammatory bowel disease	1.37772e-10	6.46536e-08
GO:0007565_female pregnancy	Ovarian cancer	1.39369e-10	6.48191e-08
GO:0030198_extracellular matrix organization	Alzheimer's disease	1.4224e-10	6.5569e-08
GO:0030308_negative regulation of cell growth	Tumor biomarkers	1.50185e-10	6.86241e-08
GO:0050852_T cell receptor signaling pathway	Type 2 diabetes and other traits	1.52224e-10	6.8951e-08
GO:0008080_N-acetyltransferase activity	Breast cancer	1.68161e-10	7.55129e-08
GO:0007162_negative regulation of cell adhesion	Electrocardiographic traits	1.88758e-10	8.35733e-08
hsa04152_AMPK signaling pathway	Obesity-related traits	1.90538e-10	8.35733e-08
GO:0032388_positive regulation of intracellular transport	Breast cancer	1.90924e-10	8.35733e-08
GO:0009913_epidermal cell differentiation	Rheumatoid arthritis	2.06773e-10	8.91311e-08
GO:0048010_vascular endothelial growth factor receptor signaling pathway	Ovarian cancer	2.0789e-10	8.91311e-08
GO:0071456_cellular response to hypoxia	Bladder cancer	2.08754e-10	8.91311e-08
hsa05145_Toxoplasmosis	Type 2 diabetes and other traits	2.11687e-10	8.96488e-08
GO:0046546_development of primary male sexual characteristics	Red blood cell count	2.13629e-10	8.97414e-08
GO:0021700_developmental maturation	Lung cancer	2.16793e-10	8.98351e-08
GO:0051047_positive regulation of secretion	Height	2.18082e-10	8.98351e-08
GO:0048608_reproductive structure development	Colorectal cancer	2.19026e-10	8.98351e-08
GO:0051146_striated muscle cell differentiation	Lung cancer	2.23251e-10	9.08528e-08
GO:0018393_internal peptidyl-lysine acetylation	Breast cancer	2.27785e-10	9.1979e-08
GO:0051251_positive regulation of lymphocyte activation	Type 2 diabetes and other traits	2.33375e-10	9.33901e-08
GO:0001558_regulation of cell growth	Pancreatic cancer	2.34865e-10	9.33901e-08
GO:0090130_tissue migration	Ovarian cancer	2.39258e-10	9.44162e-08
GO:1902275_regulation of chromatin organization	Lung cancer	2.44674e-10	9.57298e-08
GO:0009583_detection of light stimulus	Myocardial infarction (early onset)	2.46262e-10	9.57298e-08
GO:0051648_vesicle localization	Menarche (age at onset)	2.54393e-10	9.77063e-08
GO:0042472_inner ear morphogenesis	Type 2 diabetes	2.56528e-10	9.77063e-08
GO:0010506_regulation of autophagy	Parkinson's disease	2.56974e-10	9.77063e-08
GO:0044236_multicellular organismal metabolic process	Alzheimer's disease	2.64388e-10	9.97969e-08
GO:0043010_camera-type eye development	Red blood cell count	2.67455e-10	1.00228e-07
GO:0002685_regulation of leukocyte migration	Alzheimer's disease	2.70354e-10	1.00591e-07
GO:0010564_regulation of cell cycle process	Optic disc parameters	2.82829e-10	1.04304e-07
GO:2001020_regulation of response to DNA damage stimulus	Melanoma	2.84337e-10	1.04304e-07
GO:0008202_steroid metabolic process	Uric acid levels	3.13944e-10	1.14346e-07
GO:0008643_carbohydrate transport	Coronary artery disease	3.16104e-10	1.14346e-07
GO:1900371_regulation of purine nucleotide biosynthetic process	Cholesterol	3.35972e-10	1.20695e-07
GO:0071559_response to transforming growth factor beta	Lung cancer	3.47198e-10	1.23874e-07
GO:0046660_female sex differentiation	Lung cancer	3.51582e-10	1.24584e-07
GO:0019902_phosphatase binding	Type 2 diabetes and other traits	3.54783e-10	1.24869e-07
GO:0071407_cellular response to organic cyclic compound	Bladder cancer	3.58025e-10	1.25165e-07
GO:0044773_mitotic DNA damage checkpoint	Pancreatic cancer	4.00239e-10	1.3899e-07
GO:0042623_ATPase activity, coupled	Inflammatory bowel disease	4.04583e-10	1.39517e-07
GO:0044456_synapse part	Menarche (age at onset)	4.07128e-10	1.39517e-07
hsa05016_Huntington's disease	Crohn's disease	4.09792e-10	1.39517e-07
GO:0001667_ameboidal-type cell migration	Ovarian cancer	4.32797e-10	1.46392e-07
GO:0065004_protein-DNA complex assembly	Lung cancer	4.51934e-10	1.51879e-07
GO:0048511_rhythmic process	Lung cancer	4.55071e-10	1.51953e-07
GO:0006112_energy reserve metabolic process	Type 2 diabetes and other traits	4.67043e-10	1.54957e-07
GO:0044420_extracellular matrix component	Alzheimer's disease	4.9378e-10	1.62791e-07
GO:0048589_developmental growth	Rheumatoid arthritis	4.98411e-10	1.63285e-07
GO:0032102_negative regulation of response to external stimulus	Alzheimer's disease	5.04426e-10	1.64222e-07
GO:0030216_keratinocyte differentiation	Rheumatoid arthritis	5.21343e-10	1.68172e-07
GO:0004386_helicase activity	Menopause (age at onset)	5.25944e-10	1.68172e-07
GO:2000379_positive regulation of reactive oxygen species metabolic process	Type 2 diabetes	5.26244e-10	1.68172e-07
GO:0040013_negative regulation of locomotion	Obesity-related traits	5.51711e-10	1.74489e-07
GO:0090596_sensory organ morphogenesis	Height	5.53019e-10	1.74489e-07
GO:0070374_positive regulation of ERK1 and ERK2 cascade	Type 2 diabetes and other traits	5.5606e-10	1.74489e-07
GO:0018393_internal peptidyl-lysine acetylation	Lung cancer	5.65453e-10	1.76002e-07
GO:0043010_camera-type eye development	Acute lymphoblastic leukemia	5.67638e-10	1.76002e-07
GO:0002244_hematopoietic progenitor cell differentiation	Red blood cell count	5.8842e-10	1.81366e-07
GO:0033044_regulation of chromosome organization	Melanoma	6.10748e-10	1.8714e-07
GO:0044774_mitotic DNA integrity checkpoint	Pancreatic cancer	6.19589e-10	1.88739e-07
GO:0071407_cellular response to organic cyclic compound	Lung cancer	6.77852e-10	2.05287e-07
GO:0048738_cardiac muscle tissue development	Lung cancer	6.96876e-10	2.09828e-07
GO:0044773_mitotic DNA damage checkpoint	Breast cancer	7.18406e-10	2.14983e-07
GO:0043255_regulation of carbohydrate biosynthetic process	Menarche (age at onset)	7.25583e-10	2.14983e-07
GO:0018393_internal peptidyl-lysine acetylation	Colorectal cancer	7.26377e-10	2.14983e-07
GO:0048565_digestive tract development	Lung cancer	7.30634e-10	2.15021e-07
GO:0042445_hormone metabolic process	Rheumatoid arthritis	7.55537e-10	2.21101e-07
hsa04611_Platelet activation	Alzheimer's disease	7.72052e-10	2.24671e-07
GO:0043434_response to peptide hormone	Rheumatoid arthritis	7.79079e-10	2.25457e-07
GO:0061180_mammary gland epithelium development	Inflammatory bowel disease	8.09901e-10	2.33081e-07
GO:0008201_heparin binding	Tumor biomarkers	8.47136e-10	2.42458e-07
GO:0010975_regulation of neuron projection development	Pancreatic cancer	8.73266e-10	2.48508e-07
GO:0050920_regulation of chemotaxis	Alzheimer's disease	8.78767e-10	2.48508e-07
GO:0007224_smoothened signaling pathway	Inflammatory bowel disease	8.84321e-10	2.48508e-07
hsa05200_Pathways in cancer	Ovarian cancer	8.87358e-10	2.48508e-07
GO:0046942_carboxylic acid transport	Alzheimer's disease	9.00269e-10	2.50775e-07
GO:0007093_mitotic cell cycle checkpoint	Lung cancer	9.45919e-10	2.6111e-07
GO:0050673_epithelial cell proliferation	Lung cancer	9.47394e-10	2.6111e-07
GO:0050795_regulation of behavior	Height	9.71769e-10	2.66418e-07
GO:0044454_nuclear chromosome part	Pancreatic cancer	9.87282e-10	2.69254e-07
GO:0050673_epithelial cell proliferation	Alzheimer's disease	9.98325e-10	2.70848e-07
GO:0045666_positive regulation of neuron differentiation	Alzheimer's disease	1.01549e-09	2.74077e-07
GO:0016573_histone acetylation	Breast cancer	1.03147e-09	2.76955e-07
GO:2000147_positive regulation of cell motility	Type 2 diabetes	1.08838e-09	2.90737e-07
GO:0045121_membrane raft	Ovarian cancer	1.09843e-09	2.91924e-07
GO:0009152_purine ribonucleotide biosynthetic process	Alzheimer's disease	1.14128e-09	3.01774e-07
GO:0019216_regulation of lipid metabolic process	Ovarian cancer	1.15466e-09	3.03769e-07
GO:0048754_branching morphogenesis of an epithelial tube	Lung cancer	1.16319e-09	3.04476e-07
GO:0003013_circulatory system process	Inflammatory bowel disease	1.17517e-09	3.06072e-07
GO:0070661_leukocyte proliferation	Type 2 diabetes	1.2244e-09	3.1633e-07
GO:0002285_lymphocyte activation involved in immune response	Cholesterol	1.23161e-09	3.1633e-07
GO:0008584_male gonad development	Red blood cell count	1.23277e-09	3.1633e-07
GO:0031099_regeneration	Ovarian cancer	1.26171e-09	3.20064e-07
GO:0000077_DNA damage checkpoint	Melanoma	1.26175e-09	3.20064e-07
hsa04910_Insulin signaling pathway	Prostate cancer	1.26935e-09	3.20064e-07
GO:0035264_multicellular organism growth	Lung cancer	1.2719e-09	3.20064e-07
GO:0008361_regulation of cell size	Colorectal cancer	1.31147e-09	3.28435e-07
GO:0060348_bone development	Inflammatory bowel disease	1.33488e-09	3.32697e-07
GO:0002768_immune response-regulating cell surface receptor signaling pathway	Ovarian cancer	1.3413e-09	3.32707e-07
GO:0001012_RNA polymerase II regulatory region DNA binding	Inflammatory bowel disease	1.3703e-09	3.3697e-07
GO:0006986_response to unfolded protein	Inflammatory bowel disease	1.37143e-09	3.3697e-07
GO:0008083_growth factor activity	Ovarian cancer	1.38613e-09	3.38496e-07
hsa04012_ErbB signaling pathway	Prostate cancer	1.39063e-09	3.38496e-07
GO:0048010_vascular endothelial growth factor receptor signaling pathway	Type 2 diabetes and other traits	1.44431e-09	3.49925e-07
GO:0016051_carbohydrate biosynthetic process	Prostate cancer	1.45836e-09	3.51694e-07
GO:0002831_regulation of response to biotic stimulus	Systemic lupus erythematosus	1.47333e-09	3.53666e-07
GO:0016604_nuclear body	Pancreatic cancer	1.50965e-09	3.60724e-07
GO:0007602_phototransduction	Myocardial infarction (early onset)	1.52091e-09	3.61755e-07
hsa04662_B cell receptor signaling pathway	Type 2 diabetes	1.55034e-09	3.65418e-07
hsa04662_B cell receptor signaling pathway	Type 2 diabetes and other traits	1.55034e-09	3.65418e-07
GO:0045165_cell fate commitment	Obesity-related traits	1.59193e-09	3.73531e-07
GO:0019905_syntaxin binding	Cholesterol	1.60097e-09	3.73967e-07
GO:1901342_regulation of vasculature development	Ovarian cancer	1.64987e-09	3.83668e-07
hsa04015_Rap1 signaling pathway	Type 2 diabetes and other traits	1.70457e-09	3.94627e-07
GO:0043393_regulation of protein binding	Ovarian cancer	1.74036e-09	4.0113e-07
GO:0008637_apoptotic mitochondrial changes	Ovarian cancer	1.79477e-09	4.11849e-07
GO:0001942_hair follicle development	Inflammatory bowel disease	1.86978e-09	4.27178e-07
GO:0050678_regulation of epithelial cell proliferation	Lung cancer	1.88667e-09	4.29155e-07
GO:0008543_fibroblast growth factor receptor signaling pathway	Type 2 diabetes	1.94008e-09	4.39387e-07
GO:0009612_response to mechanical stimulus	Ovarian cancer	1.96066e-09	4.42125e-07
GO:0001667_ameboidal-type cell migration	Crohn's disease	1.99556e-09	4.48054e-07
GO:0031570_DNA integrity checkpoint	Bladder cancer	2.03495e-09	4.54939e-07
GO:0042692_muscle cell differentiation	Lung cancer	2.06854e-09	4.6047e-07
GO:0006869_lipid transport	Rheumatoid arthritis	2.08322e-09	4.61767e-07
GO:0007093_mitotic cell cycle checkpoint	Breast cancer	2.10387e-09	4.64368e-07
GO:0030674_protein binding, bridging	Type 2 diabetes and other traits	2.14112e-09	4.70594e-07
GO:1990267_response to transition metal nanoparticle	Crohn's disease	2.17169e-09	4.7398e-07
GO:0090596_sensory organ morphogenesis	Lung cancer	2.17472e-09	4.7398e-07
GO:0045787_positive regulation of cell cycle	Lung cancer	2.19884e-09	4.7724e-07
GO:0050867_positive regulation of cell activation	Type 2 diabetes and other traits	2.21624e-09	4.79021e-07
GO:0006959_humoral immune response	Platelet counts	2.24087e-09	4.81561e-07
GO:0010638_positive regulation of organelle organization	Obesity	2.24648e-09	4.81561e-07
GO:0007050_cell cycle arrest	Pancreatic cancer	2.29853e-09	4.90698e-07
hsa05166_HTLV-I infection	Lung cancer	2.33239e-09	4.95895e-07
GO:0071346_cellular response to interferon-gamma	Electrocardiographic traits	2.37825e-09	5.03591e-07
GO:0015749_monosaccharide transport	Coronary artery disease	2.39461e-09	5.05e-07
GO:0051962_positive regulation of nervous system development	Alzheimer's disease	2.48062e-09	5.21031e-07
GO:0010810_regulation of cell-substrate adhesion	Crohn's disease	2.53915e-09	5.30851e-07
GO:0032946_positive regulation of mononuclear cell proliferation	Type 2 diabetes	2.54776e-09	5.30851e-07
GO:0016051_carbohydrate biosynthetic process	Type 2 diabetes and other traits	2.70686e-09	5.59805e-07
hsa04550_Signaling pathways regulating pluripotency of stem cells	Ovarian cancer	2.70822e-09	5.59805e-07
GO:0006338_chromatin remodeling	Lung cancer	2.72967e-09	5.62011e-07
GO:0006694_steroid biosynthetic process	Hematological and biochemical traits	2.78997e-09	5.7055e-07
GO:1903146_regulation of mitochondrion degradation	Parkinson's disease	2.79306e-09	5.7055e-07
GO:0002685_regulation of leukocyte migration	Platelet counts	2.856e-09	5.81129e-07
GO:0016605_PML body	Pancreatic cancer	2.90398e-09	5.86657e-07
hsa04932_Non-alcoholic fatty liver disease (NAFLD)	Inflammatory bowel disease	2.90569e-09	5.86657e-07
GO:0051781_positive regulation of cell division	Ovarian cancer	2.95998e-09	5.95311e-07
GO:0050867_positive regulation of cell activation	Electrocardiographic traits	2.98066e-09	5.97164e-07
GO:0051222_positive regulation of protein transport	Ovarian cancer	3.01424e-09	5.97805e-07
GO:0034440_lipid oxidation	Obesity-related traits	3.02099e-09	5.97805e-07
GO:0006839_mitochondrial transport	Obesity	3.02877e-09	5.97805e-07
GO:0042098_T cell proliferation	Obesity	3.02977e-09	5.97805e-07
GO:0045766_positive regulation of angiogenesis	Prostate cancer	3.07663e-09	6.0476e-07
GO:0050678_regulation of epithelial cell proliferation	Tumor biomarkers	3.12711e-09	6.12373e-07
GO:0007219_Notch signaling pathway	Lung cancer	3.16204e-09	6.16893e-07
GO:0010564_regulation of cell cycle process	Breast cancer	3.35818e-09	6.50876e-07
GO:2000648_positive regulation of stem cell proliferation	Lung cancer	3.36121e-09	6.50876e-07
GO:0070374_positive regulation of ERK1 and ERK2 cascade	Type 2 diabetes	3.40571e-09	6.57051e-07
GO:0009314_response to radiation	Tumor biomarkers	3.4877e-09	6.70384e-07
GO:0006475_internal protein amino acid acetylation	Breast cancer	3.58753e-09	6.87038e-07
hsa04064_NF-kappa B signaling pathway	Alzheimer's disease	3.71017e-09	7.07922e-07
GO:0071156_regulation of cell cycle arrest	Rheumatoid arthritis	3.74366e-09	7.11706e-07
GO:0002763_positive regulation of myeloid leukocyte differentiation	Prostate cancer	3.79602e-09	7.19036e-07
GO:0001763_morphogenesis of a branching structure	Rheumatoid arthritis	3.84384e-09	7.25456e-07
GO:0005996_monosaccharide metabolic process	C-reactive protein	3.91589e-09	7.36385e-07
hsa04110_Cell cycle	Colorectal cancer	4.01331e-09	7.5199e-07
GO:0044344_cellular response to fibroblast growth factor stimulus	Type 2 diabetes	4.08842e-09	7.63318e-07
GO:0043543_protein acylation	Pancreatic cancer	4.11848e-09	7.66184e-07
GO:0000228_nuclear chromosome	Lung cancer	4.1745e-09	7.73842e-07
GO:0046425_regulation of JAK-STAT cascade	Type 2 diabetes	4.20406e-09	7.76558e-07
GO:0007093_mitotic cell cycle checkpoint	Bladder cancer	4.23247e-09	7.79044e-07
GO:0050839_cell adhesion molecule binding	Ovarian cancer	4.34272e-09	7.94946e-07
GO:0071496_cellular response to external stimulus	Lung cancer	4.35657e-09	7.94946e-07
hsa04630_Jak-STAT signaling pathway	Type 2 diabetes	4.36465e-09	7.94946e-07
GO:0034612_response to tumor necrosis factor	Alzheimer's disease	4.38297e-09	7.95501e-07
GO:0038127_ERBB signaling pathway	Type 2 diabetes	4.57989e-09	8.28355e-07
GO:0006639_acylglycerol metabolic process	Type 1 diabetes	4.69243e-09	8.45773e-07
GO:0009896_positive regulation of catabolic process	Alzheimer's disease	4.77292e-09	8.55882e-07
GO:0048608_reproductive structure development	Type 1 diabetes	4.78137e-09	8.55882e-07
GO:0002065_columnar/cuboidal epithelial cell differentiation	Pancreatic cancer	4.87467e-09	8.69594e-07
GO:0061458_reproductive system development	Colorectal cancer	4.89355e-09	8.69983e-07
GO:0038093_Fc receptor signaling pathway	Type 2 diabetes and other traits	4.92865e-09	8.73242e-07
GO:0005996_monosaccharide metabolic process	Electrocardiographic traits	4.99719e-09	8.82386e-07
GO:0030814_regulation of cAMP metabolic process	Crohn's disease	5.04038e-09	8.86467e-07
hsa04630_Jak-STAT signaling pathway	Type 2 diabetes and other traits	5.05434e-09	8.86467e-07
GO:0071774_response to fibroblast growth factor	Type 2 diabetes	5.08679e-09	8.89163e-07
GO:0043200_response to amino acid	Ovarian cancer	5.12671e-09	8.91917e-07
hsa04932_Non-alcoholic fatty liver disease (NAFLD)	Electrocardiographic traits	5.13842e-09	8.91917e-07
hsa05202_Transcriptional misregulation in cancer	Melanoma	5.15391e-09	8.91917e-07
GO:0002764_immune response-regulating signaling pathway	Tumor biomarkers	5.18848e-09	8.94927e-07
GO:0001159_core promoter proximal region DNA binding	Inflammatory bowel disease	5.22911e-09	8.98958e-07
GO:0048738_cardiac muscle tissue development	Bladder cancer	5.24777e-09	8.99199e-07
GO:0006914_autophagy	Ulcerative colitis	5.29934e-09	9.05058e-07
GO:1903827_regulation of cellular protein localization	Lung cancer	5.34721e-09	9.10248e-07
GO:0060090_binding, bridging	Bone mineral density	5.48325e-09	9.30367e-07
GO:0030336_negative regulation of cell migration	Ovarian cancer	5.56586e-09	9.41317e-07
GO:0042063_gliogenesis	Lung cancer	5.68908e-09	9.59043e-07
GO:0050680_negative regulation of epithelial cell proliferation	Rheumatoid arthritis	5.71245e-09	9.59875e-07
GO:0048284_organelle fusion	Cholesterol	5.78392e-09	9.66534e-07
hsa05142_Chagas disease (American trypanosomiasis)	Type 2 diabetes	5.78918e-09	9.66534e-07
GO:0030414_peptidase inhibitor activity	Alzheimer's disease	5.82919e-09	9.69794e-07
GO:1903522_regulation of blood circulation	Inflammatory bowel disease	5.84594e-09	9.69794e-07
GO:0070507_regulation of microtubule cytoskeleton organization	Schizophrenia	5.89838e-09	9.75386e-07
GO:0014031_mesenchymal cell development	Lung cancer	5.96229e-09	9.8205e-07
GO:0006475_internal protein amino acid acetylation	Rheumatoid arthritis	5.99806e-09	9.8205e-07
GO:0030522_intracellular receptor signaling pathway	Height	6.01214e-09	9.8205e-07
GO:1901991_negative regulation of mitotic cell cycle phase transition	Bladder cancer	6.01409e-09	9.8205e-07
GO:1900542_regulation of purine nucleotide metabolic process	Cholesterol	6.03401e-09	9.82224e-07
GO:0044272_sulfur compound biosynthetic process	Inflammatory bowel disease	6.11868e-09	9.88794e-07
GO:0031398_positive regulation of protein ubiquitination	Bladder cancer	6.1284e-09	9.88794e-07
GO:0009141_nucleoside triphosphate metabolic process	Colorectal cancer	6.13132e-09	9.88794e-07
GO:0007162_negative regulation of cell adhesion	Ovarian cancer	6.20323e-09	9.97303e-07
GO:2000134_negative regulation of G1/S transition of mitotic cell cycle	Bladder cancer	6.26479e-09	1.00303e-06
GO:0044262_cellular carbohydrate metabolic process	Menarche (age at onset)	6.28386e-09	1.00303e-06
GO:0016573_histone acetylation	Colorectal cancer	6.29664e-09	1.00303e-06
GO:0034341_response to interferon-gamma	Electrocardiographic traits	6.48486e-09	1.02987e-06
GO:0016202_regulation of striated muscle tissue development	Ovarian cancer	6.54634e-09	1.03647e-06
GO:0006887_exocytosis	Alzheimer's disease	6.70379e-09	1.05756e-06
hsa04060_Cytokine-cytokine receptor interaction	Type 2 diabetes	6.72017e-09	1.05756e-06
GO:0019902_phosphatase binding	Type 2 diabetes	6.7927e-09	1.06576e-06
GO:0050769_positive regulation of neurogenesis	Alzheimer's disease	7.24546e-09	1.13338e-06
GO:0046390_ribose phosphate biosynthetic process	Alzheimer's disease	7.40881e-09	1.15238e-06
GO:0048514_blood vessel morphogenesis	Ovarian cancer	7.41117e-09	1.15238e-06
GO:0007281_germ cell development	Tumor biomarkers	7.51489e-09	1.16139e-06
GO:0032526_response to retinoic acid	Rheumatoid arthritis	7.52932e-09	1.16139e-06
GO:0051146_striated muscle cell differentiation	Bladder cancer	7.53602e-09	1.16139e-06
GO:1902807_negative regulation of cell cycle G1/S phase transition	Breast cancer	7.5622e-09	1.16199e-06
GO:0009144_purine nucleoside triphosphate metabolic process	Colorectal cancer	7.66854e-09	1.17487e-06
GO:0051169_nuclear transport	Type 2 diabetes	7.81843e-09	1.18765e-06
GO:0019887_protein kinase regulator activity	Lung cancer	7.81876e-09	1.18765e-06
GO:0000987_core promoter proximal region sequence-specific DNA binding	Inflammatory bowel disease	7.82039e-09	1.18765e-06
GO:0019783_ubiquitin-like protein-specific protease activity	Height	8.01597e-09	1.21381e-06
GO:0060401_cytosolic calcium ion transport	Chronic lymphocytic leukemia	8.05989e-09	1.21693e-06
GO:0018394_peptidyl-lysine acetylation	Pancreatic cancer	8.10261e-09	1.21984e-06
GO:0055123_digestive system development	Lung cancer	8.24684e-09	1.23798e-06
GO:1900046_regulation of hemostasis	Breast cancer	8.5927e-09	1.28619e-06
GO:0048608_reproductive structure development	Bladder cancer	8.73575e-09	1.30385e-06
GO:0002768_immune response-regulating cell surface receptor signaling pathway	Tumor biomarkers	8.79135e-09	1.30773e-06
GO:0010906_regulation of glucose metabolic process	Menarche (age at onset)	8.81205e-09	1.30773e-06
GO:0044259_multicellular organismal macromolecule metabolic process	Alzheimer's disease	8.84065e-09	1.30773e-06
GO:0048144_fibroblast proliferation	Ovarian cancer	8.87416e-09	1.30773e-06
GO:0007269_neurotransmitter secretion	Height	8.88723e-09	1.30773e-06
GO:0015711_organic anion transport	Type 2 diabetes and other traits	8.96531e-09	1.31512e-06
GO:0001933_negative regulation of protein phosphorylation	Height	8.98795e-09	1.31512e-06
GO:0001936_regulation of endothelial cell proliferation	Prostate cancer	9.0674e-09	1.32303e-06
GO:0010638_positive regulation of organelle organization	Ovarian cancer	9.1574e-09	1.33243e-06
GO:0044042_glucan metabolic process	Prostate cancer	9.29963e-09	1.34851e-06
GO:0002440_production of molecular mediator of immune response	Breast cancer	9.32665e-09	1.34851e-06
GO:0006308_DNA catabolic process	Pancreatic cancer	9.34559e-09	1.34851e-06
GO:0007059_chromosome segregation	Colorectal cancer	9.37217e-09	1.34861e-06
GO:0002224_toll-like receptor signaling pathway	Pancreatic cancer	9.49535e-09	1.36257e-06
GO:0046425_regulation of JAK-STAT cascade	Type 2 diabetes and other traits	9.66486e-09	1.38308e-06
GO:0007259_JAK-STAT cascade	Type 2 diabetes	9.6945e-09	1.38353e-06
GO:0050708_regulation of protein secretion	Cholesterol	9.72977e-09	1.38476e-06
GO:0002293_alpha-beta T cell differentiation involved in immune response	Breast cancer	9.8478e-09	1.39697e-06
GO:0022602_ovulation cycle process	Cholesterol	9.86916e-09	1.39697e-06
GO:0044057_regulation of system process	Crohn's disease	1.00792e-08	1.42284e-06
GO:0008134_transcription factor binding	Breast cancer	1.02896e-08	1.43773e-06
GO:0006006_glucose metabolic process	Inflammatory bowel disease	1.02932e-08	1.43773e-06
GO:0050954_sensory perception of mechanical stimulus	Crohn's disease	1.03056e-08	1.43773e-06
hsa05162_Measles	Type 2 diabetes and other traits	1.03076e-08	1.43773e-06
GO:2000377_regulation of reactive oxygen species metabolic process	Crohn's disease	1.03227e-08	1.43773e-06
GO:0009411_response to UV	Pancreatic cancer	1.03561e-08	1.43853e-06
GO:0018394_peptidyl-lysine acetylation	Melanoma	1.0684e-08	1.48013e-06
GO:0010632_regulation of epithelial cell migration	Type 2 diabetes and other traits	1.07503e-08	1.48536e-06
GO:0040029_regulation of gene expression, epigenetic	Colorectal cancer	1.08591e-08	1.48971e-06
hsa04062_Chemokine signaling pathway	Prostate cancer	1.08648e-08	1.48971e-06
GO:0008154_actin polymerization or depolymerization	Crohn's disease	1.08676e-08	1.48971e-06
GO:0007093_mitotic cell cycle checkpoint	Melanoma	1.09041e-08	1.4908e-06
GO:0015758_glucose transport	Coronary artery disease	1.09506e-08	1.49323e-06
GO:0016651_oxidoreductase activity, acting on NAD(P)H	Inflammatory bowel disease	1.10453e-08	1.50222e-06
GO:0034728_nucleosome organization	Inflammatory bowel disease	1.1232e-08	1.52363e-06
GO:0050804_regulation of synaptic transmission	Height	1.13312e-08	1.53309e-06
GO:0071824_protein-DNA complex subunit organization	Breast cancer	1.15433e-08	1.55502e-06
GO:0031570_DNA integrity checkpoint	Melanoma	1.15529e-08	1.55502e-06
GO:0040017_positive regulation of locomotion	Ovarian cancer	1.16905e-08	1.56947e-06
GO:1902806_regulation of cell cycle G1/S phase transition	Breast cancer	1.17381e-08	1.57182e-06
GO:0061134_peptidase regulator activity	Alzheimer's disease	1.18587e-08	1.58389e-06
GO:0043405_regulation of MAP kinase activity	Age-related macular degeneration	1.21606e-08	1.61662e-06
GO:0043542_endothelial cell migration	Lung cancer	1.21818e-08	1.61662e-06
GO:0001159_core promoter proximal region DNA binding	Lung cancer	1.21968e-08	1.61662e-06
GO:0090287_regulation of cellular response to growth factor stimulus	Prostate cancer	1.22995e-08	1.62609e-06
GO:0048589_developmental growth	Inflammatory bowel disease	1.24884e-08	1.64689e-06
GO:0010638_positive regulation of organelle organization	Lung cancer	1.25638e-08	1.65265e-06
GO:0007160_cell-matrix adhesion	Crohn's disease	1.26796e-08	1.65884e-06
GO:0023061_signal release	Height	1.27037e-08	1.65884e-06
hsa05166_HTLV-I infection	Red blood cell count	1.27305e-08	1.65884e-06
GO:0019318_hexose metabolic process	C-reactive protein	1.27382e-08	1.65884e-06
GO:0090287_regulation of cellular response to growth factor stimulus	Lung cancer	1.28749e-08	1.67245e-06
GO:0005770_late endosome	Metabolite levels	1.29284e-08	1.67522e-06
GO:0097192_extrinsic apoptotic signaling pathway in absence of ligand	Bladder cancer	1.3075e-08	1.68445e-06
GO:0048736_appendage development	Bladder cancer	1.30768e-08	1.68445e-06
GO:0001763_morphogenesis of a branching structure	Lung cancer	1.31067e-08	1.68445e-06
GO:0002576_platelet degranulation	Type 2 diabetes and other traits	1.31289e-08	1.68445e-06
GO:0006869_lipid transport	Hypertension	1.32412e-08	1.69468e-06
GO:0010975_regulation of neuron projection development	Rheumatoid arthritis	1.33864e-08	1.70906e-06
GO:0017124_SH3 domain binding	Crohn's disease	1.34361e-08	1.71121e-06
hsa05161_Hepatitis B	Type 2 diabetes	1.34825e-08	1.71293e-06
GO:2000648_positive regulation of stem cell proliferation	Cholesterol	1.35392e-08	1.71595e-06
GO:0030534_adult behavior	Ulcerative colitis	1.35995e-08	1.71942e-06
GO:2000134_negative regulation of G1/S transition of mitotic cell cycle	Breast cancer	1.37882e-08	1.73497e-06
GO:0038034_signal transduction in absence of ligand	Ovarian cancer	1.37891e-08	1.73497e-06
GO:0006690_icosanoid metabolic process	Inflammatory bowel disease	1.4059e-08	1.76466e-06
GO:0048511_rhythmic process	Inflammatory bowel disease	1.43361e-08	1.79511e-06
GO:0070646_protein modification by small protein removal	Height	1.44367e-08	1.80338e-06
GO:0007067_mitotic nuclear division	Crohn's disease	1.47422e-08	1.83208e-06
GO:0046890_regulation of lipid biosynthetic process	Ovarian cancer	1.47587e-08	1.83208e-06
GO:0045930_negative regulation of mitotic cell cycle	Optic disc parameters	1.4772e-08	1.83208e-06
hsa04933_AGE-RAGE signaling pathway in diabetic complications	Ovarian cancer	1.49054e-08	1.84423e-06
GO:0008080_N-acetyltransferase activity	Pancreatic cancer	1.49619e-08	1.84521e-06
GO:0044454_nuclear chromosome part	Lung cancer	1.49841e-08	1.84521e-06
GO:0010975_regulation of neuron projection development	Ovarian cancer	1.53316e-08	1.88354e-06
GO:0038093_Fc receptor signaling pathway	Type 2 diabetes	1.53943e-08	1.88373e-06
hsa04510_Focal adhesion	Crohn's disease	1.54054e-08	1.88373e-06
GO:0038093_Fc receptor signaling pathway	Ovarian cancer	1.54482e-08	1.88453e-06
GO:0016051_carbohydrate biosynthetic process	Menarche (age at onset)	1.56926e-08	1.90606e-06
GO:0044089_positive regulation of cellular component biogenesis	Ovarian cancer	1.56979e-08	1.90606e-06
GO:0009306_protein secretion	Lipid traits	1.58095e-08	1.91516e-06
GO:0048732_gland development	Bladder cancer	1.59569e-08	1.92853e-06
hsa04068_FoxO signaling pathway	Prostate cancer	1.61962e-08	1.94782e-06
GO:0042303_molting cycle	Inflammatory bowel disease	1.62097e-08	1.94782e-06
GO:0043122_regulation of I-kappaB kinase/NF-kappaB signaling	Lung cancer	1.62313e-08	1.94782e-06
GO:0051147_regulation of muscle cell differentiation	Lung cancer	1.62661e-08	1.94782e-06
GO:0045137_development of primary sexual characteristics	Lung cancer	1.64748e-08	1.96217e-06
GO:0035108_limb morphogenesis	Type 2 diabetes	1.64983e-08	1.96217e-06
GO:0007498_mesoderm development	Lung cancer	1.65e-08	1.96217e-06
hsa04022_cGMP-PKG signaling pathway	Allergic sensitization	1.65366e-08	1.96217e-06
GO:0035966_response to topologically incorrect protein	Inflammatory bowel disease	1.66543e-08	1.97164e-06
GO:0030968_endoplasmic reticulum unfolded protein response	Lung cancer	1.70402e-08	2.01024e-06
GO:0032944_regulation of mononuclear cell proliferation	Type 2 diabetes	1.70575e-08	2.01024e-06
GO:0032102_negative regulation of response to external stimulus	Electrocardiographic traits	1.72306e-08	2.02606e-06
GO:0097285_cell-type specific apoptotic process	Lung cancer	1.73141e-08	2.02939e-06
GO:0051348_negative regulation of transferase activity	Type 2 diabetes	1.73368e-08	2.02939e-06
GO:0050870_positive regulation of T cell activation	Obesity	1.74277e-08	2.03545e-06
GO:0042542_response to hydrogen peroxide	Colorectal cancer	1.74832e-08	2.03736e-06
GO:0045333_cellular respiration	Crohn's disease	1.75372e-08	2.03909e-06
GO:1903649_regulation of cytoplasmic transport	Platelet counts	1.7675e-08	2.04433e-06
GO:0071560_cellular response to transforming growth factor beta stimulus	Lung cancer	1.77269e-08	2.04433e-06
GO:0051962_positive regulation of nervous system development	Allergic sensitization	1.77692e-08	2.04433e-06
GO:0015758_glucose transport	Inflammatory bowel disease	1.77936e-08	2.04433e-06
GO:0042593_glucose homeostasis	Inflammatory bowel disease	1.78019e-08	2.04433e-06
GO:1901293_nucleoside phosphate biosynthetic process	Alzheimer's disease	1.78732e-08	2.04433e-06
GO:0022604_regulation of cell morphogenesis	Ovarian cancer	1.78938e-08	2.04433e-06
GO:0048545_response to steroid hormone	Ovarian cancer	1.79221e-08	2.04433e-06
GO:0031331_positive regulation of cellular catabolic process	Bladder cancer	1.79355e-08	2.04433e-06
GO:2001020_regulation of response to DNA damage stimulus	Lung cancer	1.80118e-08	2.04855e-06
GO:0001725_stress fiber	Inflammatory bowel disease	1.82034e-08	2.06583e-06
GO:0051149_positive regulation of muscle cell differentiation	Ovarian cancer	1.83254e-08	2.07258e-06
GO:0002020_protease binding	Alzheimer's disease	1.83424e-08	2.07258e-06
GO:0002688_regulation of leukocyte chemotaxis	Type 2 diabetes	1.84715e-08	2.07963e-06
GO:0005539_glycosaminoglycan binding	Uric acid levels	1.84847e-08	2.07963e-06
GO:0036294_cellular response to decreased oxygen levels	Bladder cancer	1.8673e-08	2.09629e-06
GO:2001236_regulation of extrinsic apoptotic signaling pathway	Bladder cancer	1.89158e-08	2.11897e-06
GO:0030323_respiratory tube development	Lung cancer	1.90271e-08	2.12687e-06
hsa05016_Huntington's disease	Parkinson's disease	1.91057e-08	2.13108e-06
GO:0007044_cell-substrate junction assembly	Height	1.94862e-08	2.16889e-06
GO:0006260_DNA replication	Lung cancer	1.97913e-08	2.19814e-06
GO:0042063_gliogenesis	Ovarian cancer	1.99526e-08	2.2015e-06
GO:0051054_positive regulation of DNA metabolic process	Cholesterol	1.99683e-08	2.2015e-06
GO:0030968_endoplasmic reticulum unfolded protein response	Bladder cancer	1.99778e-08	2.2015e-06
GO:0001101_response to acid chemical	Ovarian cancer	1.99906e-08	2.2015e-06
GO:0030802_regulation of cyclic nucleotide biosynthetic process	Alzheimer's disease	2.04954e-08	2.25233e-06
GO:0002244_hematopoietic progenitor cell differentiation	Pancreatic cancer	2.07384e-08	2.27423e-06
GO:0048037_cofactor binding	Menarche (age at onset)	2.08741e-08	2.28353e-06
GO:0004866_endopeptidase inhibitor activity	Alzheimer's disease	2.09468e-08	2.28353e-06
GO:0050731_positive regulation of peptidyl-tyrosine phosphorylation	Ovarian cancer	2.09547e-08	2.28353e-06
GO:0019838_growth factor binding	Ovarian cancer	2.10506e-08	2.28551e-06
GO:0009411_response to UV	Bladder cancer	2.10606e-08	2.28551e-06
GO:0006475_internal protein amino acid acetylation	Crohn's disease	2.12065e-08	2.29656e-06
GO:0033044_regulation of chromosome organization	Breast cancer	2.12752e-08	2.29922e-06
GO:0007259_JAK-STAT cascade	Type 2 diabetes and other traits	2.13581e-08	2.30341e-06
GO:0090287_regulation of cellular response to growth factor stimulus	Inflammatory bowel disease	2.14617e-08	2.30979e-06
GO:1901991_negative regulation of mitotic cell cycle phase transition	Breast cancer	2.15171e-08	2.31079e-06
GO:0046546_development of primary male sexual characteristics	Mean corpuscular volume	2.15597e-08	2.31079e-06
hsa04530_Tight junction	Inflammatory bowel disease	2.18468e-08	2.33675e-06
GO:0030041_actin filament polymerization	Crohn's disease	2.21136e-08	2.36045e-06
GO:0031667_response to nutrient levels	Fasting glucose	2.25542e-08	2.40255e-06
GO:0002065_columnar/cuboidal epithelial cell differentiation	Lung cancer	2.29823e-08	2.44316e-06
GO:0043254_regulation of protein complex assembly	Type 2 diabetes	2.31772e-08	2.45886e-06
GO:2000058_regulation of protein ubiquitination involved in ubiquitin-dependent protein catabolic process	Ovarian cancer	2.33826e-08	2.47561e-06
GO:0044264_cellular polysaccharide metabolic process	Inflammatory bowel disease	2.36206e-08	2.49574e-06
GO:0043235_receptor complex	Obesity	2.38409e-08	2.51391e-06
GO:0008237_metallopeptidase activity	Alzheimer's disease	2.39809e-08	2.52356e-06
GO:0050673_epithelial cell proliferation	Tumor biomarkers	2.41647e-08	2.53349e-06
GO:1903362_regulation of cellular protein catabolic process	Bladder cancer	2.41782e-08	2.53349e-06
GO:0007569_cell aging	Pancreatic cancer	2.42211e-08	2.53349e-06
GO:0030278_regulation of ossification	Rheumatoid arthritis	2.42945e-08	2.53488e-06
GO:0045936_negative regulation of phosphate metabolic process	Electrocardiographic traits	2.43373e-08	2.53488e-06
hsa05164_Influenza A	Type 2 diabetes and other traits	2.43804e-08	2.53488e-06
GO:0072511_divalent inorganic cation transport	Inflammatory bowel disease	2.44876e-08	2.54095e-06
GO:0046488_phosphatidylinositol metabolic process	Rheumatoid arthritis	2.47376e-08	2.55868e-06
GO:0009636_response to toxic substance	Inflammatory bowel disease	2.47566e-08	2.55868e-06
GO:0060627_regulation of vesicle-mediated transport	Obesity-related traits	2.48935e-08	2.56772e-06
GO:0000790_nuclear chromatin	Inflammatory bowel disease	2.50886e-08	2.58273e-06
GO:0050795_regulation of behavior	Alzheimer's disease	2.53425e-08	2.60372e-06
GO:0016573_histone acetylation	Rheumatoid arthritis	2.55312e-08	2.61796e-06
GO:0043235_receptor complex	Obesity-related traits	2.58206e-08	2.64242e-06
GO:0071356_cellular response to tumor necrosis factor	Alzheimer's disease	2.65413e-08	2.71085e-06
GO:0035710_CD4-positive, alpha-beta T cell activation	Breast cancer	2.67698e-08	2.72551e-06
GO:2000147_positive regulation of cell motility	Type 2 diabetes and other traits	2.67894e-08	2.72551e-06
GO:0030307_positive regulation of cell growth	Cholesterol	2.70312e-08	2.74474e-06
GO:0009123_nucleoside monophosphate metabolic process	Red blood cell count	2.71586e-08	2.75232e-06
GO:0006006_glucose metabolic process	Menarche (age at onset)	2.74817e-08	2.77554e-06
GO:0034440_lipid oxidation	Type 2 diabetes and other traits	2.74943e-08	2.77554e-06
GO:0044057_regulation of system process	Type 2 diabetes and other traits	2.76068e-08	2.77801e-06
GO:0034341_response to interferon-gamma	Breast cancer	2.76254e-08	2.77801e-06
GO:0048762_mesenchymal cell differentiation	Lung cancer	2.7755e-08	2.78566e-06
GO:0008584_male gonad development	Mean corpuscular volume	2.83609e-08	2.841e-06
GO:0071478_cellular response to radiation	Bladder cancer	2.85818e-08	2.85763e-06
GO:0030099_myeloid cell differentiation	Melanoma	2.87089e-08	2.86228e-06
GO:0007568_aging	Lung cancer	2.87382e-08	2.86228e-06
hsa05161_Hepatitis B	Type 2 diabetes and other traits	2.89648e-08	2.87934e-06
GO:0065004_protein-DNA complex assembly	Colorectal cancer	2.90434e-08	2.88166e-06
GO:0031058_positive regulation of histone modification	Cholesterol	2.91491e-08	2.88665e-06
GO:1903510_mucopolysaccharide metabolic process	Lung cancer	2.92191e-08	2.88809e-06
GO:0043405_regulation of MAP kinase activity	Lung cancer	2.94591e-08	2.89771e-06
GO:0022408_negative regulation of cell-cell adhesion	Ovarian cancer	2.94832e-08	2.89771e-06
GO:0048511_rhythmic process	Electrocardiographic traits	2.94833e-08	2.89771e-06
GO:0005977_glycogen metabolic process	Prostate cancer	2.97728e-08	2.91772e-06
GO:0009416_response to light stimulus	Breast cancer	2.9799e-08	2.91772e-06
GO:0019395_fatty acid oxidation	Type 2 diabetes and other traits	3.00125e-08	2.92719e-06
GO:0032868_response to insulin	Prostate cancer	3.00197e-08	2.92719e-06
GO:1903844_regulation of cellular response to transforming growth factor beta stimulus	Chronic lymphocytic leukemia	3.01514e-08	2.92719e-06
GO:0045785_positive regulation of cell adhesion	Ovarian cancer	3.02141e-08	2.92719e-06
GO:0000910_cytokinesis	Lung cancer	3.02314e-08	2.92719e-06
hsa05010_Alzheimer's disease	Parkinson's disease	3.02329e-08	2.92719e-06
GO:0048736_appendage development	Type 2 diabetes	3.06782e-08	2.9648e-06
GO:0090092_regulation of transmembrane receptor protein serine/threonine kinase signaling pathway	Type 2 diabetes and other traits	3.07529e-08	2.96651e-06
GO:0015980_energy derivation by oxidation of organic compounds	Menarche (age at onset)	3.08301e-08	2.96846e-06
GO:0045732_positive regulation of protein catabolic process	Alzheimer's disease	3.09235e-08	2.97196e-06
GO:0000977_RNA polymerase II regulatory region sequence-specific DNA binding	Inflammatory bowel disease	3.1007e-08	2.9745e-06
GO:0051092_positive regulation of NF-kappaB transcription factor activity	Type 2 diabetes	3.13115e-08	2.99819e-06
GO:0071456_cellular response to hypoxia	Lung cancer	3.14109e-08	3.00219e-06
GO:0046906_tetrapyrrole binding	Inflammatory bowel disease	3.15219e-08	3.00728e-06
GO:0045807_positive regulation of endocytosis	Uric acid levels	3.18551e-08	3.03351e-06
GO:0007050_cell cycle arrest	Colorectal cancer	3.26407e-08	3.10265e-06
GO:0060416_response to growth hormone	Breast cancer	3.27293e-08	3.10333e-06
GO:1901988_negative regulation of cell cycle phase transition	Pancreatic cancer	3.27669e-08	3.10333e-06
GO:0070663_regulation of leukocyte proliferation	Type 2 diabetes	3.29655e-08	3.11412e-06
GO:0002683_negative regulation of immune system process	Ovarian cancer	3.30004e-08	3.11412e-06
GO:0090398_cellular senescence	Bladder cancer	3.30772e-08	3.11571e-06
GO:0008406_gonad development	Lung cancer	3.31438e-08	3.11635e-06
GO:0004518_nuclease activity	Breast cancer	3.34447e-08	3.13898e-06
GO:0006261_DNA-dependent DNA replication	Pancreatic cancer	3.40541e-08	3.18669e-06
GO:0031346_positive regulation of cell projection organization	Ovarian cancer	3.40753e-08	3.18669e-06
GO:0045927_positive regulation of growth	Ovarian cancer	3.42878e-08	3.2008e-06
GO:0010675_regulation of cellular carbohydrate metabolic process	Prostate cancer	3.49696e-08	3.25692e-06
GO:0016887_ATPase activity	Prostate cancer	3.50139e-08	3.25692e-06
GO:0003690_double-stranded DNA binding	Lung cancer	3.52239e-08	3.27061e-06
GO:0000302_response to reactive oxygen species	Colorectal cancer	3.55821e-08	3.2956e-06
GO:0008544_epidermis development	Rheumatoid arthritis	3.5682e-08	3.2956e-06
GO:0006473_protein acetylation	Colorectal cancer	3.56829e-08	3.2956e-06
GO:0031016_pancreas development	Pancreatic cancer	3.5818e-08	3.30158e-06
GO:0051051_negative regulation of transport	Type 1 diabetes	3.58744e-08	3.30158e-06
GO:0008630_intrinsic apoptotic signaling pathway in response to DNA damage	Pancreatic cancer	3.64199e-08	3.34424e-06
GO:0002009_morphogenesis of an epithelium	Rheumatoid arthritis	3.64663e-08	3.34424e-06
GO:0072001_renal system development	Lung cancer	3.65478e-08	3.34582e-06
GO:0002377_immunoglobulin production	Breast cancer	3.70036e-08	3.38161e-06
GO:0006281_DNA repair	Lung cancer	3.71186e-08	3.38617e-06
GO:0090092_regulation of transmembrane receptor protein serine/threonine kinase signaling pathway	Type 2 diabetes	3.73693e-08	3.40284e-06
GO:0006909_phagocytosis	Type 2 diabetes	3.74319e-08	3.40284e-06
GO:0010770_positive regulation of cell morphogenesis involved in differentiation	Alzheimer's disease	3.77325e-08	3.42323e-06
GO:1903649_regulation of cytoplasmic transport	Ovarian cancer	3.77876e-08	3.42323e-06
GO:0032355_response to estradiol	Rheumatoid arthritis	3.81089e-08	3.44634e-06
GO:0050671_positive regulation of lymphocyte proliferation	Electrocardiographic traits	3.87106e-08	3.49469e-06
GO:0048511_rhythmic process	Ovarian cancer	3.88418e-08	3.50047e-06
GO:0010639_negative regulation of organelle organization	Pancreatic cancer	3.95811e-08	3.56093e-06
GO:0030198_extracellular matrix organization	Ovarian cancer	4.00598e-08	3.59778e-06
GO:0005977_glycogen metabolic process	Inflammatory bowel disease	4.01553e-08	3.59854e-06
GO:1903827_regulation of cellular protein localization	Ovarian cancer	4.02063e-08	3.59854e-06
GO:0045787_positive regulation of cell cycle	Cholesterol	4.03582e-08	3.60593e-06
hsa04720_Long-term potentiation	Inflammatory bowel disease	4.04602e-08	3.60885e-06
GO:0008361_regulation of cell size	Obesity	4.08288e-08	3.62745e-06
GO:0051302_regulation of cell division	Lung cancer	4.08413e-08	3.62745e-06
GO:0010632_regulation of epithelial cell migration	Ovarian cancer	4.08776e-08	3.62745e-06
GO:2000736_regulation of stem cell differentiation	Rheumatoid arthritis	4.10559e-08	3.63708e-06
GO:0051249_regulation of lymphocyte activation	Ovarian cancer	4.12462e-08	3.64774e-06
GO:0042552_myelination	Ovarian cancer	4.13273e-08	3.64871e-06
GO:0048593_camera-type eye morphogenesis	Inflammatory bowel disease	4.15419e-08	3.66145e-06
GO:0071902_positive regulation of protein serine/threonine kinase activity	Electrocardiographic traits	4.17826e-08	3.67644e-06
GO:0060485_mesenchyme development	Lung cancer	4.22944e-08	3.71521e-06
GO:0002244_hematopoietic progenitor cell differentiation	Lung cancer	4.242e-08	3.71867e-06
GO:2000377_regulation of reactive oxygen species metabolic process	Inflammatory bowel disease	4.24766e-08	3.71867e-06
GO:0015980_energy derivation by oxidation of organic compounds	Obesity-related traits	4.26375e-08	3.72649e-06
GO:0035303_regulation of dephosphorylation	Colorectal cancer	4.29148e-08	3.73903e-06
hsa04152_AMPK signaling pathway	Obesity	4.29245e-08	3.73903e-06
GO:0018958_phenol-containing compound metabolic process	Rheumatoid arthritis	4.36498e-08	3.79586e-06
GO:1903034_regulation of response to wounding	Alzheimer's disease	4.3888e-08	3.81021e-06
GO:0051148_negative regulation of muscle cell differentiation	Height	4.43351e-08	3.84262e-06
GO:0071824_protein-DNA complex subunit organization	Lung cancer	4.44561e-08	3.84671e-06
GO:0051899_membrane depolarization	Inflammatory bowel disease	4.47477e-08	3.86552e-06
GO:0006909_phagocytosis	AIDS progression	4.50489e-08	3.8851e-06
GO:1903310_positive regulation of chromatin modification	Cholesterol	4.53929e-08	3.90829e-06
GO:0060173_limb development	Lung cancer	4.60177e-08	3.95555e-06
GO:0019827_stem cell maintenance	Inflammatory bowel disease	4.72953e-08	4.05867e-06
hsa04510_Focal adhesion	Type 2 diabetes and other traits	4.76996e-08	4.08357e-06
GO:0071824_protein-DNA complex subunit organization	Pancreatic cancer	4.77806e-08	4.08357e-06
GO:0046395_carboxylic acid catabolic process	Type 2 diabetes and other traits	4.78443e-08	4.08357e-06
GO:0042692_muscle cell differentiation	Rheumatoid arthritis	4.78991e-08	4.08357e-06
hsa05211_Renal cell carcinoma	Prostate cancer	4.90309e-08	4.16714e-06
GO:0048010_vascular endothelial growth factor receptor signaling pathway	Electrocardiographic traits	4.91065e-08	4.16714e-06
GO:1904018_positive regulation of vasculature development	Prostate cancer	4.91193e-08	4.16714e-06
hsa04510_Focal adhesion	Type 1 diabetes	4.93585e-08	4.17495e-06
GO:0042594_response to starvation	Ovarian cancer	4.93717e-08	4.17495e-06
GO:0035265_organ growth	Lung cancer	5.01074e-08	4.2303e-06
GO:0031032_actomyosin structure organization	Rheumatoid arthritis	5.0838e-08	4.28503e-06
GO:0022412_cellular process involved in reproduction in multicellular organism	Type 2 diabetes	5.10294e-08	4.29422e-06
GO:0043062_extracellular structure organization	Alzheimer's disease	5.14254e-08	4.32052e-06
GO:0050680_negative regulation of epithelial cell proliferation	Type 2 diabetes	5.15078e-08	4.32052e-06
GO:1900371_regulation of purine nucleotide biosynthetic process	Alzheimer's disease	5.1728e-08	4.33201e-06
GO:0019318_hexose metabolic process	Inflammatory bowel disease	5.21084e-08	4.35687e-06
GO:0035967_cellular response to topologically incorrect protein	Inflammatory bowel disease	5.25982e-08	4.39077e-06
GO:0051302_regulation of cell division	Tumor biomarkers	5.28705e-08	4.40644e-06
GO:0016051_carbohydrate biosynthetic process	Type 2 diabetes	5.34386e-08	4.44667e-06
GO:0051235_maintenance of location	Ovarian cancer	5.43215e-08	4.50734e-06
GO:0061136_regulation of proteasomal protein catabolic process	Bladder cancer	5.43407e-08	4.50734e-06
GO:0034440_lipid oxidation	Type 2 diabetes	5.44544e-08	4.50959e-06
GO:0019318_hexose metabolic process	Menarche (age at onset)	5.45586e-08	4.51104e-06
GO:0060041_retina development in camera-type eye	Gamma glutamyl transpeptidase	5.46556e-08	4.5119e-06
hsa04380_Osteoclast differentiation	Type 2 diabetes and other traits	5.47958e-08	4.51631e-06
GO:2000045_regulation of G1/S transition of mitotic cell cycle	Breast cancer	5.52844e-08	4.54807e-06
GO:0061045_negative regulation of wound healing	Breast cancer	5.53557e-08	4.54807e-06
GO:0014065_phosphatidylinositol 3-kinase signaling	Ovarian cancer	5.55807e-08	4.55937e-06
GO:0034620_cellular response to unfolded protein	Bladder cancer	5.57457e-08	4.56571e-06
GO:0090287_regulation of cellular response to growth factor stimulus	Ovarian cancer	5.7955e-08	4.73453e-06
GO:0004713_protein tyrosine kinase activity	Ovarian cancer	5.80313e-08	4.73453e-06
GO:0031669_cellular response to nutrient levels	Electrocardiographic traits	5.80796e-08	4.73453e-06
GO:0010212_response to ionizing radiation	Bladder cancer	5.86634e-08	4.77465e-06
GO:0000978_RNA polymerase II core promoter proximal region sequence-specific DNA binding	Lung cancer	5.91725e-08	4.80857e-06
GO:0000781_chromosome, telomeric region	Pancreatic cancer	5.95094e-08	4.82842e-06
GO:0006473_protein acetylation	Breast cancer	5.96794e-08	4.83468e-06
GO:0090288_negative regulation of cellular response to growth factor stimulus	Type 2 diabetes and other traits	5.98368e-08	4.83991e-06
GO:0031570_DNA integrity checkpoint	Prostate cancer	6.017e-08	4.85931e-06
GO:0009150_purine ribonucleotide metabolic process	Cholesterol	6.05009e-08	4.87715e-06
GO:0090287_regulation of cellular response to growth factor stimulus	Obesity	6.05781e-08	4.87715e-06
GO:0009896_positive regulation of catabolic process	Type 2 diabetes and other traits	6.09611e-08	4.9004e-06
GO:0010563_negative regulation of phosphorus metabolic process	Electrocardiographic traits	6.13537e-08	4.92436e-06
GO:0051272_positive regulation of cellular component movement	Ovarian cancer	6.27671e-08	5.02818e-06
GO:0019887_protein kinase regulator activity	Schizophrenia	6.28402e-08	5.02818e-06
GO:0051272_positive regulation of cellular component movement	Type 2 diabetes	6.30178e-08	5.03466e-06
GO:0022900_electron transport chain	Parkinson's disease	6.31718e-08	5.03883e-06
GO:0032526_response to retinoic acid	Inflammatory bowel disease	6.32634e-08	5.03883e-06
GO:0048659_smooth muscle cell proliferation	Ovarian cancer	6.3626e-08	5.05997e-06
GO:0008201_heparin binding	Alzheimer's disease	6.3941e-08	5.07727e-06
GO:0044259_multicellular organismal macromolecule metabolic process	Multiple sclerosis	6.52656e-08	5.17456e-06
GO:0038034_signal transduction in absence of ligand	Bladder cancer	6.53996e-08	5.1773e-06
GO:0048608_reproductive structure development	Inflammatory bowel disease	6.57478e-08	5.19697e-06
GO:0040017_positive regulation of locomotion	Type 2 diabetes	6.61622e-08	5.2218e-06
GO:0071158_positive regulation of cell cycle arrest	Bladder cancer	6.63008e-08	5.22255e-06
GO:0006520_cellular amino acid metabolic process	Inflammatory bowel disease	6.63722e-08	5.22255e-06
GO:0045667_regulation of osteoblast differentiation	Rheumatoid arthritis	6.6605e-08	5.23296e-06
GO:0043627_response to estrogen	Rheumatoid arthritis	6.68581e-08	5.24493e-06
GO:0019932_second-messenger-mediated signaling	Metabolite levels	6.70769e-08	5.25419e-06
GO:0019395_fatty acid oxidation	Type 2 diabetes	6.73953e-08	5.26468e-06
GO:0034620_cellular response to unfolded protein	Inflammatory bowel disease	6.7413e-08	5.26468e-06
hsa04933_AGE-RAGE signaling pathway in diabetic complications	Alzheimer's disease	6.76209e-08	5.27302e-06
GO:0031330_negative regulation of cellular catabolic process	Colorectal cancer	6.78097e-08	5.27983e-06
GO:0097305_response to alcohol	Rheumatoid arthritis	6.80581e-08	5.29126e-06
GO:0033045_regulation of sister chromatid segregation	Breast cancer	6.81604e-08	5.29132e-06
GO:0006109_regulation of carbohydrate metabolic process	Menarche (age at onset)	6.84146e-08	5.30315e-06
GO:0003018_vascular process in circulatory system	Myocardial infarction (early onset)	6.93682e-08	5.36908e-06
GO:0007160_cell-matrix adhesion	Type 1 diabetes	7.06525e-08	5.458e-06
GO:0010608_posttranscriptional regulation of gene expression	Alzheimer's disease	7.07266e-08	5.458e-06
GO:0046822_regulation of nucleocytoplasmic transport	Ovarian cancer	7.11146e-08	5.47982e-06
GO:0030111_regulation of Wnt signaling pathway	Bladder cancer	7.15205e-08	5.50296e-06
GO:0034976_response to endoplasmic reticulum stress	Lung cancer	7.16733e-08	5.50658e-06
GO:0032963_collagen metabolic process	Alzheimer's disease	7.19386e-08	5.51883e-06
GO:0051091_positive regulation of sequence-specific DNA binding transcription factor activity	Alzheimer's disease	7.23172e-08	5.53971e-06
GO:0030073_insulin secretion	Height	7.30136e-08	5.58484e-06
GO:0046364_monosaccharide biosynthetic process	C-reactive protein	7.34993e-08	5.58647e-06
GO:0050679_positive regulation of epithelial cell proliferation	Ovarian cancer	7.36397e-08	5.58647e-06
GO:0032963_collagen metabolic process	Breast cancer	7.36977e-08	5.58647e-06
GO:0009144_purine nucleoside triphosphate metabolic process	Red blood cell count	7.37215e-08	5.58647e-06
GO:0044774_mitotic DNA integrity checkpoint	Melanoma	7.37746e-08	5.58647e-06
GO:0044042_glucan metabolic process	Inflammatory bowel disease	7.37769e-08	5.58647e-06
GO:0051052_regulation of DNA metabolic process	Lung cancer	7.37856e-08	5.58647e-06
GO:0006006_glucose metabolic process	Prostate cancer	7.40833e-08	5.60087e-06
GO:0055001_muscle cell development	Rheumatoid arthritis	7.45671e-08	5.62842e-06
GO:0000287_magnesium ion binding	Breast cancer	7.46638e-08	5.62842e-06
GO:0051592_response to calcium ion	Inflammatory bowel disease	7.48672e-08	5.6356e-06
GO:0001952_regulation of cell-matrix adhesion	Crohn's disease	7.56143e-08	5.68362e-06
GO:1901987_regulation of cell cycle phase transition	Colorectal cancer	7.59273e-08	5.69892e-06
GO:0071214_cellular response to abiotic stimulus	Lung cancer	7.63379e-08	5.71471e-06
GO:0006352_DNA-templated transcription, initiation	Lung cancer	7.64539e-08	5.71471e-06
GO:0035113_embryonic appendage morphogenesis	Inflammatory bowel disease	7.64668e-08	5.71471e-06
GO:0007059_chromosome segregation	Breast cancer	7.66204e-08	5.71799e-06
GO:0070482_response to oxygen levels	Lung cancer	7.69126e-08	5.73158e-06
GO:0006475_internal protein amino acid acetylation	Type 2 diabetes	7.76957e-08	5.77342e-06
GO:0006475_internal protein amino acid acetylation	Type 2 diabetes and other traits	7.76957e-08	5.77342e-06
GO:0034332_adherens junction organization	Ovarian cancer	7.78803e-08	5.7789e-06
GO:0009895_negative regulation of catabolic process	Rheumatoid arthritis	7.84403e-08	5.81217e-06
GO:0032963_collagen metabolic process	Rheumatoid arthritis	7.88455e-08	5.8339e-06
GO:0010769_regulation of cell morphogenesis involved in differentiation	Ovarian cancer	7.94149e-08	5.86364e-06
GO:0030141_secretory granule	Alzheimer's disease	7.94727e-08	5.86364e-06
GO:0044259_multicellular organismal macromolecule metabolic process	Rheumatoid arthritis	7.98049e-08	5.87983e-06
GO:0009161_ribonucleoside monophosphate metabolic process	Colorectal cancer	7.99799e-08	5.8844e-06
GO:0072089_stem cell proliferation	Ovarian cancer	8.10519e-08	5.94734e-06
GO:0018205_peptidyl-lysine modification	Breast cancer	8.11482e-08	5.94734e-06
GO:0005667_transcription factor complex	Inflammatory bowel disease	8.1178e-08	5.94734e-06
GO:0030133_transport vesicle	Height	8.14023e-08	5.9554e-06
GO:0022904_respiratory electron transport chain	Parkinson's disease	8.23093e-08	6.00677e-06
GO:0048145_regulation of fibroblast proliferation	Ovarian cancer	8.24477e-08	6.00677e-06
GO:0006073_cellular glucan metabolic process	Prostate cancer	8.24504e-08	6.00677e-06
GO:0031345_negative regulation of cell projection organization	Breast cancer	8.26492e-08	6.01284e-06
GO:0071346_cellular response to interferon-gamma	Breast cancer	8.29941e-08	6.02951e-06
GO:0009141_nucleoside triphosphate metabolic process	Red blood cell count	8.33422e-08	6.04637e-06
GO:0006970_response to osmotic stress	Crohn's disease	8.35048e-08	6.04974e-06
GO:0006338_chromatin remodeling	Colorectal cancer	8.38088e-08	6.06334e-06
hsa04110_Cell cycle	Breast cancer	8.54151e-08	6.17097e-06
GO:0002064_epithelial cell development	Ovarian cancer	8.56964e-08	6.17713e-06
GO:0006360_transcription from RNA polymerase I promoter	Schizophrenia	8.57375e-08	6.17713e-06
GO:0097192_extrinsic apoptotic signaling pathway in absence of ligand	Ovarian cancer	8.58777e-08	6.17868e-06
GO:0008202_steroid metabolic process	Red blood cell count	8.65813e-08	6.22072e-06
GO:2000116_regulation of cysteine-type endopeptidase activity	Bladder cancer	8.74868e-08	6.27712e-06
GO:0009746_response to hexose	Ovarian cancer	8.77629e-08	6.28827e-06
GO:0042552_myelination	Type 2 diabetes and other traits	8.82124e-08	6.31179e-06
GO:0042752_regulation of circadian rhythm	Rheumatoid arthritis	8.86696e-08	6.3358e-06
GO:0000149_SNARE binding	Cholesterol	8.93426e-08	6.37514e-06
GO:0050920_regulation of chemotaxis	Type 2 diabetes	9.01622e-08	6.42483e-06
GO:0030335_positive regulation of cell migration	Ovarian cancer	9.07942e-08	6.46103e-06
GO:0007281_germ cell development	Lung cancer	9.30624e-08	6.60624e-06
GO:0000978_RNA polymerase II core promoter proximal region sequence-specific DNA binding	Inflammatory bowel disease	9.30885e-08	6.60624e-06
hsa04668_TNF signaling pathway	Type 2 diabetes and other traits	9.36326e-08	6.63581e-06
GO:0050673_epithelial cell proliferation	Pancreatic cancer	9.37757e-08	6.63693e-06
GO:0035303_regulation of dephosphorylation	Acne (severe)	9.40432e-08	6.64683e-06
GO:1902105_regulation of leukocyte differentiation	Lung cancer	9.45638e-08	6.67456e-06
GO:0016197_endosomal transport	Pancreatic cancer	9.58175e-08	6.75114e-06
GO:0038179_neurotrophin signaling pathway	Ovarian cancer	9.59079e-08	6.75114e-06
GO:0007173_epidermal growth factor receptor signaling pathway	Ovarian cancer	9.66934e-08	6.79189e-06
GO:0018393_internal peptidyl-lysine acetylation	Rheumatoid arthritis	9.67698e-08	6.79189e-06
GO:0090287_regulation of cellular response to growth factor stimulus	Tumor biomarkers	9.68779e-08	6.79189e-06
GO:2001252_positive regulation of chromosome organization	Lung cancer	9.77801e-08	6.84592e-06
GO:0010594_regulation of endothelial cell migration	Ovarian cancer	9.81271e-08	6.86099e-06
GO:0045785_positive regulation of cell adhesion	Thyroid cancer	1.00752e-07	7.02263e-06
GO:0001654_eye development	Acute lymphoblastic leukemia	1.00821e-07	7.02263e-06
GO:0043566_structure-specific DNA binding	Bladder cancer	1.00843e-07	7.02263e-06
hsa04917_Prolactin signaling pathway	Cholesterol	1.01378e-07	7.0418e-06
GO:0031532_actin cytoskeleton reorganization	Colorectal cancer	1.01422e-07	7.0418e-06
GO:0050769_positive regulation of neurogenesis	Pancreatic cancer	1.01524e-07	7.0418e-06
GO:0004197_cysteine-type endopeptidase activity	Acne (severe)	1.0281e-07	7.12148e-06
GO:0097285_cell-type specific apoptotic process	Type 1 diabetes	1.0327e-07	7.14385e-06
GO:0044773_mitotic DNA damage checkpoint	Melanoma	1.03408e-07	7.14391e-06
GO:0007088_regulation of mitotic nuclear division	Inflammatory bowel disease	1.03832e-07	7.162e-06
GO:0046890_regulation of lipid biosynthetic process	Inflammatory bowel disease	1.03996e-07	7.162e-06
GO:0051249_regulation of lymphocyte activation	Type 2 diabetes	1.04082e-07	7.162e-06
GO:0038095_Fc-epsilon receptor signaling pathway	Type 2 diabetes and other traits	1.04506e-07	7.1674e-06
GO:1901605_alpha-amino acid metabolic process	Inflammatory bowel disease	1.04521e-07	7.1674e-06
GO:0010639_negative regulation of organelle organization	Melanoma	1.04573e-07	7.1674e-06
GO:0008645_hexose transport	Inflammatory bowel disease	1.0615e-07	7.26037e-06
GO:0050866_negative regulation of cell activation	Type 2 diabetes	1.06209e-07	7.26037e-06
GO:0002367_cytokine production involved in immune response	Schizophrenia	1.06375e-07	7.26221e-06
GO:0098773_skin epidermis development	Inflammatory bowel disease	1.07443e-07	7.3221e-06
GO:0045667_regulation of osteoblast differentiation	Inflammatory bowel disease	1.07597e-07	7.3221e-06
GO:0061136_regulation of proteasomal protein catabolic process	Crohn's disease	1.07674e-07	7.3221e-06
GO:0045765_regulation of angiogenesis	Electrocardiographic traits	1.08229e-07	7.35026e-06
GO:0010001_glial cell differentiation	Ovarian cancer	1.08724e-07	7.37426e-06
GO:0035264_multicellular organism growth	Inflammatory bowel disease	1.09844e-07	7.44051e-06
GO:0070663_regulation of leukocyte proliferation	Obesity	1.116e-07	7.53626e-06
GO:1900076_regulation of cellular response to insulin stimulus	Breast cancer	1.11682e-07	7.53626e-06
GO:0001942_hair follicle development	Thyroid hormone levels	1.11691e-07	7.53626e-06
GO:0043062_extracellular structure organization	Ovarian cancer	1.11974e-07	7.53635e-06
GO:0042787_protein ubiquitination involved in ubiquitin-dependent protein catabolic process	Alzheimer's disease	1.11982e-07	7.53635e-06
GO:0017015_regulation of transforming growth factor beta receptor signaling pathway	Chronic lymphocytic leukemia	1.13444e-07	7.62489e-06
GO:0010008_endosome membrane	Height	1.13686e-07	7.63133e-06
GO:0008064_regulation of actin polymerization or depolymerization	Cholesterol	1.1392e-07	7.634e-06
GO:0070851_growth factor receptor binding	Obesity	1.14019e-07	7.634e-06
GO:0021700_developmental maturation	Ovarian cancer	1.15045e-07	7.69283e-06
GO:1903555_regulation of tumor necrosis factor superfamily cytokine production	Schizophrenia	1.1543e-07	7.70308e-06
GO:0000280_nuclear division	Crohn's disease	1.15494e-07	7.70308e-06
GO:0010469_regulation of receptor activity	Ovarian cancer	1.15793e-07	7.7131e-06
GO:0006909_phagocytosis	Alzheimer's disease	1.16328e-07	7.73886e-06
GO:0050680_negative regulation of epithelial cell proliferation	Lung cancer	1.16523e-07	7.74194e-06
GO:0010506_regulation of autophagy	Ovarian cancer	1.18363e-07	7.8542e-06
GO:2001057_reactive nitrogen species metabolic process	Alzheimer's disease	1.18552e-07	7.8567e-06
GO:0006323_DNA packaging	Breast cancer	1.19096e-07	7.88066e-06
hsa04062_Chemokine signaling pathway	Breast cancer	1.19216e-07	7.88066e-06
GO:0002768_immune response-regulating cell surface receptor signaling pathway	Type 2 diabetes and other traits	1.19657e-07	7.89981e-06
GO:0048754_branching morphogenesis of an epithelial tube	Ovarian cancer	1.19813e-07	7.90008e-06
GO:0001228_RNA polymerase II transcription regulatory region sequence-specific DNA binding transcription factor activity involved in positive regulation of transcription	Lung cancer	1.20052e-07	7.9058e-06
GO:0016604_nuclear body	Platelet counts	1.208e-07	7.94501e-06
GO:0009743_response to carbohydrate	Ovarian cancer	1.21396e-07	7.9742e-06
GO:0015980_energy derivation by oxidation of organic compounds	Obesity	1.21725e-07	7.98574e-06
GO:0006638_neutral lipid metabolic process	Type 1 diabetes	1.22548e-07	8.02956e-06
GO:0071482_cellular response to light stimulus	Lung cancer	1.22881e-07	8.03456e-06
GO:0045862_positive regulation of proteolysis	Rheumatoid arthritis	1.22932e-07	8.03456e-06
GO:0007548_sex differentiation	Inflammatory bowel disease	1.23197e-07	8.04179e-06
GO:0006869_lipid transport	Type 2 diabetes	1.23483e-07	8.04378e-06
GO:0051251_positive regulation of lymphocyte activation	Type 2 diabetes	1.23537e-07	8.04378e-06
GO:0016054_organic acid catabolic process	Type 2 diabetes and other traits	1.23785e-07	8.04989e-06
GO:0030595_leukocyte chemotaxis	Alzheimer's disease	1.23981e-07	8.05257e-06
GO:0042692_muscle cell differentiation	Thyroid hormone levels	1.24276e-07	8.06166e-06
GO:0019903_protein phosphatase binding	Type 2 diabetes and other traits	1.24858e-07	8.08935e-06
GO:0050673_epithelial cell proliferation	Ovarian cancer	1.25744e-07	8.13663e-06
GO:0030802_regulation of cyclic nucleotide biosynthetic process	Cholesterol	1.26068e-07	8.14622e-06
GO:0032535_regulation of cellular component size	Alzheimer's disease	1.26205e-07	8.14622e-06
GO:0002263_cell activation involved in immune response	Cholesterol	1.28794e-07	8.28419e-06
GO:0007272_ensheathment of neurons	Ovarian cancer	1.28815e-07	8.28419e-06
GO:0032434_regulation of proteasomal ubiquitin-dependent protein catabolic process	Colorectal cancer	1.28819e-07	8.28419e-06
hsa05205_Proteoglycans in cancer	Ovarian cancer	1.29255e-07	8.30198e-06
GO:0007224_smoothened signaling pathway	Ulcerative colitis	1.307e-07	8.38447e-06
GO:0010770_positive regulation of cell morphogenesis involved in differentiation	Ovarian cancer	1.30959e-07	8.38467e-06
GO:0031400_negative regulation of protein modification process	Height	1.31026e-07	8.38467e-06
GO:0070851_growth factor receptor binding	Type 2 diabetes and other traits	1.31207e-07	8.38596e-06
GO:0070665_positive regulation of leukocyte proliferation	Obesity	1.31534e-07	8.39657e-06
GO:0006260_DNA replication	Pancreatic cancer	1.31867e-07	8.40312e-06
GO:0030880_RNA polymerase complex	Breast cancer	1.31959e-07	8.40312e-06
GO:0030258_lipid modification	Obesity-related traits	1.32201e-07	8.40822e-06
GO:0030900_forebrain development	Crohn's disease	1.32968e-07	8.44672e-06
GO:0008203_cholesterol metabolic process	Obesity	1.34197e-07	8.51442e-06
GO:0072091_regulation of stem cell proliferation	Lung cancer	1.34664e-07	8.52766e-06
GO:0044708_single-organism behavior	Colorectal cancer	1.34733e-07	8.52766e-06
GO:0007173_epidermal growth factor receptor signaling pathway	Cholesterol	1.35074e-07	8.53882e-06
GO:0051961_negative regulation of nervous system development	Ovarian cancer	1.35248e-07	8.53948e-06
GO:0034332_adherens junction organization	Crohn's disease	1.35504e-07	8.54409e-06
GO:0010948_negative regulation of cell cycle process	Pancreatic cancer	1.35649e-07	8.54409e-06
GO:0019903_protein phosphatase binding	Inflammatory bowel disease	1.3588e-07	8.54831e-06
GO:0071496_cellular response to external stimulus	Breast cancer	1.36623e-07	8.58467e-06
GO:0071396_cellular response to lipid	Ovarian cancer	1.3769e-07	8.62795e-06
GO:2000021_regulation of ion homeostasis	Inflammatory bowel disease	1.37738e-07	8.62795e-06
GO:0048608_reproductive structure development	Tumor biomarkers	1.37809e-07	8.62795e-06
GO:0007292_female gamete generation	Cholesterol	1.38354e-07	8.64172e-06
GO:0065004_protein-DNA complex assembly	Bladder cancer	1.38409e-07	8.64172e-06
GO:0001077_RNA polymerase II core promoter proximal region sequence-specific DNA binding transcription factor activity involved in positive regulation of transcription	Bladder cancer	1.38573e-07	8.64172e-06
GO:0007568_aging	Pancreatic cancer	1.38692e-07	8.64172e-06
GO:0071466_cellular response to xenobiotic stimulus	Inflammatory bowel disease	1.39391e-07	8.66978e-06
GO:0032273_positive regulation of protein polymerization	Schizophrenia	1.39475e-07	8.66978e-06
GO:0044744_protein targeting to nucleus	Ovarian cancer	1.40087e-07	8.6974e-06
GO:0038127_ERBB signaling pathway	Type 2 diabetes and other traits	1.40854e-07	8.73465e-06
GO:0030335_positive regulation of cell migration	Type 2 diabetes	1.41082e-07	8.73835e-06
GO:0009123_nucleoside monophosphate metabolic process	Colorectal cancer	1.41342e-07	8.74405e-06
GO:0031334_positive regulation of protein complex assembly	Ovarian cancer	1.42145e-07	8.78329e-06
GO:0030307_positive regulation of cell growth	Inflammatory bowel disease	1.42894e-07	8.81893e-06
GO:0001933_negative regulation of protein phosphorylation	Lung cancer	1.4306e-07	8.81893e-06
GO:0051147_regulation of muscle cell differentiation	Ovarian cancer	1.44086e-07	8.87167e-06
GO:0030278_regulation of ossification	Ovarian cancer	1.44808e-07	8.90562e-06
GO:1902593_single-organism nuclear import	Ovarian cancer	1.45612e-07	8.94452e-06
GO:0000987_core promoter proximal region sequence-specific DNA binding	Lung cancer	1.4711e-07	9.02584e-06
GO:0044236_multicellular organismal metabolic process	Ovarian cancer	1.48925e-07	9.11401e-06
GO:0006813_potassium ion transport	Fasting glucose	1.49047e-07	9.11401e-06
GO:1903362_regulation of cellular protein catabolic process	Alzheimer's disease	1.49072e-07	9.11401e-06
GO:0090287_regulation of cellular response to growth factor stimulus	Type 2 diabetes and other traits	1.49922e-07	9.15523e-06
GO:0043623_cellular protein complex assembly	Breast cancer	1.50614e-07	9.18676e-06
GO:0090595_acetyl-CoA:L-lysine N6-acetyltransferase	Breast cancer	1.51322e-07	9.21912e-06
GO:0019887_protein kinase regulator activity	Type 2 diabetes	1.51698e-07	9.23128e-06
GO:0032963_collagen metabolic process	Ovarian cancer	1.52015e-07	9.23977e-06
GO:0061138_morphogenesis of a branching epithelium	Ovarian cancer	1.52845e-07	9.27937e-06
hsa04722_Neurotrophin signaling pathway	Type 2 diabetes	1.53784e-07	9.3255e-06
GO:0031668_cellular response to extracellular stimulus	Lung cancer	1.55214e-07	9.40128e-06
GO:0044706_multi-multicellular organism process	Ovarian cancer	1.56067e-07	9.43376e-06
GO:1903651_positive regulation of cytoplasmic transport	Electrocardiographic traits	1.56112e-07	9.43376e-06
GO:0030880_RNA polymerase complex	Prostate cancer	1.56854e-07	9.45833e-06
GO:0019915_lipid storage	Inflammatory bowel disease	1.56882e-07	9.45833e-06
GO:0018394_peptidyl-lysine acetylation	Rheumatoid arthritis	1.57111e-07	9.46117e-06
GO:0004518_nuclease activity	Colorectal cancer	1.57297e-07	9.46145e-06
GO:0050920_regulation of chemotaxis	Schizophrenia	1.57578e-07	9.46739e-06
GO:0071248_cellular response to metal ion	Inflammatory bowel disease	1.58879e-07	9.52079e-06
GO:0071407_cellular response to organic cyclic compound	Pancreatic cancer	1.58882e-07	9.52079e-06
GO:0044242_cellular lipid catabolic process	Obesity-related traits	1.59015e-07	9.52079e-06
GO:0032946_positive regulation of mononuclear cell proliferation	Electrocardiographic traits	1.593e-07	9.52691e-06
GO:0010720_positive regulation of cell development	Alzheimer's disease	1.6039e-07	9.5698e-06
GO:0031344_regulation of cell projection organization	Pancreatic cancer	1.60415e-07	9.5698e-06
GO:0019935_cyclic-nucleotide-mediated signaling	Alzheimer's disease	1.60568e-07	9.5698e-06
GO:1901987_regulation of cell cycle phase transition	Ovarian cancer	1.61444e-07	9.60118e-06
GO:0042692_muscle cell differentiation	Bladder cancer	1.61463e-07	9.60118e-06
GO:0008361_regulation of cell size	Electrocardiographic traits	1.6186e-07	9.6138e-06
GO:0016573_histone acetylation	Melanoma	1.62234e-07	9.62502e-06
GO:0006665_sphingolipid metabolic process	Multiple sclerosis	1.62421e-07	9.62517e-06
GO:0010721_negative regulation of cell development	Bladder cancer	1.63266e-07	9.66425e-06
GO:0015749_monosaccharide transport	Inflammatory bowel disease	1.64953e-07	9.753e-06
GO:0002696_positive regulation of leukocyte activation	Type 2 diabetes and other traits	1.66607e-07	9.83546e-06
GO:0006073_cellular glucan metabolic process	Inflammatory bowel disease	1.66725e-07	9.83546e-06
GO:0007093_mitotic cell cycle checkpoint	Inflammatory bowel disease	1.70427e-07	1.00398e-05
GO:0035270_endocrine system development	Lung cancer	1.70574e-07	1.00398e-05
GO:0070613_regulation of protein processing	Crohn's disease	1.70816e-07	1.00427e-05
GO:0008361_regulation of cell size	Alzheimer's disease	1.7115e-07	1.0051e-05
GO:0001936_regulation of endothelial cell proliferation	Ovarian cancer	1.74492e-07	1.0235e-05
GO:0019207_kinase regulator activity	Rheumatoid arthritis	1.74873e-07	1.0235e-05
GO:0009408_response to heat	Prostate cancer	1.75052e-07	1.0235e-05
GO:1902107_positive regulation of leukocyte differentiation	Height	1.7507e-07	1.0235e-05
GO:0006473_protein acetylation	Pancreatic cancer	1.75405e-07	1.02431e-05
GO:0035821_modification of morphology or physiology of other organism	Chronic lymphocytic leukemia	1.76077e-07	1.02708e-05
GO:0032970_regulation of actin filament-based process	Lung cancer	1.77087e-07	1.03033e-05
GO:0031589_cell-substrate adhesion	Breast cancer	1.77123e-07	1.03033e-05
GO:0007160_cell-matrix adhesion	Rheumatoid arthritis	1.77226e-07	1.03033e-05
GO:0070371_ERK1 and ERK2 cascade	Ovarian cancer	1.78063e-07	1.03305e-05
GO:0032635_interleukin-6 production	Prostate cancer	1.78091e-07	1.03305e-05
GO:0009416_response to light stimulus	Tumor biomarkers	1.7918e-07	1.03821e-05
GO:0019887_protein kinase regulator activity	Type 1 diabetes	1.80366e-07	1.04392e-05
GO:0009306_protein secretion	Heart rate	1.80892e-07	1.0458e-05
GO:0008144_drug binding	Height	1.82056e-07	1.05137e-05
GO:0044243_multicellular organismal catabolic process	Crohn's disease	1.83968e-07	1.06123e-05
GO:0050865_regulation of cell activation	Type 2 diabetes	1.85121e-07	1.0667e-05
hsa04550_Signaling pathways regulating pluripotency of stem cells	Lung cancer	1.85626e-07	1.06843e-05
GO:0030193_regulation of blood coagulation	Breast cancer	1.87439e-07	1.07767e-05
GO:0000790_nuclear chromatin	Prostate cancer	1.8799e-07	1.07965e-05
GO:0030178_negative regulation of Wnt signaling pathway	Inflammatory bowel disease	1.88734e-07	1.08273e-05
GO:0009119_ribonucleoside metabolic process	Red blood cell count	1.89118e-07	1.08374e-05
GO:0043543_protein acylation	Breast cancer	1.90798e-07	1.09216e-05
GO:0007093_mitotic cell cycle checkpoint	Pancreatic cancer	1.92387e-07	1.09922e-05
GO:0034112_positive regulation of homotypic cell-cell adhesion	Obesity	1.92454e-07	1.09922e-05
GO:0017156_calcium ion-dependent exocytosis	Cholesterol	1.93253e-07	1.10258e-05
GO:1903708_positive regulation of hemopoiesis	Ovarian cancer	1.97731e-07	1.12595e-05
GO:0008544_epidermis development	Height	1.97782e-07	1.12595e-05
GO:0048638_regulation of developmental growth	Thyroid hormone levels	1.98846e-07	1.13077e-05
GO:0001763_morphogenesis of a branching structure	Ovarian cancer	1.99262e-07	1.1319e-05
GO:0035303_regulation of dephosphorylation	Inflammatory bowel disease	2.00446e-07	1.13739e-05
GO:0048589_developmental growth	Lung cancer	2.00998e-07	1.13928e-05
GO:1902806_regulation of cell cycle G1/S phase transition	Chronic lymphocytic leukemia	2.01341e-07	1.13998e-05
GO:0042176_regulation of protein catabolic process	Crohn's disease	2.01992e-07	1.14243e-05
GO:0070851_growth factor receptor binding	Ovarian cancer	2.03128e-07	1.14719e-05
GO:0010631_epithelial cell migration	Lung cancer	2.0329e-07	1.14719e-05
GO:0004867_serine-type endopeptidase inhibitor activity	Alzheimer's disease	2.03494e-07	1.14719e-05
GO:1901988_negative regulation of cell cycle phase transition	Bladder cancer	2.03745e-07	1.14736e-05
GO:0051090_regulation of sequence-specific DNA binding transcription factor activity	Lung cancer	2.04225e-07	1.14803e-05
GO:0034614_cellular response to reactive oxygen species	Colorectal cancer	2.04304e-07	1.14803e-05
GO:0046546_development of primary male sexual characteristics	Colorectal cancer	2.05264e-07	1.15218e-05
GO:0030072_peptide hormone secretion	Ovarian cancer	2.05897e-07	1.15449e-05
hsa04370_VEGF signaling pathway	Prostate cancer	2.07321e-07	1.16122e-05
GO:0032481_positive regulation of type I interferon production	Lung cancer	2.0991e-07	1.17446e-05
GO:0043583_ear development	Colorectal cancer	2.10288e-07	1.17458e-05
GO:0016458_gene silencing	Prostate cancer	2.1056e-07	1.17458e-05
GO:0016053_organic acid biosynthetic process	Pancreatic cancer	2.10689e-07	1.17458e-05
GO:0019887_protein kinase regulator activity	Prostate cancer	2.10833e-07	1.17458e-05
GO:0031570_DNA integrity checkpoint	Breast cancer	2.12891e-07	1.18477e-05
GO:0040029_regulation of gene expression, epigenetic	Breast cancer	2.13702e-07	1.18762e-05
GO:0031099_regeneration	Inflammatory bowel disease	2.13859e-07	1.18762e-05
GO:0001525_angiogenesis	Lung cancer	2.14128e-07	1.18785e-05
GO:0008361_regulation of cell size	Ovarian cancer	2.15165e-07	1.19233e-05
GO:0008543_fibroblast growth factor receptor signaling pathway	Fasting glucose	2.16698e-07	1.19846e-05
GO:0044454_nuclear chromosome part	Breast cancer	2.1673e-07	1.19846e-05
GO:0071219_cellular response to molecule of bacterial origin	Breast cancer	2.17424e-07	1.20102e-05
GO:0098687_chromosomal region	Colorectal cancer	2.1841e-07	1.20433e-05
GO:0030518_intracellular steroid hormone receptor signaling pathway	Height	2.18486e-07	1.20433e-05
GO:0043406_positive regulation of MAP kinase activity	Alzheimer's disease	2.19013e-07	1.20596e-05
GO:0006475_internal protein amino acid acetylation	Pancreatic cancer	2.19724e-07	1.2086e-05
GO:0050670_regulation of lymphocyte proliferation	Ovarian cancer	2.20947e-07	1.21372e-05
GO:0002757_immune response-activating signal transduction	Lung cancer	2.21121e-07	1.21372e-05
GO:0030330_DNA damage response, signal transduction by p53 class mediator	Rheumatoid arthritis	2.23322e-07	1.22451e-05
GO:0030168_platelet activation	Type 2 diabetes	2.25022e-07	1.23254e-05
GO:0045121_membrane raft	Basal cell carcinoma	2.25745e-07	1.23519e-05
GO:0002366_leukocyte activation involved in immune response	Breast cancer	2.26717e-07	1.23921e-05
GO:0051147_regulation of muscle cell differentiation	Thyroid hormone levels	2.27059e-07	1.23928e-05
GO:0001935_endothelial cell proliferation	Prostate cancer	2.27284e-07	1.23928e-05
GO:0001655_urogenital system development	Lung cancer	2.27442e-07	1.23928e-05
GO:0042594_response to starvation	Chronic lymphocytic leukemia	2.28127e-07	1.24096e-05
GO:0018393_internal peptidyl-lysine acetylation	Type 2 diabetes	2.28466e-07	1.24096e-05
GO:0018393_internal peptidyl-lysine acetylation	Type 2 diabetes and other traits	2.28466e-07	1.24096e-05
GO:0072593_reactive oxygen species metabolic process	Lung cancer	2.29537e-07	1.24452e-05
GO:2001234_negative regulation of apoptotic signaling pathway	Alzheimer's disease	2.296e-07	1.24452e-05
GO:0065004_protein-DNA complex assembly	Pancreatic cancer	2.30087e-07	1.24587e-05
hsa05205_Proteoglycans in cancer	Rheumatoid arthritis	2.30737e-07	1.24809e-05
GO:0048167_regulation of synaptic plasticity	Alzheimer's disease	2.31526e-07	1.25034e-05
GO:1903308_regulation of chromatin modification	Breast cancer	2.31633e-07	1.25034e-05
GO:0006475_internal protein amino acid acetylation	Red blood cell count	2.32343e-07	1.25287e-05
GO:0031589_cell-substrate adhesion	Height	2.32848e-07	1.25381e-05
GO:0045088_regulation of innate immune response	Bone mineral density	2.32999e-07	1.25381e-05
GO:0051054_positive regulation of DNA metabolic process	Pancreatic cancer	2.33764e-07	1.25663e-05
hsa04014_Ras signaling pathway	Type 2 diabetes and other traits	2.34307e-07	1.25825e-05
GO:0005244_voltage-gated ion channel activity	Alzheimer's disease	2.35733e-07	1.26461e-05
GO:0007292_female gamete generation	Melanoma	2.36066e-07	1.26509e-05
GO:1903829_positive regulation of cellular protein localization	Rheumatoid arthritis	2.36933e-07	1.26843e-05
GO:1901990_regulation of mitotic cell cycle phase transition	Ovarian cancer	2.37945e-07	1.27254e-05
hsa04931_Insulin resistance	Obesity-related traits	2.39982e-07	1.28212e-05
GO:0001503_ossification	Inflammatory bowel disease	2.40695e-07	1.28416e-05
hsa04120_Ubiquitin mediated proteolysis	Inflammatory bowel disease	2.40857e-07	1.28416e-05
GO:0045666_positive regulation of neuron differentiation	Type 2 diabetes and other traits	2.42366e-07	1.29001e-05
GO:0044774_mitotic DNA integrity checkpoint	Breast cancer	2.42449e-07	1.29001e-05
GO:0030326_embryonic limb morphogenesis	Inflammatory bowel disease	2.43576e-07	1.29468e-05
GO:0002287_alpha-beta T cell activation involved in immune response	Breast cancer	2.44527e-07	1.29749e-05
GO:0044774_mitotic DNA integrity checkpoint	Bladder cancer	2.44787e-07	1.29749e-05
GO:0050890_cognition	Colorectal cancer	2.44851e-07	1.29749e-05
GO:0007173_epidermal growth factor receptor signaling pathway	Type 2 diabetes	2.45962e-07	1.30205e-05
GO:0007423_sensory organ development	Rheumatoid arthritis	2.46432e-07	1.30321e-05
GO:0042991_transcription factor import into nucleus	Breast cancer	2.48585e-07	1.31327e-05
GO:0007548_sex differentiation	Bladder cancer	2.51198e-07	1.32572e-05
hsa05202_Transcriptional misregulation in cancer	Lung cancer	2.529e-07	1.33335e-05
GO:0010634_positive regulation of epithelial cell migration	Ovarian cancer	2.54034e-07	1.33798e-05
GO:0061138_morphogenesis of a branching epithelium	Rheumatoid arthritis	2.58406e-07	1.35963e-05
GO:0005539_glycosaminoglycan binding	Alzheimer's disease	2.59777e-07	1.36547e-05
GO:0038127_ERBB signaling pathway	Ovarian cancer	2.6095e-07	1.37025e-05
GO:0010822_positive regulation of mitochondrion organization	Breast cancer	2.6235e-07	1.37574e-05
GO:0009636_response to toxic substance	Melanoma	2.62524e-07	1.37574e-05
GO:0043292_contractile fiber	Alzheimer's disease	2.63459e-07	1.37926e-05
GO:2000060_positive regulation of protein ubiquitination involved in ubiquitin-dependent protein catabolic process	Ovarian cancer	2.64088e-07	1.37999e-05
GO:0046626_regulation of insulin receptor signaling pathway	Inflammatory bowel disease	2.64248e-07	1.37999e-05
hsa05162_Measles	Type 2 diabetes	2.64395e-07	1.37999e-05
hsa04668_TNF signaling pathway	Type 2 diabetes	2.65371e-07	1.3837e-05
GO:0072522_purine-containing compound biosynthetic process	Alzheimer's disease	2.66004e-07	1.38561e-05
hsa04722_Neurotrophin signaling pathway	Electrocardiographic traits	2.67143e-07	1.39016e-05
hsa05164_Influenza A	Type 2 diabetes	2.71324e-07	1.41051e-05
GO:0050672_negative regulation of lymphocyte proliferation	Breast cancer	2.71707e-07	1.41109e-05
GO:0008585_female gonad development	Lung cancer	2.73516e-07	1.41907e-05
GO:0031570_DNA integrity checkpoint	Lung cancer	2.74728e-07	1.42394e-05
GO:0035967_cellular response to topologically incorrect protein	Lung cancer	2.75289e-07	1.42543e-05
GO:0051170_nuclear import	Ovarian cancer	2.76544e-07	1.42817e-05
GO:0006936_muscle contraction	Crohn's disease	2.76677e-07	1.42817e-05
GO:0051092_positive regulation of NF-kappaB transcription factor activity	Lung cancer	2.76733e-07	1.42817e-05
hsa04670_Leukocyte transendothelial migration	Multiple sclerosis	2.76915e-07	1.42817e-05
GO:0051216_cartilage development	Type 2 diabetes and other traits	2.78061e-07	1.43047e-05
GO:0048863_stem cell differentiation	Inflammatory bowel disease	2.78129e-07	1.43047e-05
GO:0071901_negative regulation of protein serine/threonine kinase activity	Pancreatic cancer	2.78185e-07	1.43047e-05
GO:0043966_histone H3 acetylation	Breast cancer	2.79745e-07	1.43708e-05
GO:0006816_calcium ion transport	Inflammatory bowel disease	2.80313e-07	1.43735e-05
GO:0044449_contractile fiber part	Alzheimer's disease	2.80351e-07	1.43735e-05
GO:0031396_regulation of protein ubiquitination	Ovarian cancer	2.81262e-07	1.4406e-05
GO:0090068_positive regulation of cell cycle process	Cholesterol	2.82424e-07	1.44513e-05
GO:0007229_integrin-mediated signaling pathway	Crohn's disease	2.83341e-07	1.44631e-05
GO:0010948_negative regulation of cell cycle process	Breast cancer	2.83463e-07	1.44631e-05
GO:0048017_inositol lipid-mediated signaling	Ovarian cancer	2.83486e-07	1.44631e-05
GO:0042633_hair cycle	Inflammatory bowel disease	2.8426e-07	1.44883e-05
GO:0019903_protein phosphatase binding	Type 2 diabetes	2.84897e-07	1.45066e-05
GO:0051783_regulation of nuclear division	Lung cancer	2.87176e-07	1.46083e-05
GO:0009410_response to xenobiotic stimulus	Inflammatory bowel disease	2.87454e-07	1.46083e-05
hsa04144_Endocytosis	Ulcerative colitis	2.88189e-07	1.46234e-05
GO:0008022_protein C-terminus binding	Lung cancer	2.88526e-07	1.46234e-05
GO:0030278_regulation of ossification	Inflammatory bowel disease	2.88593e-07	1.46234e-05
GO:0046824_positive regulation of nucleocytoplasmic transport	Ovarian cancer	2.89148e-07	1.46372e-05
GO:0070371_ERK1 and ERK2 cascade	Type 2 diabetes and other traits	2.90238e-07	1.46699e-05
hsa04932_Non-alcoholic fatty liver disease (NAFLD)	Lung cancer	2.90356e-07	1.46699e-05
hsa04540_Gap junction	Prostate cancer	2.91496e-07	1.47132e-05
GO:0042129_regulation of T cell proliferation	Obesity	2.92879e-07	1.47687e-05
GO:1902493_acetyltransferase complex	Breast cancer	2.94827e-07	1.48414e-05
GO:0051260_protein homooligomerization	Rheumatoid arthritis	2.9489e-07	1.48414e-05
GO:0019216_regulation of lipid metabolic process	Lung cancer	2.95792e-07	1.48724e-05
GO:0001666_response to hypoxia	Rheumatoid arthritis	2.96753e-07	1.48911e-05
GO:0072655_establishment of protein localization to mitochondrion	Breast cancer	2.9694e-07	1.48911e-05
GO:0008406_gonad development	Rheumatoid arthritis	2.97276e-07	1.48911e-05
GO:0034620_cellular response to unfolded protein	Lung cancer	2.97308e-07	1.48911e-05
GO:0008637_apoptotic mitochondrial changes	Rheumatoid arthritis	2.99469e-07	1.4985e-05
GO:0051781_positive regulation of cell division	Rheumatoid arthritis	2.99964e-07	1.49953e-05
GO:0000785_chromatin	Rheumatoid arthritis	3.01672e-07	1.50662e-05
GO:1903320_regulation of protein modification by small protein conjugation or removal	Alzheimer's disease	3.04111e-07	1.51735e-05
GO:0001890_placenta development	Inflammatory bowel disease	3.05236e-07	1.52151e-05
GO:0032606_type I interferon production	Lung cancer	3.08271e-07	1.53517e-05
GO:0002253_activation of immune response	Lung cancer	3.08663e-07	1.53565e-05
GO:0001525_angiogenesis	Breast cancer	3.1119e-07	1.54674e-05
GO:0000077_DNA damage checkpoint	Colorectal cancer	3.13029e-07	1.5544e-05
GO:0045089_positive regulation of innate immune response	Breast cancer	3.13456e-07	1.55504e-05
GO:0008033_tRNA processing	Prostate cancer	3.14721e-07	1.55983e-05
GO:0030808_regulation of nucleotide biosynthetic process	Cholesterol	3.17004e-07	1.56965e-05
GO:0010948_negative regulation of cell cycle process	Optic disc parameters	3.17776e-07	1.5714e-05
hsa04141_Protein processing in endoplasmic reticulum	Alzheimer's disease	3.17961e-07	1.5714e-05
GO:0042093_T-helper cell differentiation	Breast cancer	3.19646e-07	1.57696e-05
hsa04917_Prolactin signaling pathway	Ovarian cancer	3.19692e-07	1.57696e-05
GO:0048863_stem cell differentiation	Rheumatoid arthritis	3.20657e-07	1.58023e-05
GO:0043062_extracellular structure organization	Rheumatoid arthritis	3.21031e-07	1.58058e-05
GO:0071214_cellular response to abiotic stimulus	Prostate cancer	3.22331e-07	1.58548e-05
GO:0038034_signal transduction in absence of ligand	Melanoma	3.2381e-07	1.59074e-05
GO:0071156_regulation of cell cycle arrest	Breast cancer	3.2401e-07	1.59074e-05
GO:0006913_nucleocytoplasmic transport	Ulcerative colitis	3.2533e-07	1.59571e-05
GO:0002263_cell activation involved in immune response	Breast cancer	3.26316e-07	1.59578e-05
GO:0042787_protein ubiquitination involved in ubiquitin-dependent protein catabolic process	Ovarian cancer	3.26779e-07	1.59578e-05
GO:0001701_in utero embryonic development	Melanoma	3.26852e-07	1.59578e-05
GO:0002285_lymphocyte activation involved in immune response	Breast cancer	3.27072e-07	1.59578e-05
GO:1903364_positive regulation of cellular protein catabolic process	Bladder cancer	3.27129e-07	1.59578e-05
GO:0030258_lipid modification	Obesity	3.27181e-07	1.59578e-05
GO:0006338_chromatin remodeling	Breast cancer	3.29206e-07	1.60304e-05
GO:0000280_nuclear division	Rheumatoid arthritis	3.29287e-07	1.60304e-05
GO:1903039_positive regulation of leukocyte cell-cell adhesion	Obesity	3.3129e-07	1.61129e-05
GO:0031638_zymogen activation	Ovarian cancer	3.3162e-07	1.61139e-05
GO:0000982_RNA polymerase II core promoter proximal region sequence-specific DNA binding transcription factor activity	Inflammatory bowel disease	3.33502e-07	1.61903e-05
GO:0071774_response to fibroblast growth factor	Ovarian cancer	3.37411e-07	1.63647e-05
GO:0006809_nitric oxide biosynthetic process	Alzheimer's disease	3.38813e-07	1.64174e-05
GO:0019867_outer membrane	Acne (severe)	3.41141e-07	1.65149e-05
GO:0010951_negative regulation of endopeptidase activity	Prostate cancer	3.47572e-07	1.68106e-05
GO:0010810_regulation of cell-substrate adhesion	Alzheimer's disease	3.4943e-07	1.68848e-05
GO:0019395_fatty acid oxidation	Obesity-related traits	3.4984e-07	1.68889e-05
GO:0051282_regulation of sequestering of calcium ion	Chronic lymphocytic leukemia	3.50252e-07	1.68932e-05
GO:0031344_regulation of cell projection organization	Ovarian cancer	3.53708e-07	1.70441e-05
GO:0048762_mesenchymal cell differentiation	Rheumatoid arthritis	3.54052e-07	1.70449e-05
GO:0016573_histone acetylation	Type 2 diabetes	3.55561e-07	1.70672e-05
GO:0016573_histone acetylation	Type 2 diabetes and other traits	3.55561e-07	1.70672e-05
GO:0044454_nuclear chromosome part	Prostate cancer	3.55972e-07	1.70672e-05
GO:0048864_stem cell development	Inflammatory bowel disease	3.5602e-07	1.70672e-05
GO:0002694_regulation of leukocyte activation	Ovarian cancer	3.56154e-07	1.70672e-05
GO:0019827_stem cell maintenance	Lung cancer	3.56722e-07	1.70689e-05
GO:0061135_endopeptidase regulator activity	Alzheimer's disease	3.56845e-07	1.70689e-05
hsa05161_Hepatitis B	Obesity	3.58029e-07	1.71044e-05
GO:0006986_response to unfolded protein	Ovarian cancer	3.58244e-07	1.71044e-05
hsa05160_Hepatitis C	Type 2 diabetes	3.59387e-07	1.71433e-05
GO:0007411_axon guidance	Cholesterol	3.60573e-07	1.71841e-05
GO:0033044_regulation of chromosome organization	Lung cancer	3.6446e-07	1.73535e-05
GO:0031647_regulation of protein stability	Bladder cancer	3.65104e-07	1.73683e-05
GO:1902275_regulation of chromatin organization	Type 2 diabetes	3.66582e-07	1.74227e-05
GO:0007050_cell cycle arrest	Bladder cancer	3.67151e-07	1.74258e-05
GO:0045787_positive regulation of cell cycle	Ovarian cancer	3.67317e-07	1.74258e-05
GO:0010506_regulation of autophagy	Lung cancer	3.67927e-07	1.74389e-05
GO:0060562_epithelial tube morphogenesis	Ovarian cancer	3.71565e-07	1.75953e-05
GO:0070372_regulation of ERK1 and ERK2 cascade	Ovarian cancer	3.729e-07	1.76425e-05
GO:0045137_development of primary sexual characteristics	Inflammatory bowel disease	3.73855e-07	1.76669e-05
GO:0031345_negative regulation of cell projection organization	Ovarian cancer	3.74095e-07	1.76669e-05
GO:0031589_cell-substrate adhesion	Inflammatory bowel disease	3.77223e-07	1.77809e-05
GO:0003012_muscle system process	Inflammatory bowel disease	3.77593e-07	1.77809e-05
GO:0007507_heart development	Rheumatoid arthritis	3.77626e-07	1.77809e-05
GO:0042102_positive regulation of T cell proliferation	Breast cancer	3.77873e-07	1.77809e-05
GO:0072175_epithelial tube formation	Rheumatoid arthritis	3.81076e-07	1.79154e-05
GO:0030808_regulation of nucleotide biosynthetic process	Alzheimer's disease	3.85054e-07	1.80808e-05
GO:1901987_regulation of cell cycle phase transition	Rheumatoid arthritis	3.85288e-07	1.80808e-05
GO:0002790_peptide secretion	Height	3.8566e-07	1.80819e-05
GO:0010038_response to metal ion	Lung cancer	3.86474e-07	1.80921e-05
GO:0070838_divalent metal ion transport	Inflammatory bowel disease	3.86572e-07	1.80921e-05
hsa04750_Inflammatory mediator regulation of TRP channels	Prostate cancer	3.88835e-07	1.81678e-05
GO:0090305_nucleic acid phosphodiester bond hydrolysis	Breast cancer	3.88887e-07	1.81678e-05
GO:0032640_tumor necrosis factor production	Schizophrenia	3.89729e-07	1.81749e-05
GO:0043254_regulation of protein complex assembly	Crohn's disease	3.89737e-07	1.81749e-05
GO:0030027_lamellipodium	Cholesterol	3.90317e-07	1.81857e-05
GO:0006310_DNA recombination	Melanoma	3.9107e-07	1.82045e-05
GO:0016064_immunoglobulin mediated immune response	Breast cancer	3.92858e-07	1.82714e-05
GO:0010977_negative regulation of neuron projection development	Ovarian cancer	3.9416e-07	1.8303e-05
GO:0032944_regulation of mononuclear cell proliferation	Obesity	3.94449e-07	1.8303e-05
GO:0001656_metanephros development	Rheumatoid arthritis	3.94686e-07	1.8303e-05
GO:0002066_columnar/cuboidal epithelial cell development	Pancreatic cancer	3.94943e-07	1.8303e-05
GO:0042102_positive regulation of T cell proliferation	Obesity	3.95658e-07	1.83139e-05
GO:0032606_type I interferon production	Schizophrenia	3.96706e-07	1.83139e-05
GO:0001654_eye development	Red blood cell count	3.96707e-07	1.83139e-05
GO:0007188_adenylate cyclase-modulating G-protein coupled receptor signaling pathway	Height	3.97115e-07	1.83139e-05
GO:2000027_regulation of organ morphogenesis	Ovarian cancer	3.97209e-07	1.83139e-05
GO:0007160_cell-matrix adhesion	Inflammatory bowel disease	3.97288e-07	1.83139e-05
GO:0000209_protein polyubiquitination	Colorectal cancer	4.00134e-07	1.84288e-05
GO:0008203_cholesterol metabolic process	Obesity-related traits	4.02156e-07	1.85056e-05
GO:2001022_positive regulation of response to DNA damage stimulus	Cholesterol	4.02888e-07	1.85229e-05
GO:0001701_in utero embryonic development	Inflammatory bowel disease	4.03526e-07	1.85359e-05
GO:1903706_regulation of hemopoiesis	Ovarian cancer	4.05558e-07	1.86128e-05
GO:0008234_cysteine-type peptidase activity	Height	4.07866e-07	1.86928e-05
hsa04066_HIF-1 signaling pathway	Prostate cancer	4.0802e-07	1.86928e-05
GO:0051092_positive regulation of NF-kappaB transcription factor activity	Breast cancer	4.08916e-07	1.87148e-05
GO:0030833_regulation of actin filament polymerization	Rheumatoid arthritis	4.09218e-07	1.87148e-05
GO:0031589_cell-substrate adhesion	Crohn's disease	4.12504e-07	1.88485e-05
GO:0019207_kinase regulator activity	Type 2 diabetes	4.14378e-07	1.89127e-05
hsa04932_Non-alcoholic fatty liver disease (NAFLD)	Crohn's disease	4.14635e-07	1.89127e-05
GO:1901184_regulation of ERBB signaling pathway	Height	4.18195e-07	1.90584e-05
GO:0043062_extracellular structure organization	Inflammatory bowel disease	4.20146e-07	1.91306e-05
GO:0010001_glial cell differentiation	Allergic sensitization	4.20543e-07	1.9132e-05
GO:1901988_negative regulation of cell cycle phase transition	Ovarian cancer	4.22104e-07	1.91862e-05
GO:0045862_positive regulation of proteolysis	Bladder cancer	4.23572e-07	1.92361e-05
GO:0071478_cellular response to radiation	Pancreatic cancer	4.24121e-07	1.92443e-05
GO:0048608_reproductive structure development	Type 2 diabetes	4.2691e-07	1.9354e-05
GO:0007044_cell-substrate junction assembly	Inflammatory bowel disease	4.27597e-07	1.93683e-05
GO:0043566_structure-specific DNA binding	Lung cancer	4.2958e-07	1.94412e-05
GO:0008643_carbohydrate transport	Inflammatory bowel disease	4.34507e-07	1.9631e-05
GO:0044057_regulation of system process	Inflammatory bowel disease	4.34528e-07	1.9631e-05
hsa04150_mTOR signaling pathway	Prostate cancer	4.42876e-07	1.99908e-05
GO:0051146_striated muscle cell differentiation	Rheumatoid arthritis	4.44429e-07	2.00435e-05
GO:0042306_regulation of protein import into nucleus	Ovarian cancer	4.46366e-07	2.01135e-05
GO:0048608_reproductive structure development	Rheumatoid arthritis	4.48203e-07	2.01788e-05
GO:0016331_morphogenesis of embryonic epithelium	Acute lymphoblastic leukemia	4.50795e-07	2.0278e-05
GO:0018393_internal peptidyl-lysine acetylation	Red blood cell count	4.51472e-07	2.02783e-05
GO:1903320_regulation of protein modification by small protein conjugation or removal	Bladder cancer	4.5158e-07	2.02783e-05
GO:0030168_platelet activation	Alzheimer's disease	4.56449e-07	2.04793e-05
GO:0050679_positive regulation of epithelial cell proliferation	Obesity	4.58894e-07	2.05636e-05
GO:0006606_protein import into nucleus	Ovarian cancer	4.59119e-07	2.05636e-05
GO:0070302_regulation of stress-activated protein kinase signaling cascade	Lung cancer	4.59624e-07	2.05686e-05
GO:0018393_internal peptidyl-lysine acetylation	Pancreatic cancer	4.60068e-07	2.05708e-05
GO:0071478_cellular response to radiation	Prostate cancer	4.62303e-07	2.0653e-05
GO:0048520_positive regulation of behavior	Alzheimer's disease	4.63965e-07	2.07094e-05
GO:0019897_extrinsic component of plasma membrane	Breast cancer	4.64808e-07	2.07293e-05
GO:0034440_lipid oxidation	Inflammatory bowel disease	4.65712e-07	2.07393e-05
GO:0044089_positive regulation of cellular component biogenesis	Type 2 diabetes	4.65829e-07	2.07393e-05
GO:0000790_nuclear chromatin	Lung cancer	4.68597e-07	2.0819e-05
GO:0042698_ovulation cycle	Cholesterol	4.68758e-07	2.0819e-05
GO:0042326_negative regulation of phosphorylation	Height	4.6958e-07	2.0819e-05
GO:0032956_regulation of actin cytoskeleton organization	Ovarian cancer	4.69607e-07	2.0819e-05
GO:0019318_hexose metabolic process	Prostate cancer	4.69617e-07	2.0819e-05
GO:0051052_regulation of DNA metabolic process	Cholesterol	4.72809e-07	2.09373e-05
GO:0001649_osteoblast differentiation	Rheumatoid arthritis	4.7309e-07	2.09373e-05
GO:0019751_polyol metabolic process	Metabolic syndrome	4.7394e-07	2.09486e-05
GO:0032886_regulation of microtubule-based process	Crohn's disease	4.74149e-07	2.09486e-05
GO:0043254_regulation of protein complex assembly	Chronic lymphocytic leukemia	4.79227e-07	2.11389e-05
GO:0032869_cellular response to insulin stimulus	Prostate cancer	4.79267e-07	2.11389e-05
GO:0030330_DNA damage response, signal transduction by p53 class mediator	Lung cancer	4.80416e-07	2.11538e-05
GO:0002526_acute inflammatory response	Ovarian cancer	4.80418e-07	2.11538e-05
GO:0051053_negative regulation of DNA metabolic process	Breast cancer	4.82436e-07	2.12247e-05
GO:0071774_response to fibroblast growth factor	Type 2 diabetes and other traits	4.83431e-07	2.12506e-05
GO:0051348_negative regulation of transferase activity	Type 2 diabetes and other traits	4.85324e-07	2.13158e-05
GO:1903362_regulation of cellular protein catabolic process	Crohn's disease	4.89888e-07	2.14816e-05
GO:0050671_positive regulation of lymphocyte proliferation	Type 2 diabetes	4.89924e-07	2.14816e-05
hsa04151_PI3K-Akt signaling pathway	Tumor biomarkers	4.90844e-07	2.15006e-05
GO:0001838_embryonic epithelial tube formation	Rheumatoid arthritis	4.91183e-07	2.15006e-05
hsa05166_HTLV-I infection	Fasting glucose	4.92914e-07	2.15434e-05
GO:1902105_regulation of leukocyte differentiation	Acute lymphoblastic leukemia	4.93031e-07	2.15434e-05
GO:0050890_cognition	Inflammatory bowel disease	4.93438e-07	2.15434e-05
GO:0008406_gonad development	Colorectal cancer	4.93816e-07	2.15434e-05
GO:0045787_positive regulation of cell cycle	Bladder cancer	4.95696e-07	2.15964e-05
GO:1903533_regulation of protein targeting	Breast cancer	4.9586e-07	2.15964e-05
GO:0042326_negative regulation of phosphorylation	Type 1 diabetes	4.97262e-07	2.16069e-05
GO:0022604_regulation of cell morphogenesis	Alzheimer's disease	4.97321e-07	2.16069e-05
GO:1903706_regulation of hemopoiesis	Lung cancer	4.97575e-07	2.16069e-05
GO:0072331_signal transduction by p53 class mediator	Colorectal cancer	4.9776e-07	2.16069e-05
GO:0046626_regulation of insulin receptor signaling pathway	Breast cancer	5.00372e-07	2.17022e-05
GO:0006959_humoral immune response	Ovarian cancer	5.02498e-07	2.17763e-05
GO:0009897_external side of plasma membrane	Lung cancer	5.03671e-07	2.1809e-05
GO:0048863_stem cell differentiation	Lung cancer	5.13197e-07	2.2203e-05
GO:0042180_cellular ketone metabolic process	Type 2 diabetes and other traits	5.14326e-07	2.22124e-05
GO:0019693_ribose phosphate metabolic process	Alzheimer's disease	5.14483e-07	2.22124e-05
GO:0010675_regulation of cellular carbohydrate metabolic process	Menarche (age at onset)	5.14693e-07	2.22124e-05
GO:0048015_phosphatidylinositol-mediated signaling	Ovarian cancer	5.1745e-07	2.23129e-05
GO:0034399_nuclear periphery	Inflammatory bowel disease	5.18498e-07	2.23236e-05
GO:0018394_peptidyl-lysine acetylation	Colorectal cancer	5.18556e-07	2.23236e-05
GO:0051047_positive regulation of secretion	Rheumatoid arthritis	5.20417e-07	2.23852e-05
GO:0010256_endomembrane system organization	Height	5.22416e-07	2.24527e-05
GO:0006171_cAMP biosynthetic process	Coronary artery disease	5.23223e-07	2.24688e-05
GO:0030330_DNA damage response, signal transduction by p53 class mediator	Cholesterol	5.25842e-07	2.25442e-05
GO:0043393_regulation of protein binding	Inflammatory bowel disease	5.25844e-07	2.25442e-05
GO:0046626_regulation of insulin receptor signaling pathway	Height	5.26594e-07	2.25578e-05
GO:0097193_intrinsic apoptotic signaling pathway	Lung cancer	5.28484e-07	2.26202e-05
GO:0019838_growth factor binding	Multiple sclerosis	5.29132e-07	2.26293e-05
GO:0010976_positive regulation of neuron projection development	Ovarian cancer	5.29612e-07	2.26312e-05
GO:0098542_defense response to other organism	Primary biliary cirrhosis	5.32569e-07	2.27234e-05
GO:0042113_B cell activation	Type 2 diabetes	5.32641e-07	2.27234e-05
hsa05220_Chronic myeloid leukemia	Prostate cancer	5.39736e-07	2.30036e-05
GO:0016202_regulation of striated muscle tissue development	Inflammatory bowel disease	5.40265e-07	2.30036e-05
GO:0010564_regulation of cell cycle process	Fasting glucose	5.40533e-07	2.30036e-05
GO:0031461_cullin-RING ubiquitin ligase complex	Rheumatoid arthritis	5.42804e-07	2.30799e-05
GO:0034284_response to monosaccharide	Ovarian cancer	5.43212e-07	2.30799e-05
GO:0023061_signal release	Menarche (age at onset)	5.44286e-07	2.30974e-05
GO:0019903_protein phosphatase binding	Ovarian cancer	5.44511e-07	2.30974e-05
GO:2001242_regulation of intrinsic apoptotic signaling pathway	Lung cancer	5.51583e-07	2.33783e-05
hsa04152_AMPK signaling pathway	Bladder cancer	5.54074e-07	2.34648e-05
hsa04022_cGMP-PKG signaling pathway	Type 2 diabetes and other traits	5.5736e-07	2.35848e-05
GO:0008406_gonad development	Inflammatory bowel disease	5.58219e-07	2.3602e-05
hsa04722_Neurotrophin signaling pathway	Type 2 diabetes and other traits	5.64099e-07	2.38313e-05
hsa04150_mTOR signaling pathway	Type 2 diabetes	5.66818e-07	2.3916e-05
GO:0006333_chromatin assembly or disassembly	Breast cancer	5.67024e-07	2.3916e-05
hsa05200_Pathways in cancer	Rheumatoid arthritis	5.68706e-07	2.39675e-05
GO:2000146_negative regulation of cell motility	Ovarian cancer	5.7144e-07	2.40633e-05
GO:0051283_negative regulation of sequestering of calcium ion	Chronic lymphocytic leukemia	5.71967e-07	2.40661e-05
GO:0045786_negative regulation of cell cycle	Breast cancer	5.73352e-07	2.40873e-05
GO:1903052_positive regulation of proteolysis involved in cellular protein catabolic process	Breast cancer	5.73398e-07	2.40873e-05
GO:0018212_peptidyl-tyrosine modification	Ovarian cancer	5.7416e-07	2.40999e-05
GO:0050839_cell adhesion molecule binding	Breast cancer	5.77761e-07	2.42177e-05
GO:0071229_cellular response to acid chemical	Ovarian cancer	5.77896e-07	2.42177e-05
GO:0019233_sensory perception of pain	Inflammatory bowel disease	5.79782e-07	2.42639e-05
GO:0090398_cellular senescence	Breast cancer	5.7993e-07	2.42639e-05
GO:0007602_phototransduction	Type 2 diabetes	5.81888e-07	2.43263e-05
GO:0050730_regulation of peptidyl-tyrosine phosphorylation	Alzheimer's disease	5.85098e-07	2.44409e-05
GO:1900046_regulation of hemostasis	Alzheimer's disease	5.86404e-07	2.44638e-05
GO:0000075_cell cycle checkpoint	Bladder cancer	5.86948e-07	2.44638e-05
GO:0048705_skeletal system morphogenesis	Lung cancer	5.87056e-07	2.44638e-05
GO:0007188_adenylate cyclase-modulating G-protein coupled receptor signaling pathway	Prostate cancer	5.90229e-07	2.45675e-05
GO:0005901_caveola	Prostate cancer	5.90489e-07	2.45675e-05
GO:0052547_regulation of peptidase activity	Chronic lymphocytic leukemia	5.91006e-07	2.45695e-05
GO:0090130_tissue migration	Tumor biomarkers	6.02453e-07	2.50253e-05
GO:0035967_cellular response to topologically incorrect protein	Bladder cancer	6.03961e-07	2.5068e-05
GO:0060541_respiratory system development	Lung cancer	6.05513e-07	2.51043e-05
GO:0044774_mitotic DNA integrity checkpoint	Prostate cancer	6.058e-07	2.51043e-05
GO:0006970_response to osmotic stress	Breast cancer	6.0794e-07	2.5173e-05
GO:0009267_cellular response to starvation	Ovarian cancer	6.09253e-07	2.5174e-05
GO:0034765_regulation of ion transmembrane transport	Inflammatory bowel disease	6.09294e-07	2.5174e-05
GO:0045637_regulation of myeloid cell differentiation	Rheumatoid arthritis	6.09414e-07	2.5174e-05
GO:0006913_nucleocytoplasmic transport	Type 2 diabetes	6.15812e-07	2.54181e-05
GO:0050671_positive regulation of lymphocyte proliferation	Obesity	6.17261e-07	2.54417e-05
GO:0008643_carbohydrate transport	Lung cancer	6.17361e-07	2.54417e-05
GO:0002262_myeloid cell homeostasis	Ovarian cancer	6.23689e-07	2.56822e-05
GO:0043900_regulation of multi-organism process	Lung cancer	6.24601e-07	2.56994e-05
GO:0055072_iron ion homeostasis	Inflammatory bowel disease	6.2533e-07	2.57091e-05
hsa04390_Hippo signaling pathway	Bladder cancer	6.26171e-07	2.57154e-05
GO:0008366_axon ensheathment	Ovarian cancer	6.2647e-07	2.57154e-05
GO:0043543_protein acylation	Rheumatoid arthritis	6.28237e-07	2.57676e-05
GO:1900542_regulation of purine nucleotide metabolic process	Metabolite levels	6.28937e-07	2.5776e-05
GO:2000045_regulation of G1/S transition of mitotic cell cycle	Chronic lymphocytic leukemia	6.31146e-07	2.58462e-05
GO:0030330_DNA damage response, signal transduction by p53 class mediator	Pancreatic cancer	6.336e-07	2.585e-05
GO:0006661_phosphatidylinositol biosynthetic process	Rheumatoid arthritis	6.34022e-07	2.585e-05
GO:0031396_regulation of protein ubiquitination	Bladder cancer	6.34471e-07	2.585e-05
GO:0060348_bone development	Lung cancer	6.34516e-07	2.585e-05
GO:0050672_negative regulation of lymphocyte proliferation	Lung cancer	6.34669e-07	2.585e-05
GO:0040013_negative regulation of locomotion	Ovarian cancer	6.3493e-07	2.585e-05
GO:1903364_positive regulation of cellular protein catabolic process	Breast cancer	6.35025e-07	2.585e-05
GO:0050671_positive regulation of lymphocyte proliferation	Colorectal cancer	6.3546e-07	2.585e-05
GO:2000134_negative regulation of G1/S transition of mitotic cell cycle	Chronic lymphocytic leukemia	6.35767e-07	2.585e-05
GO:0030832_regulation of actin filament length	Cholesterol	6.362e-07	2.585e-05
GO:0044262_cellular carbohydrate metabolic process	Obesity	6.37091e-07	2.5866e-05
GO:0032479_regulation of type I interferon production	Colorectal cancer	6.37746e-07	2.58724e-05
GO:0001823_mesonephros development	Ovarian cancer	6.395e-07	2.59234e-05
GO:0002695_negative regulation of leukocyte activation	Lung cancer	6.40377e-07	2.59371e-05
GO:0010906_regulation of glucose metabolic process	Prostate cancer	6.40833e-07	2.59371e-05
GO:0090276_regulation of peptide hormone secretion	Height	6.42862e-07	2.5999e-05
GO:0048638_regulation of developmental growth	Ovarian cancer	6.47408e-07	2.61625e-05
GO:0048588_developmental cell growth	Ovarian cancer	6.49321e-07	2.62173e-05
hsa04114_Oocyte meiosis	Breast cancer	6.49769e-07	2.62173e-05
GO:0035150_regulation of tube size	Height	6.51483e-07	2.62661e-05
GO:0038127_ERBB signaling pathway	Fasting glucose	6.57873e-07	2.65032e-05
GO:0046631_alpha-beta T cell activation	Breast cancer	6.58976e-07	2.65271e-05
GO:2000377_regulation of reactive oxygen species metabolic process	Pancreatic cancer	6.60542e-07	2.6558e-05
GO:0072073_kidney epithelium development	Ovarian cancer	6.60764e-07	2.6558e-05
GO:0002064_epithelial cell development	Crohn's disease	6.61753e-07	2.65626e-05
GO:0032434_regulation of proteasomal ubiquitin-dependent protein catabolic process	Breast cancer	6.61898e-07	2.65626e-05
GO:0002699_positive regulation of immune effector process	Breast cancer	6.69182e-07	2.68141e-05
GO:0045646_regulation of erythrocyte differentiation	Breast cancer	6.69194e-07	2.68141e-05
GO:0044454_nuclear chromosome part	Bladder cancer	6.69898e-07	2.68217e-05
GO:0044819_mitotic G1/S transition checkpoint	Lung cancer	6.70936e-07	2.68426e-05
GO:0001558_regulation of cell growth	Type 1 diabetes	6.71924e-07	2.68615e-05
hsa05210_Colorectal cancer	Ovarian cancer	6.74022e-07	2.69247e-05
GO:0060491_regulation of cell projection assembly	Crohn's disease	6.75274e-07	2.69541e-05
GO:0032069_regulation of nuclease activity	Breast cancer	6.77037e-07	2.70037e-05
GO:0007346_regulation of mitotic cell cycle	Lung cancer	6.81368e-07	2.71557e-05
GO:0042493_response to drug	Ovarian cancer	6.84078e-07	2.72428e-05
GO:0072332_intrinsic apoptotic signaling pathway by p53 class mediator	Bladder cancer	6.8554e-07	2.72802e-05
GO:0065004_protein-DNA complex assembly	Breast cancer	6.86755e-07	2.73077e-05
GO:0043393_regulation of protein binding	Chronic lymphocytic leukemia	6.87707e-07	2.73205e-05
GO:0043967_histone H4 acetylation	Breast cancer	6.88125e-07	2.73205e-05
GO:0045786_negative regulation of cell cycle	Pancreatic cancer	6.90611e-07	2.73868e-05
GO:0050678_regulation of epithelial cell proliferation	Pancreatic cancer	6.90847e-07	2.73868e-05
GO:0040029_regulation of gene expression, epigenetic	Ovarian cancer	6.98599e-07	2.7673e-05
GO:0008134_transcription factor binding	Obesity	6.99404e-07	2.76839e-05
GO:0042326_negative regulation of phosphorylation	Electrocardiographic traits	7.04079e-07	2.78477e-05
GO:0046660_female sex differentiation	Bladder cancer	7.04734e-07	2.78525e-05
GO:0001077_RNA polymerase II core promoter proximal region sequence-specific DNA binding transcription factor activity involved in positive regulation of transcription	Ovarian cancer	7.06621e-07	2.79059e-05
GO:0032869_cellular response to insulin stimulus	Ovarian cancer	7.09156e-07	2.79752e-05
GO:0045137_development of primary sexual characteristics	Rheumatoid arthritis	7.0945e-07	2.79752e-05
GO:0007623_circadian rhythm	Ovarian cancer	7.11515e-07	2.80354e-05
GO:0044344_cellular response to fibroblast growth factor stimulus	Type 2 diabetes and other traits	7.16876e-07	2.82126e-05
GO:0051216_cartilage development	Rheumatoid arthritis	7.17095e-07	2.82126e-05
hsa04660_T cell receptor signaling pathway	Type 2 diabetes	7.18585e-07	2.82499e-05
GO:0007270_neuron-neuron synaptic transmission	Height	7.30255e-07	2.8687e-05
GO:0042445_hormone metabolic process	Type 2 diabetes	7.33194e-07	2.87808e-05
GO:1902807_negative regulation of cell cycle G1/S phase transition	Bladder cancer	7.34179e-07	2.87977e-05
GO:0014031_mesenchymal cell development	Rheumatoid arthritis	7.38125e-07	2.89143e-05
GO:0007178_transmembrane receptor protein serine/threonine kinase signaling pathway	Type 2 diabetes	7.38262e-07	2.89143e-05
GO:0042110_T cell activation	Lung cancer	7.39815e-07	2.89534e-05
GO:0051302_regulation of cell division	Prostate cancer	7.43772e-07	2.90864e-05
GO:0070851_growth factor receptor binding	Type 2 diabetes	7.49502e-07	2.92843e-05
GO:0050818_regulation of coagulation	Breast cancer	7.49957e-07	2.92843e-05
GO:0030217_T cell differentiation	Ovarian cancer	7.54697e-07	2.94473e-05
GO:0045785_positive regulation of cell adhesion	Breast cancer	7.55306e-07	2.9449e-05
GO:0042129_regulation of T cell proliferation	Ovarian cancer	7.57006e-07	2.94662e-05
GO:0030141_secretory granule	Metabolite levels	7.57381e-07	2.94662e-05
GO:0007259_JAK-STAT cascade	Cholesterol	7.57896e-07	2.94662e-05
GO:0043367_CD4-positive, alpha-beta T cell differentiation	Breast cancer	7.58009e-07	2.94662e-05
GO:0031333_negative regulation of protein complex assembly	Ovarian cancer	7.58763e-07	2.94735e-05
GO:0043122_regulation of I-kappaB kinase/NF-kappaB signaling	Ovarian cancer	7.65492e-07	2.97127e-05
GO:0016410_N-acyltransferase activity	Breast cancer	7.71738e-07	2.99226e-05
GO:0050680_negative regulation of epithelial cell proliferation	Type 2 diabetes and other traits	7.72047e-07	2.99226e-05
GO:1903050_regulation of proteolysis involved in cellular protein catabolic process	Bladder cancer	7.73203e-07	2.99334e-05
GO:0097306_cellular response to alcohol	Breast cancer	7.73711e-07	2.99334e-05
GO:0035264_multicellular organism growth	Colorectal cancer	7.74051e-07	2.99334e-05
GO:0004713_protein tyrosine kinase activity	Type 2 diabetes and other traits	7.76294e-07	2.99979e-05
GO:0019319_hexose biosynthetic process	C-reactive protein	7.77115e-07	3.00074e-05
GO:0050680_negative regulation of epithelial cell proliferation	Tumor biomarkers	7.81032e-07	3.0126e-05
GO:0005774_vacuolar membrane	Cholesterol	7.81345e-07	3.0126e-05
GO:0044706_multi-multicellular organism process	Rheumatoid arthritis	7.84581e-07	3.02284e-05
GO:0010632_regulation of epithelial cell migration	Alzheimer's disease	7.86723e-07	3.02885e-05
GO:0008654_phospholipid biosynthetic process	Platelet counts	7.87963e-07	3.03139e-05
GO:0048608_reproductive structure development	Pancreatic cancer	7.90589e-07	3.03766e-05
GO:0002253_activation of immune response	Alzheimer's disease	7.91546e-07	3.03766e-05
GO:0045807_positive regulation of endocytosis	Type 2 diabetes	7.91925e-07	3.03766e-05
GO:0045807_positive regulation of endocytosis	Type 2 diabetes and other traits	7.91925e-07	3.03766e-05
GO:0034637_cellular carbohydrate biosynthetic process	Type 2 diabetes	7.94936e-07	3.04574e-05
GO:0042098_T cell proliferation	Breast cancer	7.95202e-07	3.04574e-05
hsa05012_Parkinson's disease	Parkinson's disease	7.96592e-07	3.04882e-05
GO:0006635_fatty acid beta-oxidation	Obesity-related traits	8.04135e-07	3.07543e-05
GO:0006643_membrane lipid metabolic process	Multiple sclerosis	8.05567e-07	3.07785e-05
GO:0046777_protein autophosphorylation	Lung cancer	8.0595e-07	3.07785e-05
GO:0005759_mitochondrial matrix	Prostate cancer	8.07317e-07	3.08081e-05
hsa04072_Phospholipase D signaling pathway	Prostate cancer	8.08895e-07	3.08458e-05
GO:0072001_renal system development	Bladder cancer	8.10292e-07	3.08552e-05
GO:1901681_sulfur compound binding	Uric acid levels	8.10326e-07	3.08552e-05
GO:0045786_negative regulation of cell cycle	Optic disc parameters	8.13224e-07	3.09429e-05
GO:1903050_regulation of proteolysis involved in cellular protein catabolic process	Alzheimer's disease	8.14349e-07	3.09631e-05
GO:0031346_positive regulation of cell projection organization	Pancreatic cancer	8.15001e-07	3.09653e-05
GO:0048232_male gamete generation	Prostate cancer	8.17516e-07	3.10382e-05
GO:0031056_regulation of histone modification	Ovarian cancer	8.20497e-07	3.11287e-05
GO:0090130_tissue migration	Lung cancer	8.22789e-07	3.11801e-05
GO:0004674_protein serine/threonine kinase activity	Breast cancer	8.2305e-07	3.11801e-05
GO:0010639_negative regulation of organelle organization	Lung cancer	8.238e-07	3.11858e-05
GO:0036459_ubiquitinyl hydrolase activity	Height	8.27416e-07	3.13e-05
GO:1903035_negative regulation of response to wounding	Type 2 diabetes and other traits	8.3109e-07	3.14162e-05
GO:0046425_regulation of JAK-STAT cascade	Cholesterol	8.33145e-07	3.14376e-05
GO:0008083_growth factor activity	Alzheimer's disease	8.33398e-07	3.14376e-05
GO:1900180_regulation of protein localization to nucleus	Acne (severe)	8.33467e-07	3.14376e-05
GO:0009615_response to virus	Schizophrenia	8.34527e-07	3.14548e-05
GO:0043255_regulation of carbohydrate biosynthetic process	Prostate cancer	8.35843e-07	3.14816e-05
GO:0090109_regulation of cell-substrate junction assembly	Height	8.40002e-07	3.16154e-05
GO:0051250_negative regulation of lymphocyte activation	Lung cancer	8.42162e-07	3.16738e-05
GO:0022404_molting cycle process	Inflammatory bowel disease	8.43404e-07	3.16847e-05
GO:0001101_response to acid chemical	Thyroid cancer	8.43669e-07	3.16847e-05
GO:0008156_negative regulation of DNA replication	Pancreatic cancer	8.44949e-07	3.171e-05
GO:1902532_negative regulation of intracellular signal transduction	Ovarian cancer	8.49256e-07	3.18486e-05
GO:0022407_regulation of cell-cell adhesion	Ovarian cancer	8.5403e-07	3.20046e-05
GO:0009260_ribonucleotide biosynthetic process	Metabolite levels	8.60946e-07	3.22406e-05
GO:0008286_insulin receptor signaling pathway	Ovarian cancer	8.64299e-07	3.23429e-05
hsa05142_Chagas disease (American trypanosomiasis)	Type 2 diabetes and other traits	8.71353e-07	3.25835e-05
GO:0007346_regulation of mitotic cell cycle	Cholesterol	8.72744e-07	3.26121e-05
GO:1901215_negative regulation of neuron death	Inflammatory bowel disease	8.74309e-07	3.26471e-05
GO:0048520_positive regulation of behavior	Height	8.75013e-07	3.265e-05
GO:0003682_chromatin binding	Inflammatory bowel disease	8.76362e-07	3.2677e-05
GO:0018205_peptidyl-lysine modification	Colorectal cancer	8.80423e-07	3.28049e-05
GO:0007059_chromosome segregation	Melanoma	8.82335e-07	3.28526e-05
GO:0022405_hair cycle process	Inflammatory bowel disease	8.87787e-07	3.3032e-05
GO:0033500_carbohydrate homeostasis	Inflammatory bowel disease	8.9062e-07	3.30552e-05
GO:0045598_regulation of fat cell differentiation	Inflammatory bowel disease	8.91531e-07	3.30552e-05
GO:0050777_negative regulation of immune response	Alzheimer's disease	8.9167e-07	3.30552e-05
GO:0045732_positive regulation of protein catabolic process	Bladder cancer	8.91689e-07	3.30552e-05
GO:0046128_purine ribonucleoside metabolic process	Parkinson's disease	8.91995e-07	3.30552e-05
GO:0030574_collagen catabolic process	Alzheimer's disease	8.92217e-07	3.30552e-05
GO:0050921_positive regulation of chemotaxis	Height	8.9889e-07	3.32613e-05
GO:0030258_lipid modification	Type 2 diabetes	8.99058e-07	3.32613e-05
GO:0071897_DNA biosynthetic process	Lung cancer	9.0599e-07	3.34793e-05
GO:0009266_response to temperature stimulus	Prostate cancer	9.06235e-07	3.34793e-05
GO:0030016_myofibril	Alzheimer's disease	9.07165e-07	3.34899e-05
GO:0009791_post-embryonic development	Chronic lymphocytic leukemia	9.07975e-07	3.3496e-05
GO:0016311_dephosphorylation	Height	9.11879e-07	3.36163e-05
GO:0044455_mitochondrial membrane part	Parkinson's disease	9.18688e-07	3.38398e-05
GO:0030183_B cell differentiation	Cholesterol	9.19242e-07	3.38398e-05
GO:0043524_negative regulation of neuron apoptotic process	Alzheimer's disease	9.24035e-07	3.39922e-05
GO:0050670_regulation of lymphocyte proliferation	Breast cancer	9.25482e-07	3.40165e-05
GO:0048732_gland development	Type 2 diabetes	9.26196e-07	3.40165e-05
GO:0008234_cysteine-type peptidase activity	Lung cancer	9.26653e-07	3.40165e-05
GO:0035239_tube morphogenesis	Basal cell carcinoma	9.27834e-07	3.40358e-05
GO:0036294_cellular response to decreased oxygen levels	Lung cancer	9.33823e-07	3.42213e-05
GO:0031668_cellular response to extracellular stimulus	Ovarian cancer	9.34205e-07	3.42213e-05
GO:2001235_positive regulation of apoptotic signaling pathway	Alzheimer's disease	9.36736e-07	3.42899e-05
GO:0046717_acid secretion	Obesity	9.3769e-07	3.43007e-05
GO:0008361_regulation of cell size	Ulcerative colitis	9.39137e-07	3.43166e-05
GO:0022602_ovulation cycle process	Inflammatory bowel disease	9.3944e-07	3.43166e-05
GO:0043393_regulation of protein binding	Ulcerative colitis	9.42773e-07	3.44142e-05
GO:0019902_phosphatase binding	Ovarian cancer	9.44814e-07	3.44645e-05
hsa04022_cGMP-PKG signaling pathway	Type 2 diabetes	9.47873e-07	3.45239e-05
GO:1902807_negative regulation of cell cycle G1/S phase transition	Chronic lymphocytic leukemia	9.48497e-07	3.45239e-05
GO:0005996_monosaccharide metabolic process	Type 1 diabetes	9.48907e-07	3.45239e-05
GO:0044783_G1 DNA damage checkpoint	Lung cancer	9.49092e-07	3.45239e-05
GO:0004536_deoxyribonuclease activity	Pancreatic cancer	9.52483e-07	3.46231e-05
GO:1901800_positive regulation of proteasomal protein catabolic process	Breast cancer	9.55338e-07	3.47026e-05
GO:0042058_regulation of epidermal growth factor receptor signaling pathway	Height	9.57555e-07	3.47589e-05
GO:0001764_neuron migration	Ovarian cancer	9.62457e-07	3.48888e-05
GO:0032941_secretion by tissue	Inflammatory bowel disease	9.62474e-07	3.48888e-05
GO:0008544_epidermis development	Menarche (age at onset)	9.66894e-07	3.50247e-05
GO:0061041_regulation of wound healing	Uric acid levels	9.68124e-07	3.50449e-05
GO:0070664_negative regulation of leukocyte proliferation	Lung cancer	9.7724e-07	3.53365e-05
GO:0007272_ensheathment of neurons	Type 2 diabetes and other traits	9.77537e-07	3.53365e-05
GO:2000377_regulation of reactive oxygen species metabolic process	Type 2 diabetes	9.78978e-07	3.53453e-05
GO:0030258_lipid modification	Type 2 diabetes and other traits	9.79138e-07	3.53453e-05
GO:0042886_amide transport	Height	9.82746e-07	3.5451e-05
GO:0030888_regulation of B cell proliferation	Breast cancer	9.84157e-07	3.54773e-05
GO:0045471_response to ethanol	Ovarian cancer	9.85818e-07	3.55126e-05
GO:0032147_activation of protein kinase activity	Alzheimer's disease	9.86521e-07	3.55134e-05
GO:0006475_internal protein amino acid acetylation	Colorectal cancer	9.87378e-07	3.55197e-05
hsa04933_AGE-RAGE signaling pathway in diabetic complications	Type 2 diabetes	9.93248e-07	3.57022e-05
GO:0019216_regulation of lipid metabolic process	Electrocardiographic traits	9.93823e-07	3.57022e-05
GO:0045931_positive regulation of mitotic cell cycle	Cholesterol	9.97211e-07	3.57993e-05
GO:0030509_BMP signaling pathway	Rheumatoid arthritis	9.97925e-07	3.58002e-05
hsa04512_ECM-receptor interaction	Breast cancer	9.98847e-07	3.58086e-05
hsa05016_Huntington's disease	Chronic lymphocytic leukemia	1.00274e-06	3.59234e-05
GO:0071156_regulation of cell cycle arrest	Bladder cancer	1.00356e-06	3.59281e-05
GO:0060348_bone development	Obesity	1.00579e-06	3.59833e-05
GO:1900047_negative regulation of hemostasis	Breast cancer	1.01175e-06	3.61434e-05
GO:0001503_ossification	Rheumatoid arthritis	1.01197e-06	3.61434e-05
GO:0043254_regulation of protein complex assembly	Colorectal cancer	1.01235e-06	3.61434e-05
GO:0000077_DNA damage checkpoint	Bladder cancer	1.0145e-06	3.61955e-05
GO:0015758_glucose transport	Rheumatoid arthritis	1.01664e-06	3.62468e-05
GO:0010721_negative regulation of cell development	Ovarian cancer	1.01923e-06	3.63144e-05
GO:0071902_positive regulation of protein serine/threonine kinase activity	Ovarian cancer	1.02016e-06	3.63225e-05
GO:0030193_regulation of blood coagulation	Alzheimer's disease	1.02265e-06	3.63865e-05
GO:0006475_internal protein amino acid acetylation	Cholesterol	1.02779e-06	3.65445e-05
GO:0090101_negative regulation of transmembrane receptor protein serine/threonine kinase signaling pathway	Prostate cancer	1.03034e-06	3.66101e-05
GO:0002429_immune response-activating cell surface receptor signaling pathway	Basal cell carcinoma	1.03122e-06	3.66165e-05
hsa04310_Wnt signaling pathway	Red blood cell count	1.03276e-06	3.66422e-05
GO:0030674_protein binding, bridging	Type 1 diabetes	1.03363e-06	3.66422e-05
GO:0048762_mesenchymal cell differentiation	Ovarian cancer	1.03406e-06	3.66422e-05
GO:0048736_appendage development	Lung cancer	1.03605e-06	3.6688e-05
GO:0090316_positive regulation of intracellular protein transport	Systemic lupus erythematosus	1.04121e-06	3.68456e-05
GO:0000785_chromatin	Colorectal cancer	1.0429e-06	3.68802e-05
GO:0072521_purine-containing compound metabolic process	Alzheimer's disease	1.04886e-06	3.70659e-05
GO:0001936_regulation of endothelial cell proliferation	Type 2 diabetes	1.05322e-06	3.71948e-05
GO:0042306_regulation of protein import into nucleus	Alzheimer's disease	1.05546e-06	3.72308e-05
GO:0045861_negative regulation of proteolysis	Rheumatoid arthritis	1.05567e-06	3.72308e-05
hsa04145_Phagosome	Breast cancer	1.05642e-06	3.72322e-05
GO:0032273_positive regulation of protein polymerization	Type 2 diabetes	1.0598e-06	3.7326e-05
GO:0043405_regulation of MAP kinase activity	Height	1.06438e-06	3.7462e-05
GO:0000723_telomere maintenance	Pancreatic cancer	1.06539e-06	3.74721e-05
GO:2001251_negative regulation of chromosome organization	Bladder cancer	1.06753e-06	3.74899e-05
GO:2001251_negative regulation of chromosome organization	Pancreatic cancer	1.06794e-06	3.74899e-05
GO:0061025_membrane fusion	Breast cancer	1.06805e-06	3.74899e-05
GO:0050900_leukocyte migration	Alzheimer's disease	1.07403e-06	3.76743e-05
GO:2000377_regulation of reactive oxygen species metabolic process	Type 2 diabetes and other traits	1.07518e-06	3.76891e-05
GO:0006091_generation of precursor metabolites and energy	Obesity-related traits	1.07816e-06	3.77682e-05
GO:0007569_cell aging	Lung cancer	1.07891e-06	3.77693e-05
hsa04141_Protein processing in endoplasmic reticulum	Schizophrenia	1.08177e-06	3.78437e-05
GO:0007346_regulation of mitotic cell cycle	Breast cancer	1.08889e-06	3.80674e-05
GO:0034774_secretory granule lumen	Alzheimer's disease	1.09497e-06	3.8234e-05
GO:0090288_negative regulation of cellular response to growth factor stimulus	Lung cancer	1.09541e-06	3.8234e-05
GO:0000287_magnesium ion binding	Colorectal cancer	1.09586e-06	3.8234e-05
GO:0072331_signal transduction by p53 class mediator	Bladder cancer	1.09844e-06	3.82982e-05
GO:0022412_cellular process involved in reproduction in multicellular organism	Pancreatic cancer	1.09998e-06	3.83265e-05
GO:0050768_negative regulation of neurogenesis	Ovarian cancer	1.10287e-06	3.83956e-05
GO:0002065_columnar/cuboidal epithelial cell differentiation	Rheumatoid arthritis	1.10344e-06	3.83956e-05
GO:0071824_protein-DNA complex subunit organization	Bladder cancer	1.10738e-06	3.84984e-05
GO:0051271_negative regulation of cellular component movement	Ovarian cancer	1.10787e-06	3.84984e-05
GO:0045931_positive regulation of mitotic cell cycle	Type 2 diabetes and other traits	1.11289e-06	3.8647e-05
GO:0071222_cellular response to lipopolysaccharide	Breast cancer	1.11629e-06	3.87244e-05
hsa05166_HTLV-I infection	Bladder cancer	1.11661e-06	3.87244e-05
GO:0046942_carboxylic acid transport	Type 2 diabetes and other traits	1.11837e-06	3.87597e-05
GO:0015276_ligand-gated ion channel activity	Inflammatory bowel disease	1.12653e-06	3.90035e-05
GO:0031668_cellular response to extracellular stimulus	Colorectal cancer	1.1269e-06	3.90035e-05
GO:0006475_internal protein amino acid acetylation	Prostate cancer	1.12789e-06	3.90119e-05
GO:0008361_regulation of cell size	Type 2 diabetes and other traits	1.13032e-06	3.90333e-05
GO:0007586_digestion	Obesity-related traits	1.13132e-06	3.90333e-05
GO:0032526_response to retinoic acid	Ovarian cancer	1.13134e-06	3.90333e-05
GO:1903039_positive regulation of leukocyte cell-cell adhesion	Ovarian cancer	1.1318e-06	3.90333e-05
GO:0051090_regulation of sequence-specific DNA binding transcription factor activity	Ovarian cancer	1.13226e-06	3.90333e-05
GO:0031345_negative regulation of cell projection organization	Colorectal cancer	1.13816e-06	3.9211e-05
GO:0060337_type I interferon signaling pathway	Schizophrenia	1.14285e-06	3.93464e-05
GO:0030426_growth cone	Ovarian cancer	1.14442e-06	3.93745e-05
hsa05012_Parkinson's disease	Menarche (age at onset)	1.15123e-06	3.95826e-05
hsa04062_Chemokine signaling pathway	Multiple sclerosis	1.15242e-06	3.95974e-05
GO:0071482_cellular response to light stimulus	Bladder cancer	1.15718e-06	3.97346e-05
GO:0002065_columnar/cuboidal epithelial cell differentiation	Bladder cancer	1.16237e-06	3.98864e-05
GO:0070507_regulation of microtubule cytoskeleton organization	Crohn's disease	1.16532e-06	3.99614e-05
GO:0009416_response to light stimulus	Metabolite levels	1.16709e-06	3.9996e-05
GO:0046488_phosphatidylinositol metabolic process	Schizophrenia	1.16901e-06	4.00353e-05
GO:0045664_regulation of neuron differentiation	Alzheimer's disease	1.17359e-06	4.01658e-05
GO:0008361_regulation of cell size	Cholesterol	1.18095e-06	4.0391e-05
GO:0009116_nucleoside metabolic process	Red blood cell count	1.18362e-06	4.04557e-05
GO:0032868_response to insulin	Ovarian cancer	1.19476e-06	4.08098e-05
GO:0072001_renal system development	Ovarian cancer	1.19633e-06	4.08367e-05
GO:0034612_response to tumor necrosis factor	Type 1 diabetes	1.19804e-06	4.08682e-05
GO:0045111_intermediate filament cytoskeleton	Metabolic traits	1.20483e-06	4.10466e-05
GO:0010565_regulation of cellular ketone metabolic process	Type 2 diabetes and other traits	1.20567e-06	4.10466e-05
GO:0030335_positive regulation of cell migration	Type 2 diabetes and other traits	1.20636e-06	4.10466e-05
GO:0034703_cation channel complex	Schizophrenia	1.20642e-06	4.10466e-05
hsa04014_Ras signaling pathway	Type 2 diabetes	1.21192e-06	4.12068e-05
hsa04914_Progesterone-mediated oocyte maturation	Type 2 diabetes	1.21742e-06	4.13365e-05
GO:0050821_protein stabilization	Breast cancer	1.21783e-06	4.13365e-05
GO:0070489_T cell aggregation	Lung cancer	1.21854e-06	4.13365e-05
GO:0001822_kidney development	Ovarian cancer	1.21891e-06	4.13365e-05
GO:0061458_reproductive system development	Inflammatory bowel disease	1.22491e-06	4.15131e-05
hsa04152_AMPK signaling pathway	Ulcerative colitis	1.22809e-06	4.15937e-05
GO:0031669_cellular response to nutrient levels	Colorectal cancer	1.2305e-06	4.16269e-05
GO:0050680_negative regulation of epithelial cell proliferation	Pancreatic cancer	1.23083e-06	4.16269e-05
GO:0050851_antigen receptor-mediated signaling pathway	Height	1.23147e-06	4.16269e-05
GO:0002244_hematopoietic progenitor cell differentiation	Type 2 diabetes	1.23501e-06	4.17196e-05
GO:0046394_carboxylic acid biosynthetic process	Pancreatic cancer	1.23856e-06	4.18097e-05
GO:0042176_regulation of protein catabolic process	Alzheimer's disease	1.23955e-06	4.18097e-05
GO:0000186_activation of MAPKK activity	Prostate cancer	1.24008e-06	4.18097e-05
GO:0045444_fat cell differentiation	Inflammatory bowel disease	1.24275e-06	4.18477e-05
GO:0031032_actomyosin structure organization	Colorectal cancer	1.2435e-06	4.18477e-05
GO:0048592_eye morphogenesis	Type 2 diabetes	1.24362e-06	4.18477e-05
hsa04660_T cell receptor signaling pathway	Electrocardiographic traits	1.25634e-06	4.22483e-05
GO:0005635_nuclear envelope	Colorectal cancer	1.27351e-06	4.27982e-05
GO:0007050_cell cycle arrest	Lung cancer	1.27936e-06	4.29671e-05
GO:0030041_actin filament polymerization	Alzheimer's disease	1.28082e-06	4.29883e-05
GO:0043588_skin development	Hypertension	1.28302e-06	4.3023e-05
GO:0015293_symporter activity	Colorectal cancer	1.2835e-06	4.3023e-05
GO:0010634_positive regulation of epithelial cell migration	Alzheimer's disease	1.28988e-06	4.3209e-05
GO:0097193_intrinsic apoptotic signaling pathway	Alzheimer's disease	1.29309e-06	4.32886e-05
GO:0042623_ATPase activity, coupled	Lung cancer	1.29938e-06	4.34711e-05
GO:0030278_regulation of ossification	Lung cancer	1.30886e-06	4.37433e-05
GO:0071103_DNA conformation change	Breast cancer	1.30919e-06	4.37433e-05
GO:0007187_G-protein coupled receptor signaling pathway, coupled to cyclic nucleotide second messenger	Height	1.31121e-06	4.37827e-05
GO:0030193_regulation of blood coagulation	Prostate cancer	1.31394e-06	4.38457e-05
GO:0050680_negative regulation of epithelial cell proliferation	Ovarian cancer	1.31702e-06	4.39203e-05
GO:0006112_energy reserve metabolic process	Type 2 diabetes	1.32408e-06	4.41274e-05
GO:0061041_regulation of wound healing	Alzheimer's disease	1.32801e-06	4.42303e-05
GO:0090132_epithelium migration	Tumor biomarkers	1.32939e-06	4.4248e-05
GO:0007088_regulation of mitotic nuclear division	Cholesterol	1.33269e-06	4.42802e-05
GO:0005976_polysaccharide metabolic process	Prostate cancer	1.33322e-06	4.42802e-05
GO:0003678_DNA helicase activity	Pancreatic cancer	1.33336e-06	4.42802e-05
hsa04310_Wnt signaling pathway	Rheumatoid arthritis	1.33407e-06	4.42802e-05
GO:0002431_Fc receptor mediated stimulatory signaling pathway	Multiple sclerosis	1.33461e-06	4.42802e-05
GO:0016651_oxidoreductase activity, acting on NAD(P)H	Crohn's disease	1.33641e-06	4.43117e-05
GO:0009952_anterior/posterior pattern specification	Inflammatory bowel disease	1.34114e-06	4.44177e-05
GO:0010639_negative regulation of organelle organization	Ovarian cancer	1.34132e-06	4.44177e-05
GO:0045017_glycerolipid biosynthetic process	Electrocardiographic traits	1.34258e-06	4.44314e-05
GO:0015718_monocarboxylic acid transport	Type 1 diabetes	1.34769e-06	4.4572e-05
GO:1902807_negative regulation of cell cycle G1/S phase transition	Pancreatic cancer	1.34894e-06	4.45826e-05
GO:0009896_positive regulation of catabolic process	Bladder cancer	1.34972e-06	4.45826e-05
GO:0031330_negative regulation of cellular catabolic process	Rheumatoid arthritis	1.35222e-06	4.4637e-05
GO:0006631_fatty acid metabolic process	Gamma glutamyl transpeptidase	1.3543e-06	4.46773e-05
GO:0051495_positive regulation of cytoskeleton organization	Ovarian cancer	1.3582e-06	4.47459e-05
GO:2000021_regulation of ion homeostasis	Prostate cancer	1.35851e-06	4.47459e-05
GO:0000123_histone acetyltransferase complex	Breast cancer	1.35896e-06	4.47459e-05
GO:0032944_regulation of mononuclear cell proliferation	Breast cancer	1.36097e-06	4.4784e-05
GO:0001077_RNA polymerase II core promoter proximal region sequence-specific DNA binding transcription factor activity involved in positive regulation of transcription	Melanoma	1.36196e-06	4.47881e-05
GO:0043062_extracellular structure organization	Crohn's disease	1.36712e-06	4.49198e-05
GO:0043966_histone H3 acetylation	Lung cancer	1.36769e-06	4.49198e-05
GO:0048638_regulation of developmental growth	Lung cancer	1.37016e-06	4.49726e-05
GO:0090132_epithelium migration	Lung cancer	1.3732e-06	4.49758e-05
GO:0048872_homeostasis of number of cells	Rheumatoid arthritis	1.37369e-06	4.49758e-05
GO:1903320_regulation of protein modification by small protein conjugation or removal	Ovarian cancer	1.37371e-06	4.49758e-05
GO:0006302_double-strand break repair	Lung cancer	1.37371e-06	4.49758e-05
GO:0010876_lipid localization	Rheumatoid arthritis	1.37776e-06	4.508e-05
GO:0009267_cellular response to starvation	Type 2 diabetes and other traits	1.37983e-06	4.51195e-05
GO:0016447_somatic recombination of immunoglobulin gene segments	Breast cancer	1.38109e-06	4.51324e-05
GO:0034101_erythrocyte homeostasis	Ovarian cancer	1.38963e-06	4.53831e-05
GO:0006473_protein acetylation	Cholesterol	1.39237e-06	4.54441e-05
GO:0016525_negative regulation of angiogenesis	Height	1.39492e-06	4.54568e-05
GO:0003007_heart morphogenesis	Acne (severe)	1.39513e-06	4.54568e-05
GO:1900180_regulation of protein localization to nucleus	Ovarian cancer	1.39538e-06	4.54568e-05
hsa05166_HTLV-I infection	Pancreatic cancer	1.40085e-06	4.55753e-05
GO:0045860_positive regulation of protein kinase activity	Alzheimer's disease	1.40156e-06	4.55753e-05
GO:0061458_reproductive system development	Type 2 diabetes	1.40229e-06	4.55753e-05
GO:2000147_positive regulation of cell motility	Ovarian cancer	1.40252e-06	4.55753e-05
GO:0016202_regulation of striated muscle tissue development	Tumor biomarkers	1.41761e-06	4.60109e-05
GO:0002764_immune response-regulating signaling pathway	Colorectal cancer	1.41797e-06	4.60109e-05
GO:0072329_monocarboxylic acid catabolic process	Obesity	1.41857e-06	4.60109e-05
GO:0043235_receptor complex	Ulcerative colitis	1.42828e-06	4.62968e-05
GO:0070372_regulation of ERK1 and ERK2 cascade	Type 2 diabetes	1.43359e-06	4.64377e-05
GO:0031669_cellular response to nutrient levels	Inflammatory bowel disease	1.43504e-06	4.64377e-05
hsa05223_Non-small cell lung cancer	Ovarian cancer	1.43535e-06	4.64377e-05
hsa04014_Ras signaling pathway	Crohn's disease	1.43651e-06	4.64377e-05
GO:0033044_regulation of chromosome organization	Pancreatic cancer	1.43708e-06	4.64377e-05
GO:0043010_camera-type eye development	Inflammatory bowel disease	1.44027e-06	4.65119e-05
GO:0071453_cellular response to oxygen levels	Bladder cancer	1.44286e-06	4.65645e-05
GO:0070665_positive regulation of leukocyte proliferation	Ovarian cancer	1.44369e-06	4.65645e-05
GO:0090174_organelle membrane fusion	Cholesterol	1.44621e-06	4.66169e-05
GO:0018394_peptidyl-lysine acetylation	Cholesterol	1.45166e-06	4.67591e-05
GO:0032200_telomere organization	Pancreatic cancer	1.45241e-06	4.67591e-05
GO:0008202_steroid metabolic process	C-reactive protein	1.46328e-06	4.70511e-05
GO:0044283_small molecule biosynthetic process	Inflammatory bowel disease	1.46404e-06	4.70511e-05
GO:0035265_organ growth	Thyroid hormone levels	1.46438e-06	4.70511e-05
GO:0034112_positive regulation of homotypic cell-cell adhesion	Ovarian cancer	1.4651e-06	4.70511e-05
GO:0061138_morphogenesis of a branching epithelium	Lung cancer	1.46742e-06	4.70777e-05
GO:0046982_protein heterodimerization activity	Type 2 diabetes	1.46773e-06	4.70777e-05
GO:0050730_regulation of peptidyl-tyrosine phosphorylation	Ovarian cancer	1.47082e-06	4.71478e-05
GO:0061008_hepaticobiliary system development	Ovarian cancer	1.47349e-06	4.71833e-05
GO:0071482_cellular response to light stimulus	Chronic lymphocytic leukemia	1.47411e-06	4.71833e-05
GO:0019395_fatty acid oxidation	Inflammatory bowel disease	1.4752e-06	4.71833e-05
GO:0071158_positive regulation of cell cycle arrest	Ovarian cancer	1.47633e-06	4.71833e-05
GO:1900077_negative regulation of cellular response to insulin stimulus	Inflammatory bowel disease	1.47646e-06	4.71833e-05
GO:0031669_cellular response to nutrient levels	Chronic lymphocytic leukemia	1.48151e-06	4.73141e-05
GO:0060402_calcium ion transport into cytosol	Multiple sclerosis	1.48237e-06	4.73141e-05
GO:0002790_peptide secretion	Cholesterol	1.48357e-06	4.73233e-05
GO:0090288_negative regulation of cellular response to growth factor stimulus	Prostate cancer	1.48553e-06	4.73382e-05
GO:0045860_positive regulation of protein kinase activity	Ovarian cancer	1.48585e-06	4.73382e-05
GO:0034109_homotypic cell-cell adhesion	Lung cancer	1.49331e-06	4.75468e-05
GO:2000377_regulation of reactive oxygen species metabolic process	Platelet counts	1.49857e-06	4.76851e-05
GO:0007286_spermatid development	Prostate cancer	1.49975e-06	4.76937e-05
GO:0006066_alcohol metabolic process	Obesity-related traits	1.50161e-06	4.77235e-05
GO:0042098_T cell proliferation	Ovarian cancer	1.50552e-06	4.78185e-05
GO:0060249_anatomical structure homeostasis	Breast cancer	1.50667e-06	4.78261e-05
GO:0000075_cell cycle checkpoint	Breast cancer	1.50961e-06	4.78902e-05
GO:0048477_oogenesis	Cholesterol	1.51719e-06	4.81013e-05
GO:0042177_negative regulation of protein catabolic process	Pancreatic cancer	1.51991e-06	4.81582e-05
GO:0045814_negative regulation of gene expression, epigenetic	Breast cancer	1.52461e-06	4.82777e-05
GO:0045666_positive regulation of neuron differentiation	Pancreatic cancer	1.52647e-06	4.83072e-05
GO:0070035_purine NTP-dependent helicase activity	Breast cancer	1.52838e-06	4.83384e-05
hsa04650_Natural killer cell mediated cytotoxicity	Type 2 diabetes and other traits	1.53162e-06	4.84115e-05
GO:1901568_fatty acid derivative metabolic process	Inflammatory bowel disease	1.53542e-06	4.84655e-05
GO:0031032_actomyosin structure organization	Alzheimer's disease	1.53587e-06	4.84655e-05
GO:0006352_DNA-templated transcription, initiation	Inflammatory bowel disease	1.53612e-06	4.84655e-05
GO:0001837_epithelial to mesenchymal transition	Rheumatoid arthritis	1.54357e-06	4.8671e-05
GO:1903035_negative regulation of response to wounding	Electrocardiographic traits	1.54639e-06	4.87304e-05
GO:0042594_response to starvation	Colorectal cancer	1.54821e-06	4.87584e-05
GO:1900542_regulation of purine nucleotide metabolic process	Alzheimer's disease	1.55596e-06	4.89727e-05
GO:0070664_negative regulation of leukocyte proliferation	Breast cancer	1.56073e-06	4.90414e-05
GO:0015980_energy derivation by oxidation of organic compounds	Type 2 diabetes	1.56087e-06	4.90414e-05
GO:1901988_negative regulation of cell cycle phase transition	Breast cancer	1.56097e-06	4.90414e-05
GO:0000086_G2/M transition of mitotic cell cycle	Ovarian cancer	1.56332e-06	4.90682e-05
GO:0003729_mRNA binding	Inflammatory bowel disease	1.5637e-06	4.90682e-05
hsa05200_Pathways in cancer	Tumor biomarkers	1.56501e-06	4.90796e-05
GO:0010212_response to ionizing radiation	Pancreatic cancer	1.56698e-06	4.91119e-05
GO:0007286_spermatid development	Pancreatic cancer	1.56932e-06	4.91558e-05
GO:0006665_sphingolipid metabolic process	Inflammatory bowel disease	1.57048e-06	4.91626e-05
GO:0032069_regulation of nuclease activity	Crohn's disease	1.57412e-06	4.92469e-05
GO:0044236_multicellular organismal metabolic process	Inflammatory bowel disease	1.5811e-06	4.94016e-05
GO:0060070_canonical Wnt signaling pathway	Inflammatory bowel disease	1.58122e-06	4.94016e-05
GO:0018394_peptidyl-lysine acetylation	Type 2 diabetes	1.58286e-06	4.94016e-05
GO:0018394_peptidyl-lysine acetylation	Type 2 diabetes and other traits	1.58286e-06	4.94016e-05
GO:0070613_regulation of protein processing	Inflammatory bowel disease	1.58441e-06	4.94203e-05
GO:0051048_negative regulation of secretion	Cholesterol	1.58541e-06	4.94219e-05
GO:0007613_memory	Inflammatory bowel disease	1.58785e-06	4.94684e-05
GO:0010770_positive regulation of cell morphogenesis involved in differentiation	Crohn's disease	1.59021e-06	4.95122e-05
GO:0010631_epithelial cell migration	Tumor biomarkers	1.59225e-06	4.95462e-05
GO:0009913_epidermal cell differentiation	Colorectal cancer	1.59686e-06	4.96529e-05
GO:0002221_pattern recognition receptor signaling pathway	Hypertension	1.59796e-06	4.96529e-05
GO:0061351_neural precursor cell proliferation	Ovarian cancer	1.59854e-06	4.96529e-05
GO:0098687_chromosomal region	Inflammatory bowel disease	1.59981e-06	4.96627e-05
GO:0048515_spermatid differentiation	Prostate cancer	1.60442e-06	4.97763e-05
GO:0060173_limb development	Type 2 diabetes	1.60797e-06	4.98565e-05
GO:1903827_regulation of cellular protein localization	Breast cancer	1.61543e-06	5.00582e-05
GO:0005057_receptor signaling protein activity	Breast cancer	1.61837e-06	5.01193e-05
GO:0001503_ossification	Bladder cancer	1.62353e-06	5.02495e-05
GO:0048839_inner ear development	Type 2 diabetes	1.62774e-06	5.03496e-05
GO:0002831_regulation of response to biotic stimulus	Rheumatoid arthritis	1.62946e-06	5.0373e-05
GO:0031667_response to nutrient levels	Inflammatory bowel disease	1.6337e-06	5.04475e-05
GO:0061458_reproductive system development	Type 1 diabetes	1.63381e-06	5.04475e-05
GO:0007050_cell cycle arrest	Rheumatoid arthritis	1.63506e-06	5.04564e-05
GO:1903707_negative regulation of hemopoiesis	Lung cancer	1.63824e-06	5.0488e-05
hsa04510_Focal adhesion	Ovarian cancer	1.63897e-06	5.0488e-05
GO:0048608_reproductive structure development	Lung cancer	1.63913e-06	5.0488e-05
GO:0001655_urogenital system development	Bladder cancer	1.63996e-06	5.0488e-05
GO:0001656_metanephros development	Ovarian cancer	1.64324e-06	5.0535e-05
GO:0070646_protein modification by small protein removal	Lung cancer	1.64343e-06	5.0535e-05
GO:0020037_heme binding	Inflammatory bowel disease	1.64593e-06	5.0565e-05
GO:0051493_regulation of cytoskeleton organization	Lung cancer	1.64635e-06	5.0565e-05
GO:0031331_positive regulation of cellular catabolic process	Type 2 diabetes and other traits	1.64984e-06	5.06424e-05
hsa04810_Regulation of actin cytoskeleton	Crohn's disease	1.6509e-06	5.0645e-05
GO:1903052_positive regulation of proteolysis involved in cellular protein catabolic process	Lung cancer	1.65794e-06	5.0831e-05
GO:0001819_positive regulation of cytokine production	Breast cancer	1.66183e-06	5.09204e-05
GO:0044774_mitotic DNA integrity checkpoint	Colorectal cancer	1.66867e-06	5.10875e-05
GO:0007568_aging	Obesity	1.66925e-06	5.10875e-05
GO:0030522_intracellular receptor signaling pathway	Ovarian cancer	1.67191e-06	5.11327e-05
GO:0006641_triglyceride metabolic process	Type 1 diabetes	1.67268e-06	5.11327e-05
GO:0061041_regulation of wound healing	Ovarian cancer	1.67844e-06	5.12676e-05
GO:0030216_keratinocyte differentiation	Colorectal cancer	1.6791e-06	5.12676e-05
hsa04380_Osteoclast differentiation	Type 2 diabetes	1.68005e-06	5.12676e-05
GO:0018393_internal peptidyl-lysine acetylation	Melanoma	1.68329e-06	5.13208e-05
GO:0002576_platelet degranulation	Alzheimer's disease	1.68376e-06	5.13208e-05
GO:0035326_enhancer binding	Inflammatory bowel disease	1.68631e-06	5.13683e-05
GO:0030968_endoplasmic reticulum unfolded protein response	Inflammatory bowel disease	1.68993e-06	5.14302e-05
GO:0000082_G1/S transition of mitotic cell cycle	Colorectal cancer	1.69031e-06	5.14302e-05
GO:1900076_regulation of cellular response to insulin stimulus	Prostate cancer	1.69233e-06	5.14396e-05
GO:0072006_nephron development	Ovarian cancer	1.6926e-06	5.14396e-05
GO:0030879_mammary gland development	Inflammatory bowel disease	1.69396e-06	5.14511e-05
GO:0071158_positive regulation of cell cycle arrest	Lung cancer	1.69699e-06	5.15128e-05
GO:0051495_positive regulation of cytoskeleton organization	Lung cancer	1.7017e-06	5.15972e-05
GO:0001837_epithelial to mesenchymal transition	Inflammatory bowel disease	1.70175e-06	5.15972e-05
GO:0008286_insulin receptor signaling pathway	Type 1 diabetes	1.70451e-06	5.1651e-05
GO:0043543_protein acylation	Melanoma	1.70751e-06	5.17116e-05
GO:0044236_multicellular organismal metabolic process	Breast cancer	1.71105e-06	5.17887e-05
GO:0002761_regulation of myeloid leukocyte differentiation	Ovarian cancer	1.71553e-06	5.18943e-05
GO:1901990_regulation of mitotic cell cycle phase transition	Breast cancer	1.71929e-06	5.19739e-05
GO:1903309_negative regulation of chromatin modification	Breast cancer	1.72031e-06	5.19739e-05
GO:0071216_cellular response to biotic stimulus	Breast cancer	1.72116e-06	5.19739e-05
GO:0050769_positive regulation of neurogenesis	Rheumatoid arthritis	1.72268e-06	5.19897e-05
GO:2001242_regulation of intrinsic apoptotic signaling pathway	Alzheimer's disease	1.7252e-06	5.20015e-05
GO:0032993_protein-DNA complex	Lung cancer	1.72549e-06	5.20015e-05
GO:0003690_double-stranded DNA binding	Bladder cancer	1.72606e-06	5.20015e-05
GO:0048639_positive regulation of developmental growth	Ovarian cancer	1.72846e-06	5.20199e-05
GO:1901184_regulation of ERBB signaling pathway	Cholesterol	1.72867e-06	5.20199e-05
GO:0006475_internal protein amino acid acetylation	Inflammatory bowel disease	1.73018e-06	5.20353e-05
GO:0019898_extrinsic component of membrane	Breast cancer	1.74138e-06	5.23397e-05
GO:0000075_cell cycle checkpoint	Colorectal cancer	1.74231e-06	5.23397e-05
GO:1902105_regulation of leukocyte differentiation	Ovarian cancer	1.74719e-06	5.24558e-05
GO:0007584_response to nutrient	Ovarian cancer	1.75039e-06	5.24698e-05
GO:1903409_reactive oxygen species biosynthetic process	Cholesterol	1.75119e-06	5.24698e-05
GO:0008544_epidermis development	Bladder cancer	1.7512e-06	5.24698e-05
GO:0032886_regulation of microtubule-based process	Lung cancer	1.75168e-06	5.24698e-05
GO:2000736_regulation of stem cell differentiation	Ovarian cancer	1.75579e-06	5.25626e-05
GO:0034614_cellular response to reactive oxygen species	Lung cancer	1.76064e-06	5.26776e-05
GO:0006275_regulation of DNA replication	Pancreatic cancer	1.76402e-06	5.27486e-05
GO:0001667_ameboidal-type cell migration	Alzheimer's disease	1.77163e-06	5.29456e-05
GO:2000058_regulation of protein ubiquitination involved in ubiquitin-dependent protein catabolic process	Alzheimer's disease	1.77437e-06	5.2997e-05
GO:0071900_regulation of protein serine/threonine kinase activity	Electrocardiographic traits	1.78223e-06	5.32013e-05
GO:0045762_positive regulation of adenylate cyclase activity	Cholesterol	1.78406e-06	5.32089e-05
GO:0008080_N-acetyltransferase activity	Prostate cancer	1.78452e-06	5.32089e-05
GO:0000790_nuclear chromatin	Breast cancer	1.79046e-06	5.33553e-05
GO:0030326_embryonic limb morphogenesis	Rheumatoid arthritis	1.80192e-06	5.36661e-05
GO:0000077_DNA damage checkpoint	Pancreatic cancer	1.80444e-06	5.36841e-05
GO:0042391_regulation of membrane potential	Alzheimer's disease	1.80459e-06	5.36841e-05
GO:0042278_purine nucleoside metabolic process	Red blood cell count	1.80639e-06	5.37072e-05
GO:0008630_intrinsic apoptotic signaling pathway in response to DNA damage	Lung cancer	1.80896e-06	5.37527e-05
GO:0051817_modification of morphology or physiology of other organism involved in symbiotic interaction	Chronic lymphocytic leukemia	1.81117e-06	5.37709e-05
GO:0010594_regulation of endothelial cell migration	Alzheimer's disease	1.81311e-06	5.37709e-05
GO:1901987_regulation of cell cycle phase transition	Bladder cancer	1.8134e-06	5.37709e-05
hsa04931_Insulin resistance	Lung cancer	1.8137e-06	5.37709e-05
GO:0031331_positive regulation of cellular catabolic process	Ovarian cancer	1.81796e-06	5.38668e-05
GO:0050671_positive regulation of lymphocyte proliferation	Ovarian cancer	1.82545e-06	5.40577e-05
GO:0002285_lymphocyte activation involved in immune response	Colorectal cancer	1.82796e-06	5.41015e-05
GO:0071158_positive regulation of cell cycle arrest	Rheumatoid arthritis	1.82989e-06	5.41277e-05
GO:0009798_axis specification	Bladder cancer	1.83239e-06	5.41434e-05
hsa05010_Alzheimer's disease	Inflammatory bowel disease	1.8325e-06	5.41434e-05
GO:0044259_multicellular organismal macromolecule metabolic process	Inflammatory bowel disease	1.83395e-06	5.41555e-05
hsa04722_Neurotrophin signaling pathway	Ovarian cancer	1.83776e-06	5.4208e-05
GO:0004843_ubiquitin-specific protease activity	Height	1.83819e-06	5.4208e-05
GO:0019887_protein kinase regulator activity	Type 2 diabetes and other traits	1.83885e-06	5.4208e-05
GO:0071824_protein-DNA complex subunit organization	Type 2 diabetes	1.84225e-06	5.42777e-05
GO:0030246_carbohydrate binding	Height	1.84403e-06	5.42993e-05
GO:0007548_sex differentiation	Rheumatoid arthritis	1.85168e-06	5.44937e-05
GO:0051353_positive regulation of oxidoreductase activity	Cholesterol	1.85771e-06	5.462e-05
GO:0030111_regulation of Wnt signaling pathway	Lung cancer	1.85875e-06	5.462e-05
GO:0007281_germ cell development	Pancreatic cancer	1.85911e-06	5.462e-05
GO:0002703_regulation of leukocyte mediated immunity	Type 2 diabetes	1.86712e-06	5.48242e-05
GO:2000045_regulation of G1/S transition of mitotic cell cycle	Pancreatic cancer	1.88362e-06	5.51896e-05
GO:0046942_carboxylic acid transport	C-reactive protein	1.88417e-06	5.51896e-05
GO:0040017_positive regulation of locomotion	Alzheimer's disease	1.88431e-06	5.51896e-05
GO:0042445_hormone metabolic process	Fasting glucose	1.88473e-06	5.51896e-05
GO:0046330_positive regulation of JNK cascade	Lung cancer	1.88486e-06	5.51896e-05
GO:0015711_organic anion transport	Type 2 diabetes	1.8891e-06	5.52773e-05
GO:0010811_positive regulation of cell-substrate adhesion	Crohn's disease	1.88998e-06	5.52773e-05
GO:0000976_transcription regulatory region sequence-specific DNA binding	Crohn's disease	1.89183e-06	5.53004e-05
GO:0007569_cell aging	Cholesterol	1.90089e-06	5.55342e-05
GO:0034637_cellular carbohydrate biosynthetic process	Type 2 diabetes and other traits	1.90205e-06	5.55369e-05
hsa04630_Jak-STAT signaling pathway	Cholesterol	1.90531e-06	5.56008e-05
GO:0031098_stress-activated protein kinase signaling cascade	Lung cancer	1.90676e-06	5.56029e-05
GO:0006140_regulation of nucleotide metabolic process	Cholesterol	1.90751e-06	5.56029e-05
GO:1901215_negative regulation of neuron death	Rheumatoid arthritis	1.90891e-06	5.56124e-05
hsa05230_Central carbon metabolism in cancer	Prostate cancer	1.91074e-06	5.56347e-05
GO:0072164_mesonephric tubule development	Ovarian cancer	1.9155e-06	5.57173e-05
GO:0010822_positive regulation of mitochondrion organization	Chronic lymphocytic leukemia	1.91572e-06	5.57173e-05
GO:0043161_proteasome-mediated ubiquitin-dependent protein catabolic process	Height	1.91791e-06	5.57499e-05
GO:0006665_sphingolipid metabolic process	Electrocardiographic traits	1.92281e-06	5.58611e-05
GO:0007249_I-kappaB kinase/NF-kappaB signaling	Lung cancer	1.92462e-06	5.58827e-05
GO:0048871_multicellular organismal homeostasis	Lung cancer	1.92694e-06	5.58838e-05
GO:0032368_regulation of lipid transport	Type 2 diabetes	1.92758e-06	5.58838e-05
GO:0006473_protein acetylation	Bone mineral density	1.92788e-06	5.58838e-05
GO:0052548_regulation of endopeptidase activity	Colorectal cancer	1.92958e-06	5.59021e-05
GO:1903531_negative regulation of secretion by cell	Colorectal cancer	1.93293e-06	5.59679e-05
GO:0019207_kinase regulator activity	Ovarian cancer	1.93503e-06	5.59976e-05
GO:0098552_side of membrane	Lung cancer	1.94094e-06	5.60981e-05
GO:0007507_heart development	Inflammatory bowel disease	1.94108e-06	5.60981e-05
hsa05166_HTLV-I infection	Ovarian cancer	1.94173e-06	5.60981e-05
GO:0010001_glial cell differentiation	Obesity	1.95514e-06	5.64542e-05
GO:0046209_nitric oxide metabolic process	Ovarian cancer	1.9662e-06	5.67306e-05
GO:0051258_protein polymerization	Crohn's disease	1.96689e-06	5.67306e-05
GO:0050804_regulation of synaptic transmission	Type 2 diabetes	1.96851e-06	5.67458e-05
hsa05010_Alzheimer's disease	Lung cancer	1.97383e-06	5.68678e-05
GO:0000781_chromosome, telomeric region	Prostate cancer	1.9782e-06	5.69622e-05
GO:0045931_positive regulation of mitotic cell cycle	Type 2 diabetes	1.9808e-06	5.70054e-05
GO:1900182_positive regulation of protein localization to nucleus	Ovarian cancer	1.9828e-06	5.70314e-05
GO:0038095_Fc-epsilon receptor signaling pathway	Type 2 diabetes	1.99022e-06	5.72133e-05
GO:0042692_muscle cell differentiation	Breast cancer	2.00849e-06	5.76994e-05
GO:1903510_mucopolysaccharide metabolic process	Ovarian cancer	2.00934e-06	5.76994e-05
GO:0031638_zymogen activation	Bladder cancer	2.01127e-06	5.77229e-05
hsa05168_Herpes simplex infection	Lung cancer	2.02481e-06	5.80795e-05
GO:0043588_skin development	Rheumatoid arthritis	2.02685e-06	5.81061e-05
GO:0043901_negative regulation of multi-organism process	Lung cancer	2.03251e-06	5.82363e-05
GO:0046661_male sex differentiation	Inflammatory bowel disease	2.04429e-06	5.85415e-05
GO:0010563_negative regulation of phosphorus metabolic process	Height	2.04727e-06	5.85714e-05
GO:0060627_regulation of vesicle-mediated transport	Obesity	2.04758e-06	5.85714e-05
GO:0060249_anatomical structure homeostasis	Prostate cancer	2.05411e-06	5.86939e-05
GO:0050770_regulation of axonogenesis	Ovarian cancer	2.0552e-06	5.86939e-05
GO:0007045_cell-substrate adherens junction assembly	Inflammatory bowel disease	2.05524e-06	5.86939e-05
GO:0070665_positive regulation of leukocyte proliferation	Electrocardiographic traits	2.08046e-06	5.93814e-05
hsa04151_PI3K-Akt signaling pathway	Pancreatic cancer	2.08335e-06	5.94314e-05
GO:0015833_peptide transport	Height	2.09376e-06	5.96958e-05
GO:0051341_regulation of oxidoreductase activity	Lung cancer	2.0955e-06	5.97125e-05
GO:0050731_positive regulation of peptidyl-tyrosine phosphorylation	Alzheimer's disease	2.09966e-06	5.97985e-05
GO:0001889_liver development	Ovarian cancer	2.10405e-06	5.98908e-05
GO:0007093_mitotic cell cycle checkpoint	Colorectal cancer	2.12075e-06	6.03021e-05
GO:0016410_N-acyltransferase activity	Pancreatic cancer	2.12082e-06	6.03021e-05
GO:0030324_lung development	Lung cancer	2.12772e-06	6.04329e-05
GO:0090596_sensory organ morphogenesis	Bladder cancer	2.12774e-06	6.04329e-05
GO:0030100_regulation of endocytosis	Obesity	2.1317e-06	6.05123e-05
GO:0046916_cellular transition metal ion homeostasis	Metabolite levels	2.13935e-06	6.06761e-05
hsa04514_Cell adhesion molecules (CAMs)	Hypertension	2.1398e-06	6.06761e-05
GO:0009749_response to glucose	Ovarian cancer	2.14749e-06	6.08612e-05
GO:0098609_cell-cell adhesion	Breast cancer	2.15233e-06	6.09651e-05
GO:0001822_kidney development	Obesity	2.15724e-06	6.1071e-05
GO:1902807_negative regulation of cell cycle G1/S phase transition	Ovarian cancer	2.16224e-06	6.11474e-05
GO:0032091_negative regulation of protein binding	Crohn's disease	2.16325e-06	6.11474e-05
GO:0002521_leukocyte differentiation	Lung cancer	2.16354e-06	6.11474e-05
GO:0051258_protein polymerization	Bone mineral density	2.16658e-06	6.11474e-05
GO:1902275_regulation of chromatin organization	Breast cancer	2.16659e-06	6.11474e-05
GO:0048709_oligodendrocyte differentiation	Cholesterol	2.16698e-06	6.11474e-05
GO:0048638_regulation of developmental growth	Type 2 diabetes and other traits	2.16827e-06	6.11506e-05
hsa04750_Inflammatory mediator regulation of TRP channels	Height	2.18598e-06	6.16168e-05
GO:0050871_positive regulation of B cell activation	Breast cancer	2.18896e-06	6.16673e-05
GO:0050818_regulation of coagulation	Ovarian cancer	2.19621e-06	6.1838e-05
GO:0006909_phagocytosis	Ovarian cancer	2.20167e-06	6.19583e-05
GO:0014031_mesenchymal cell development	Ovarian cancer	2.20415e-06	6.19946e-05
GO:0097285_cell-type specific apoptotic process	AIDS progression	2.20573e-06	6.20057e-05
GO:0016573_histone acetylation	Pancreatic cancer	2.22017e-06	6.23779e-05
GO:0010950_positive regulation of endopeptidase activity	Parkinson's disease	2.2283e-06	6.25726e-05
GO:0016051_carbohydrate biosynthetic process	Inflammatory bowel disease	2.23033e-06	6.25959e-05
GO:0002521_leukocyte differentiation	Alzheimer's disease	2.2363e-06	6.27296e-05
hsa04012_ErbB signaling pathway	Ovarian cancer	2.23875e-06	6.27644e-05
GO:2001235_positive regulation of apoptotic signaling pathway	Bladder cancer	2.24151e-06	6.27807e-05
GO:0019887_protein kinase regulator activity	Inflammatory bowel disease	2.24174e-06	6.27807e-05
GO:0042594_response to starvation	Height	2.24364e-06	6.28003e-05
GO:0050729_positive regulation of inflammatory response	Cholesterol	2.25355e-06	6.30438e-05
hsa05414_Dilated cardiomyopathy	Height	2.25489e-06	6.30474e-05
GO:0006323_DNA packaging	Rheumatoid arthritis	2.257e-06	6.30725e-05
GO:0010952_positive regulation of peptidase activity	Ovarian cancer	2.26936e-06	6.33838e-05
hsa05223_Non-small cell lung cancer	Prostate cancer	2.27419e-06	6.34847e-05
GO:0032963_collagen metabolic process	Inflammatory bowel disease	2.2916e-06	6.38903e-05
GO:0006643_membrane lipid metabolic process	Type 2 diabetes	2.29185e-06	6.38903e-05
GO:0006260_DNA replication	Cholesterol	2.2924e-06	6.38903e-05
GO:0016052_carbohydrate catabolic process	Breast cancer	2.29716e-06	6.39887e-05
GO:0019319_hexose biosynthetic process	Menarche (age at onset)	2.31489e-06	6.44481e-05
GO:0043588_skin development	Bladder cancer	2.31671e-06	6.44645e-05
GO:0050806_positive regulation of synaptic transmission	Height	2.31988e-06	6.45181e-05
GO:0045165_cell fate commitment	Lung cancer	2.32174e-06	6.45354e-05
GO:0019887_protein kinase regulator activity	Breast cancer	2.33265e-06	6.48042e-05
GO:0048013_ephrin receptor signaling pathway	Breast cancer	2.33507e-06	6.48368e-05
hsa05205_Proteoglycans in cancer	Prostate cancer	2.33693e-06	6.48538e-05
GO:0051054_positive regulation of DNA metabolic process	Lung cancer	2.33969e-06	6.48958e-05
GO:0001819_positive regulation of cytokine production	Lung cancer	2.34634e-06	6.50456e-05
GO:0072089_stem cell proliferation	Bladder cancer	2.35248e-06	6.51706e-05
GO:0048515_spermatid differentiation	Pancreatic cancer	2.35335e-06	6.51706e-05
GO:0050770_regulation of axonogenesis	Alzheimer's disease	2.35631e-06	6.52178e-05
GO:0034329_cell junction assembly	Inflammatory bowel disease	2.35759e-06	6.52188e-05
GO:0022832_voltage-gated channel activity	Alzheimer's disease	2.37182e-06	6.55776e-05
GO:0015081_sodium ion transmembrane transporter activity	Colorectal cancer	2.379e-06	6.57411e-05
GO:2000241_regulation of reproductive process	Ovarian cancer	2.39863e-06	6.62484e-05
GO:0097305_response to alcohol	Ovarian cancer	2.40074e-06	6.62492e-05
GO:0030968_endoplasmic reticulum unfolded protein response	Breast cancer	2.4012e-06	6.62492e-05
GO:0035264_multicellular organism growth	Ovarian cancer	2.40815e-06	6.63949e-05
GO:0021543_pallium development	Inflammatory bowel disease	2.40936e-06	6.63949e-05
GO:0030307_positive regulation of cell growth	Type 1 diabetes	2.41031e-06	6.63949e-05
GO:0016798_hydrolase activity, acting on glycosyl bonds	Breast cancer	2.41858e-06	6.65875e-05
GO:0050864_regulation of B cell activation	Colorectal cancer	2.42483e-06	6.66976e-05
GO:0022409_positive regulation of cell-cell adhesion	Ovarian cancer	2.42514e-06	6.66976e-05
GO:0042393_histone binding	Colorectal cancer	2.428e-06	6.67304e-05
GO:0050678_regulation of epithelial cell proliferation	Ovarian cancer	2.42889e-06	6.67304e-05
GO:0046545_development of primary female sexual characteristics	Cholesterol	2.43103e-06	6.6754e-05
GO:0030850_prostate gland development	Crohn's disease	2.43662e-06	6.68462e-05
GO:0002758_innate immune response-activating signal transduction	Hypertension	2.43696e-06	6.68462e-05
hsa04151_PI3K-Akt signaling pathway	Type 2 diabetes and other traits	2.44744e-06	6.70765e-05
GO:0019901_protein kinase binding	Lung cancer	2.44793e-06	6.70765e-05
GO:0000086_G2/M transition of mitotic cell cycle	Breast cancer	2.45042e-06	6.70773e-05
GO:0034142_toll-like receptor 4 signaling pathway	Ovarian cancer	2.45053e-06	6.70773e-05
GO:0051259_protein oligomerization	Rheumatoid arthritis	2.45487e-06	6.71609e-05
GO:0032945_negative regulation of mononuclear cell proliferation	Lung cancer	2.45803e-06	6.7212e-05
GO:0031248_protein acetyltransferase complex	Breast cancer	2.46605e-06	6.7396e-05
GO:0045765_regulation of angiogenesis	Ovarian cancer	2.47085e-06	6.74916e-05
GO:0050714_positive regulation of protein secretion	Ovarian cancer	2.47313e-06	6.75184e-05
GO:0021543_pallium development	Ovarian cancer	2.47521e-06	6.75399e-05
GO:0001501_skeletal system development	Obesity	2.48193e-06	6.76879e-05
GO:0035966_response to topologically incorrect protein	Colorectal cancer	2.48629e-06	6.77712e-05
GO:0034111_negative regulation of homotypic cell-cell adhesion	Ovarian cancer	2.48967e-06	6.7828e-05
GO:0045639_positive regulation of myeloid cell differentiation	Cholesterol	2.49116e-06	6.7833e-05
GO:0009187_cyclic nucleotide metabolic process	Cholesterol	2.49719e-06	6.79514e-05
GO:0071103_DNA conformation change	Colorectal cancer	2.49863e-06	6.79514e-05
GO:0007283_spermatogenesis	Prostate cancer	2.49942e-06	6.79514e-05
GO:0051235_maintenance of location	Type 1 diabetes	2.50184e-06	6.79816e-05
GO:1902532_negative regulation of intracellular signal transduction	Parkinson's disease	2.50877e-06	6.81345e-05
GO:0032434_regulation of proteasomal ubiquitin-dependent protein catabolic process	Bladder cancer	2.51399e-06	6.82405e-05
GO:0031647_regulation of protein stability	Schizophrenia	2.51909e-06	6.83433e-05
GO:0071229_cellular response to acid chemical	Inflammatory bowel disease	2.52593e-06	6.84628e-05
GO:0006690_icosanoid metabolic process	Crohn's disease	2.52612e-06	6.84628e-05
GO:0071103_DNA conformation change	Lung cancer	2.53264e-06	6.85962e-05
GO:0005901_caveola	Ovarian cancer	2.53367e-06	6.85962e-05
GO:0043200_response to amino acid	Inflammatory bowel disease	2.53664e-06	6.86408e-05
GO:0010822_positive regulation of mitochondrion organization	Melanoma	2.54143e-06	6.86411e-05
GO:0051348_negative regulation of transferase activity	Breast cancer	2.5418e-06	6.86411e-05
GO:0034333_adherens junction assembly	Breast cancer	2.54245e-06	6.86411e-05
GO:2001020_regulation of response to DNA damage stimulus	Bladder cancer	2.54282e-06	6.86411e-05
GO:0006898_receptor-mediated endocytosis	Breast cancer	2.54324e-06	6.86411e-05
GO:0006475_internal protein amino acid acetylation	Melanoma	2.54827e-06	6.87414e-05
GO:0044236_multicellular organismal metabolic process	Type 1 diabetes	2.55215e-06	6.88104e-05
GO:0045446_endothelial cell differentiation	Crohn's disease	2.55463e-06	6.88416e-05
GO:0030099_myeloid cell differentiation	Alzheimer's disease	2.56197e-06	6.90038e-05
GO:0034440_lipid oxidation	Obesity	2.56542e-06	6.90608e-05
GO:0018108_peptidyl-tyrosine phosphorylation	Ovarian cancer	2.5685e-06	6.91081e-05
GO:0002449_lymphocyte mediated immunity	Colorectal cancer	2.57968e-06	6.93729e-05
GO:0034329_cell junction assembly	Ovarian cancer	2.59042e-06	6.96258e-05
GO:0042157_lipoprotein metabolic process	Myocardial infarction (early onset)	2.59593e-06	6.97381e-05
GO:0032844_regulation of homeostatic process	Rheumatoid arthritis	2.60122e-06	6.9844e-05
GO:0010950_positive regulation of endopeptidase activity	Bladder cancer	2.61829e-06	7.02663e-05
GO:0043112_receptor metabolic process	Alzheimer's disease	2.62856e-06	7.04849e-05
hsa05221_Acute myeloid leukemia	Prostate cancer	2.62915e-06	7.04849e-05
GO:0030041_actin filament polymerization	Cholesterol	2.63874e-06	7.07058e-05
GO:1903510_mucopolysaccharide metabolic process	Coronary artery disease	2.64307e-06	7.07854e-05
GO:0030816_positive regulation of cAMP metabolic process	Height	2.65646e-06	7.11015e-05
GO:0000209_protein polyubiquitination	Breast cancer	2.65761e-06	7.11015e-05
GO:0009205_purine ribonucleoside triphosphate metabolic process	Red blood cell count	2.6608e-06	7.11328e-05
GO:0016741_transferase activity, transferring one-carbon groups	Crohn's disease	2.66151e-06	7.11328e-05
GO:0050804_regulation of synaptic transmission	Alzheimer's disease	2.66857e-06	7.12849e-05
hsa04550_Signaling pathways regulating pluripotency of stem cells	Inflammatory bowel disease	2.67085e-06	7.13095e-05
GO:1900180_regulation of protein localization to nucleus	Schizophrenia	2.67285e-06	7.13261e-05
hsa04071_Sphingolipid signaling pathway	Prostate cancer	2.67584e-06	7.13484e-05
GO:0010950_positive regulation of endopeptidase activity	Ovarian cancer	2.67642e-06	7.13484e-05
GO:1903035_negative regulation of response to wounding	Alzheimer's disease	2.68045e-06	7.14193e-05
GO:0000790_nuclear chromatin	Type 2 diabetes	2.6942e-06	7.17489e-05
GO:0032388_positive regulation of intracellular transport	Rheumatoid arthritis	2.7003e-06	7.18207e-05
GO:0072332_intrinsic apoptotic signaling pathway by p53 class mediator	Height	2.7008e-06	7.18207e-05
GO:0051053_negative regulation of DNA metabolic process	Bladder cancer	2.702e-06	7.18207e-05
GO:0021700_developmental maturation	Bladder cancer	2.70297e-06	7.18207e-05
GO:0031098_stress-activated protein kinase signaling cascade	Chronic lymphocytic leukemia	2.70592e-06	7.18207e-05
GO:0045165_cell fate commitment	Ovarian cancer	2.70667e-06	7.18207e-05
GO:0016363_nuclear matrix	Inflammatory bowel disease	2.70758e-06	7.18207e-05
GO:0045927_positive regulation of growth	Alzheimer's disease	2.70793e-06	7.18207e-05
GO:0050678_regulation of epithelial cell proliferation	Type 2 diabetes and other traits	2.72724e-06	7.22963e-05
GO:0090316_positive regulation of intracellular protein transport	Breast cancer	2.72998e-06	7.23319e-05
GO:0021987_cerebral cortex development	Ovarian cancer	2.73312e-06	7.23498e-05
GO:0006805_xenobiotic metabolic process	Crohn's disease	2.73343e-06	7.23498e-05
GO:0071559_response to transforming growth factor beta	Ovarian cancer	2.7365e-06	7.23931e-05
GO:0009914_hormone transport	Cholesterol	2.73785e-06	7.23931e-05
GO:0045665_negative regulation of neuron differentiation	Rheumatoid arthritis	2.74339e-06	7.25028e-05
hsa04060_Cytokine-cytokine receptor interaction	Height	2.74986e-06	7.26284e-05
GO:0070663_regulation of leukocyte proliferation	Ovarian cancer	2.75093e-06	7.26284e-05
GO:0032886_regulation of microtubule-based process	Schizophrenia	2.7531e-06	7.26489e-05
GO:0010952_positive regulation of peptidase activity	Bladder cancer	2.75768e-06	7.27329e-05
GO:1904018_positive regulation of vasculature development	Type 2 diabetes	2.76624e-06	7.29217e-05
GO:0007162_negative regulation of cell adhesion	C-reactive protein	2.76817e-06	7.29356e-05
GO:0072009_nephron epithelium development	Ovarian cancer	2.77323e-06	7.30322e-05
GO:0006986_response to unfolded protein	Lung cancer	2.77796e-06	7.31198e-05
GO:0005813_centrosome	Pancreatic cancer	2.78558e-06	7.32831e-05
GO:0035107_appendage morphogenesis	Bladder cancer	2.78848e-06	7.33226e-05
GO:0051092_positive regulation of NF-kappaB transcription factor activity	Ovarian cancer	2.80202e-06	7.36415e-05
GO:0043281_regulation of cysteine-type endopeptidase activity involved in apoptotic process	Bladder cancer	2.8055e-06	7.36955e-05
GO:0045664_regulation of neuron differentiation	Inflammatory bowel disease	2.80989e-06	7.37738e-05
GO:0007548_sex differentiation	Type 2 diabetes and other traits	2.81401e-06	7.38448e-05
GO:0048469_cell maturation	Type 2 diabetes and other traits	2.81945e-06	7.39282e-05
GO:0032640_tumor necrosis factor production	Alzheimer's disease	2.82003e-06	7.39282e-05
GO:1903008_organelle disassembly	Ovarian cancer	2.83007e-06	7.41288e-05
GO:0035148_tube formation	Ovarian cancer	2.83078e-06	7.41288e-05
GO:0050852_T cell receptor signaling pathway	Breast cancer	2.83268e-06	7.41288e-05
GO:0043534_blood vessel endothelial cell migration	Ovarian cancer	2.83431e-06	7.41288e-05
GO:0071901_negative regulation of protein serine/threonine kinase activity	Prostate cancer	2.8348e-06	7.41288e-05
GO:0015849_organic acid transport	Alzheimer's disease	2.8407e-06	7.42334e-05
GO:0018108_peptidyl-tyrosine phosphorylation	Thyroid cancer	2.84165e-06	7.42334e-05
GO:1903308_regulation of chromatin modification	Type 2 diabetes	2.84742e-06	7.43229e-05
GO:0071902_positive regulation of protein serine/threonine kinase activity	Alzheimer's disease	2.84793e-06	7.43229e-05
GO:0051235_maintenance of location	Inflammatory bowel disease	2.8499e-06	7.43373e-05
GO:0016605_PML body	Colorectal cancer	2.85988e-06	7.45601e-05
GO:0033002_muscle cell proliferation	Primary biliary cirrhosis	2.86239e-06	7.45881e-05
[truncated: 20,281 more rows]
