# Supplementary material for: Discover the network mechanisms underlying the connections between aging and age-related diseases
Source: Sci Rep. 2016 Sep 1;6:32566. doi: 10.1038/srep32566 (PMC5007654; doi:10.1038/srep32566)
Supplement: Supplementary Dataset 4 [file srep32566-s5.xls]

## Sheet: Dataset S4 - The rank of 149 di
* Score value indicates the geometric mean of the FDRs across all modularized networks
Disease	Score value	Aging Disease
Insulin-like growth factors	1.61e-05	1
Ovarian cancer	3.16e-05	1
Bladder cancer	7.47e-05	1
Lung cancer	0.000114	1
Melanoma	0.00034	1
Alzheimer's disease	0.000555	1
Type 2 diabetes and other traits	0.000569	1
Tumor biomarkers	0.000584	1
Pancreatic cancer	0.000652	1
Thyroid cancer	0.00131	0
Acute lymphoblastic leukemia	0.00153	0
Breast cancer	0.00173	1
Myocardial infarction (early onset)	0.00213	1
Colorectal cancer	0.0025	1
Inflammatory bowel disease	0.0031	0
Type 2 diabetes	0.0031	1
Thyroid hormone levels	0.0036	1
Chronic lymphocytic leukemia	0.00376	1
Lipoprotein-associated phospholipase A2 activity and mass	0.00498	0
Menopause (age at onset)	0.00499	0
Myocardial infarction	0.00511	1
Rheumatoid arthritis	0.00575	1
Basal cell carcinoma	0.00768	1
Red blood cell count	0.00838	0
Prostate cancer	0.00903	1
Obesity-related traits	0.00929	1
Adiponectin levels	0.0104	1
Cholesterol	0.0112	1
Acne (severe)	0.0112	0
Obesity	0.0127	1
Crohn's disease	0.0145	0
Fasting glucose	0.0158	1
Hypertriglyceridemia	0.0159	0
Lipoprotein (a) - cholesterol levels	0.0167	1
Height	0.0174	0
HDL Cholesterol - Triglycerides	0.018	1
Type 1 diabetes	0.0191	0
Hematological and biochemical traits	0.0195	0
C-reactive protein	0.0206	1
Orofacial clefts	0.0215	0
Lipid traits	0.0226	0
Amyotrophic lateral sclerosis	0.0227	1
Mean corpuscular volume	0.0235	0
Menarche (age at onset)	0.024	0
Metabolic syndrome	0.0251	1
Gamma glutamyl transpeptidase	0.0261	0
Cardiovascular disease risk factors	0.0271	1
Uric acid levels	0.0286	0
Ulcerative colitis	0.0313	0
Multiple sclerosis	0.0346	0
Metabolite levels	0.035	0
Glaucoma	0.0407	0
Parkinson's disease	0.0407	1
Electrocardiographic traits	0.0425	0
Bone mineral density	0.0488	1
Hypertension	0.0514	1
Age-related macular degeneration	0.0558	1
Coronary artery disease	0.056	1
Schizophrenia	0.0583	0
Phospholipid levels (plasma)	0.061	0
Allergic sensitization	0.0627	0
Platelet counts	0.0678	0
Hypospadias	0.0679	0
Hirschsprung disease	0.0699	0
Psoriasis	0.0705	0
Pulmonary function	0.0735	1
Primary biliary cirrhosis	0.0737	0
AIDS progression	0.0759	0
Esophageal squamous cell carcinoma	0.0819	0
Optic disc parameters	0.0872	0
Mammographic density	0.0881	0
Hodgkin's lymphoma	0.0902	0
Esophageal cancer	0.0908	1
Esophageal cancer (squamous cell)	0.0915	0
Primary tooth development	0.0953	0
Hematological parameters	0.0967	0
Atopic dermatitis	0.1	0
Cerebrospinal fluid levels of Alzheimer's disease-related proteins	0.111	0
Asthma	0.117	0
Activated partial thromboplastin time	0.123	0
Central corneal thickness	0.128	0
Leprosy	0.129	0
Celiac disease	0.132	0
Systemic lupus erythematosus	0.137	0
Chronic kidney disease	0.139	1
Liver enzyme levels	0.14	0
Behcet's disease	0.151	0
Glycemic traits (pregnancy)	0.159	0
Fibrinogen	0.161	0
Breast size	0.162	0
Alopecia areata	0.176	0
White blood cell count	0.179	0
Chronic obstructive pulmonary disease-related biomarkers	0.179	0
Asthma (childhood onset)	0.205	0
Metabolic traits	0.215	0
Hypothyroidism	0.223	0
Folate pathway vitamin levels	0.239	0
Coffee consumption	0.246	0
Heart rate	0.247	1
Intraocular pressure	0.249	0
Refractive error	0.256	0
Nephrolithiasis	0.265	0
IgG glycosylation	0.266	0
Chronic obstructive pulmonary disease	0.273	1
Hepatitis B	0.292	0
HIV-1 control	0.313	0
Graves' disease	0.336	0
Bipolar disorder	0.337	0
Nasopharyngeal carcinoma	0.364	0
Red blood cell fatty acid levels	0.367	0
Lymphoma	0.383	0
Inflammatory biomarkers	0.387	1
Homocysteine levels	0.389	0
Sphingolipid levels	0.392	0
Systemic sclerosis	0.412	0
Venous thromboembolism	0.417	0
Epilepsy	0.44	0
Testicular germ cell tumor	0.455	0
Nephropathy	0.458	1
Gout	0.458	0
Vitiligo	0.46	0
Alcohol dependence	0.491	0
Multiple sclerosis (OCB status)	0.5	0
Serum metabolite levels	0.507	0
Helicobacter pylori serologic status	0.519	0
Sj<c3><b6>gren's syndrome	0.536	0
Iron status biomarkers	0.54	0
Vitamin D levels	0.541	0
Dupuytren's disease	0.543	0
Toenail selenium levels	0.549	0
IgE levels	0.568	0
Restless legs syndrome	0.568	0
Beta thalassemia/hemoglobin E disease	0.569	0
Autism	0.59	0
Hair color	0.591	0
Migraine	0.605	0
Smoking behavior	0.61	0
Tanning	0.617	0
Inflammatory bowel disease (early onset)	0.643	0
Vogt-Koyanagi-Harada syndrome	0.644	0
Atrial fibrillation	0.652	1
Bilirubin levels	0.655	0
Plasma homocysteine levels (post-methionine load test)	0.68	0
Chronic hepatitis C infection	0.684	0
Eye color	0.696	0
Complement C3 and C4 levels	0.72	0
Thyroid function	0.722	0
Warfarin maintenance dose	0.743	0
Elevated serum carcinoembryonic antigen levels	0.857	0
