# Supplementary material for: Discover the network mechanisms underlying the connections between aging and age-related diseases
Source: Sci Rep. 2016 Sep 1;6:32566. doi: 10.1038/srep32566 (PMC5007654; doi:10.1038/srep32566)
Supplement: Supplementary Dataset 5 [file srep32566-s6.xls]

## Sheet: Data S5
Subnetwork	Disease	Pvalue	FDR
GO:0072330_monocarboxylic acid biosynthetic process	Bipolar disorder	0.0691035	0.120424
GO:0030203_glycosaminoglycan metabolic process	Bipolar disorder	0.275855	0.353428
GO:0006022_aminoglycan metabolic process	Bipolar disorder	0.367243	0.443185
GO:0010959_regulation of metal ion transport	Bipolar disorder	0.396364	0.471061
GO:1903510_mucopolysaccharide metabolic process	Bipolar disorder	0.420218	0.493477
GO:0005261_cation channel activity	Bipolar disorder	0.5195	0.584125
hsa04728_Dopaminergic synapse	Bipolar disorder	0.821423	0.837402
GO:0019897_extrinsic component of plasma membrane	Alzheimer's disease	5.64498e-20	2.94047e-15
GO:0031331_positive regulation of cellular catabolic process	Alzheimer's disease	3.45229e-16	2.24787e-12
GO:0009260_ribonucleotide biosynthetic process	Alzheimer's disease	4.75449e-14	1.76901e-10
GO:1903364_positive regulation of cellular protein catabolic process	Alzheimer's disease	7.18715e-13	1.24793e-09
GO:0070374_positive regulation of ERK1 and ERK2 cascade	Alzheimer's disease	1.33759e-12	1.94343e-09
GO:0071396_cellular response to lipid	Alzheimer's disease	7.60023e-12	7.61338e-09
GO:0009165_nucleotide biosynthetic process	Alzheimer's disease	1.0953e-11	1.05339e-08
GO:1903426_regulation of reactive oxygen species biosynthetic process	Alzheimer's disease	1.20345e-11	1.10052e-08
GO:0050921_positive regulation of chemotaxis	Alzheimer's disease	1.78714e-11	1.44041e-08
GO:0031344_regulation of cell projection organization	Alzheimer's disease	1.80236e-11	1.44041e-08
GO:0014074_response to purine-containing compound	Alzheimer's disease	3.33255e-11	2.25445e-08
hsa04510_Focal adhesion	Alzheimer's disease	8.26803e-11	4.53349e-08
GO:0030198_extracellular matrix organization	Alzheimer's disease	1.4224e-10	6.5569e-08
GO:0044236_multicellular organismal metabolic process	Alzheimer's disease	2.64388e-10	9.97969e-08
GO:0002685_regulation of leukocyte migration	Alzheimer's disease	2.70354e-10	1.00591e-07
GO:0044420_extracellular matrix component	Alzheimer's disease	4.9378e-10	1.62791e-07
GO:0032102_negative regulation of response to external stimulus	Alzheimer's disease	5.04426e-10	1.64222e-07
hsa04611_Platelet activation	Alzheimer's disease	7.72052e-10	2.24671e-07
GO:0050920_regulation of chemotaxis	Alzheimer's disease	8.78767e-10	2.48508e-07
GO:0046942_carboxylic acid transport	Alzheimer's disease	9.00269e-10	2.50775e-07
GO:0050673_epithelial cell proliferation	Alzheimer's disease	9.98325e-10	2.70848e-07
GO:0045666_positive regulation of neuron differentiation	Alzheimer's disease	1.01549e-09	2.74077e-07
GO:0009152_purine ribonucleotide biosynthetic process	Alzheimer's disease	1.14128e-09	3.01774e-07
GO:0051962_positive regulation of nervous system development	Alzheimer's disease	2.48062e-09	5.21031e-07
hsa04064_NF-kappa B signaling pathway	Alzheimer's disease	3.71017e-09	7.07922e-07
GO:0034612_response to tumor necrosis factor	Alzheimer's disease	4.38297e-09	7.95501e-07
GO:0009896_positive regulation of catabolic process	Alzheimer's disease	4.77292e-09	8.55882e-07
GO:0030414_peptidase inhibitor activity	Alzheimer's disease	5.82919e-09	9.69794e-07
GO:0006887_exocytosis	Alzheimer's disease	6.70379e-09	1.05756e-06
GO:0050769_positive regulation of neurogenesis	Alzheimer's disease	7.24546e-09	1.13338e-06
GO:0046390_ribose phosphate biosynthetic process	Alzheimer's disease	7.40881e-09	1.15238e-06
GO:0044259_multicellular organismal macromolecule metabolic process	Alzheimer's disease	8.84065e-09	1.30773e-06
GO:0061134_peptidase regulator activity	Alzheimer's disease	1.18587e-08	1.58389e-06
GO:1901293_nucleoside phosphate biosynthetic process	Alzheimer's disease	1.78732e-08	2.04433e-06
GO:0002020_protease binding	Alzheimer's disease	1.83424e-08	2.07258e-06
GO:0030802_regulation of cyclic nucleotide biosynthetic process	Alzheimer's disease	2.04954e-08	2.25233e-06
GO:0004866_endopeptidase inhibitor activity	Alzheimer's disease	2.09468e-08	2.28353e-06
GO:0008237_metallopeptidase activity	Alzheimer's disease	2.39809e-08	2.52356e-06
GO:0050795_regulation of behavior	Alzheimer's disease	2.53425e-08	2.60372e-06
GO:0071356_cellular response to tumor necrosis factor	Alzheimer's disease	2.65413e-08	2.71085e-06
GO:0045732_positive regulation of protein catabolic process	Alzheimer's disease	3.09235e-08	2.97196e-06
GO:0010770_positive regulation of cell morphogenesis involved in differentiation	Alzheimer's disease	3.77325e-08	3.42323e-06
GO:1903034_regulation of response to wounding	Alzheimer's disease	4.3888e-08	3.81021e-06
GO:0043062_extracellular structure organization	Alzheimer's disease	5.14254e-08	4.32052e-06
GO:1900371_regulation of purine nucleotide biosynthetic process	Alzheimer's disease	5.1728e-08	4.33201e-06
GO:0008201_heparin binding	Alzheimer's disease	6.3941e-08	5.07727e-06
hsa04933_AGE-RAGE signaling pathway in diabetic complications	Alzheimer's disease	6.76209e-08	5.27302e-06
GO:0010608_posttranscriptional regulation of gene expression	Alzheimer's disease	7.07266e-08	5.458e-06
GO:0032963_collagen metabolic process	Alzheimer's disease	7.19386e-08	5.51883e-06
GO:0051091_positive regulation of sequence-specific DNA binding transcription factor activity	Alzheimer's disease	7.23172e-08	5.53971e-06
GO:0030141_secretory granule	Alzheimer's disease	7.94727e-08	5.86364e-06
GO:0042787_protein ubiquitination involved in ubiquitin-dependent protein catabolic process	Alzheimer's disease	1.11982e-07	7.53635e-06
GO:0006909_phagocytosis	Alzheimer's disease	1.16328e-07	7.73886e-06
GO:2001057_reactive nitrogen species metabolic process	Alzheimer's disease	1.18552e-07	7.8567e-06
GO:0030595_leukocyte chemotaxis	Alzheimer's disease	1.23981e-07	8.05257e-06
GO:0032535_regulation of cellular component size	Alzheimer's disease	1.26205e-07	8.14622e-06
GO:1903362_regulation of cellular protein catabolic process	Alzheimer's disease	1.49072e-07	9.11401e-06
GO:0010720_positive regulation of cell development	Alzheimer's disease	1.6039e-07	9.5698e-06
GO:0019935_cyclic-nucleotide-mediated signaling	Alzheimer's disease	1.60568e-07	9.5698e-06
GO:0008361_regulation of cell size	Alzheimer's disease	1.7115e-07	1.0051e-05
GO:0004867_serine-type endopeptidase inhibitor activity	Alzheimer's disease	2.03494e-07	1.14719e-05
GO:0043406_positive regulation of MAP kinase activity	Alzheimer's disease	2.19013e-07	1.20596e-05
GO:2001234_negative regulation of apoptotic signaling pathway	Alzheimer's disease	2.296e-07	1.24452e-05
GO:0048167_regulation of synaptic plasticity	Alzheimer's disease	2.31526e-07	1.25034e-05
GO:0005244_voltage-gated ion channel activity	Alzheimer's disease	2.35733e-07	1.26461e-05
GO:0005539_glycosaminoglycan binding	Alzheimer's disease	2.59777e-07	1.36547e-05
GO:0043292_contractile fiber	Alzheimer's disease	2.63459e-07	1.37926e-05
GO:0072522_purine-containing compound biosynthetic process	Alzheimer's disease	2.66004e-07	1.38561e-05
GO:0044449_contractile fiber part	Alzheimer's disease	2.80351e-07	1.43735e-05
GO:1903320_regulation of protein modification by small protein conjugation or removal	Alzheimer's disease	3.04111e-07	1.51735e-05
hsa04141_Protein processing in endoplasmic reticulum	Alzheimer's disease	3.17961e-07	1.5714e-05
GO:0006809_nitric oxide biosynthetic process	Alzheimer's disease	3.38813e-07	1.64174e-05
GO:0010810_regulation of cell-substrate adhesion	Alzheimer's disease	3.4943e-07	1.68848e-05
GO:0061135_endopeptidase regulator activity	Alzheimer's disease	3.56845e-07	1.70689e-05
GO:0030808_regulation of nucleotide biosynthetic process	Alzheimer's disease	3.85054e-07	1.80808e-05
GO:0030168_platelet activation	Alzheimer's disease	4.56449e-07	2.04793e-05
GO:0048520_positive regulation of behavior	Alzheimer's disease	4.63965e-07	2.07094e-05
GO:0022604_regulation of cell morphogenesis	Alzheimer's disease	4.97321e-07	2.16069e-05
GO:0019693_ribose phosphate metabolic process	Alzheimer's disease	5.14483e-07	2.22124e-05
GO:0050730_regulation of peptidyl-tyrosine phosphorylation	Alzheimer's disease	5.85098e-07	2.44409e-05
GO:1900046_regulation of hemostasis	Alzheimer's disease	5.86404e-07	2.44638e-05
GO:0010632_regulation of epithelial cell migration	Alzheimer's disease	7.86723e-07	3.02885e-05
GO:0002253_activation of immune response	Alzheimer's disease	7.91546e-07	3.03766e-05
GO:1903050_regulation of proteolysis involved in cellular protein catabolic process	Alzheimer's disease	8.14349e-07	3.09631e-05
GO:0008083_growth factor activity	Alzheimer's disease	8.33398e-07	3.14376e-05
GO:0050777_negative regulation of immune response	Alzheimer's disease	8.9167e-07	3.30552e-05
GO:0030574_collagen catabolic process	Alzheimer's disease	8.92217e-07	3.30552e-05
GO:0030016_myofibril	Alzheimer's disease	9.07165e-07	3.34899e-05
GO:0043524_negative regulation of neuron apoptotic process	Alzheimer's disease	9.24035e-07	3.39922e-05
GO:2001235_positive regulation of apoptotic signaling pathway	Alzheimer's disease	9.36736e-07	3.42899e-05
GO:0032147_activation of protein kinase activity	Alzheimer's disease	9.86521e-07	3.55134e-05
GO:0030193_regulation of blood coagulation	Alzheimer's disease	1.02265e-06	3.63865e-05
GO:0072521_purine-containing compound metabolic process	Alzheimer's disease	1.04886e-06	3.70659e-05
GO:0042306_regulation of protein import into nucleus	Alzheimer's disease	1.05546e-06	3.72308e-05
GO:0050900_leukocyte migration	Alzheimer's disease	1.07403e-06	3.76743e-05
GO:0034774_secretory granule lumen	Alzheimer's disease	1.09497e-06	3.8234e-05
GO:0045664_regulation of neuron differentiation	Alzheimer's disease	1.17359e-06	4.01658e-05
GO:0042176_regulation of protein catabolic process	Alzheimer's disease	1.23955e-06	4.18097e-05
GO:0030041_actin filament polymerization	Alzheimer's disease	1.28082e-06	4.29883e-05
GO:0010634_positive regulation of epithelial cell migration	Alzheimer's disease	1.28988e-06	4.3209e-05
GO:0097193_intrinsic apoptotic signaling pathway	Alzheimer's disease	1.29309e-06	4.32886e-05
GO:0061041_regulation of wound healing	Alzheimer's disease	1.32801e-06	4.42303e-05
GO:0045860_positive regulation of protein kinase activity	Alzheimer's disease	1.40156e-06	4.55753e-05
GO:0031032_actomyosin structure organization	Alzheimer's disease	1.53587e-06	4.84655e-05
GO:1900542_regulation of purine nucleotide metabolic process	Alzheimer's disease	1.55596e-06	4.89727e-05
GO:0002576_platelet degranulation	Alzheimer's disease	1.68376e-06	5.13208e-05
GO:2001242_regulation of intrinsic apoptotic signaling pathway	Alzheimer's disease	1.7252e-06	5.20015e-05
GO:0001667_ameboidal-type cell migration	Alzheimer's disease	1.77163e-06	5.29456e-05
GO:2000058_regulation of protein ubiquitination involved in ubiquitin-dependent protein catabolic process	Alzheimer's disease	1.77437e-06	5.2997e-05
GO:0042391_regulation of membrane potential	Alzheimer's disease	1.80459e-06	5.36841e-05
GO:0010594_regulation of endothelial cell migration	Alzheimer's disease	1.81311e-06	5.37709e-05
GO:0040017_positive regulation of locomotion	Alzheimer's disease	1.88431e-06	5.51896e-05
GO:0050731_positive regulation of peptidyl-tyrosine phosphorylation	Alzheimer's disease	2.09966e-06	5.97985e-05
GO:0002521_leukocyte differentiation	Alzheimer's disease	2.2363e-06	6.27296e-05
GO:0050770_regulation of axonogenesis	Alzheimer's disease	2.35631e-06	6.52178e-05
GO:0022832_voltage-gated channel activity	Alzheimer's disease	2.37182e-06	6.55776e-05
GO:0030099_myeloid cell differentiation	Alzheimer's disease	2.56197e-06	6.90038e-05
GO:0043112_receptor metabolic process	Alzheimer's disease	2.62856e-06	7.04849e-05
GO:0050804_regulation of synaptic transmission	Alzheimer's disease	2.66857e-06	7.12849e-05
GO:1903035_negative regulation of response to wounding	Alzheimer's disease	2.68045e-06	7.14193e-05
GO:0045927_positive regulation of growth	Alzheimer's disease	2.70793e-06	7.18207e-05
GO:0032640_tumor necrosis factor production	Alzheimer's disease	2.82003e-06	7.39282e-05
GO:0015849_organic acid transport	Alzheimer's disease	2.8407e-06	7.42334e-05
GO:0071902_positive regulation of protein serine/threonine kinase activity	Alzheimer's disease	2.84793e-06	7.43229e-05
GO:0009895_negative regulation of catabolic process	Alzheimer's disease	2.8734e-06	7.48377e-05
GO:0015711_organic anion transport	Alzheimer's disease	2.88432e-06	7.50471e-05
GO:0009259_ribonucleotide metabolic process	Alzheimer's disease	2.98208e-06	7.67419e-05
GO:0031589_cell-substrate adhesion	Alzheimer's disease	3.13841e-06	7.94625e-05
GO:0030307_positive regulation of cell growth	Alzheimer's disease	3.4416e-06	8.50442e-05
GO:0051897_positive regulation of protein kinase B signaling	Alzheimer's disease	3.49761e-06	8.61014e-05
GO:0051781_positive regulation of cell division	Alzheimer's disease	3.65939e-06	8.87832e-05
GO:0006140_regulation of nucleotide metabolic process	Alzheimer's disease	3.69168e-06	8.93991e-05
GO:0007611_learning or memory	Alzheimer's disease	3.7802e-06	9.0826e-05
GO:0048678_response to axon injury	Alzheimer's disease	3.83825e-06	9.16711e-05
GO:0004222_metalloendopeptidase activity	Alzheimer's disease	4.2057e-06	9.77142e-05
GO:0050808_synapse organization	Alzheimer's disease	4.31462e-06	9.94022e-05
GO:0090303_positive regulation of wound healing	Alzheimer's disease	4.43237e-06	0.00010122
GO:0072503_cellular divalent inorganic cation homeostasis	Alzheimer's disease	4.62341e-06	0.000104347
GO:0006163_purine nucleotide metabolic process	Alzheimer's disease	4.78669e-06	0.000107012
GO:0043271_negative regulation of ion transport	Alzheimer's disease	5.05332e-06	0.000111679
GO:0072507_divalent inorganic cation homeostasis	Alzheimer's disease	5.0902e-06	0.000112114
GO:0007266_Rho protein signal transduction	Alzheimer's disease	5.13434e-06	0.000112657
GO:0045216_cell-cell junction organization	Alzheimer's disease	5.46976e-06	0.000118126
GO:0002687_positive regulation of leukocyte migration	Alzheimer's disease	5.53117e-06	0.000119156
GO:0006164_purine nucleotide biosynthetic process	Alzheimer's disease	5.66108e-06	0.000121203
hsa04072_Phospholipase D signaling pathway	Alzheimer's disease	5.93411e-06	0.000125807
GO:0006813_potassium ion transport	Alzheimer's disease	5.9817e-06	0.00012661
GO:0051283_negative regulation of sequestering of calcium ion	Alzheimer's disease	6.19272e-06	0.000130177
GO:0034703_cation channel complex	Alzheimer's disease	6.40358e-06	0.000133265
GO:0018212_peptidyl-tyrosine modification	Alzheimer's disease	6.70769e-06	0.000137182
GO:0050819_negative regulation of coagulation	Alzheimer's disease	6.75331e-06	0.000137683
GO:0010811_positive regulation of cell-substrate adhesion	Alzheimer's disease	6.96292e-06	0.000140908
GO:1903409_reactive oxygen species biosynthetic process	Alzheimer's disease	7.17691e-06	0.000144008
GO:0022617_extracellular matrix disassembly	Alzheimer's disease	7.86991e-06	0.000153652
GO:2000377_regulation of reactive oxygen species metabolic process	Alzheimer's disease	7.88712e-06	0.00015393
GO:0051651_maintenance of location in cell	Alzheimer's disease	7.94528e-06	0.000154775
GO:0005788_endoplasmic reticulum lumen	Alzheimer's disease	8.38443e-06	0.000161101
GO:0009150_purine ribonucleotide metabolic process	Alzheimer's disease	8.95939e-06	0.000168493
GO:0030017_sarcomere	Alzheimer's disease	9.13067e-06	0.000170901
GO:0048514_blood vessel morphogenesis	Alzheimer's disease	9.36773e-06	0.000174148
GO:0043534_blood vessel endothelial cell migration	Alzheimer's disease	9.5509e-06	0.000176233
GO:2001233_regulation of apoptotic signaling pathway	Alzheimer's disease	9.74064e-06	0.000178407
GO:0045428_regulation of nitric oxide biosynthetic process	Alzheimer's disease	1.00011e-05	0.000181772
GO:0018108_peptidyl-tyrosine phosphorylation	Alzheimer's disease	1.05826e-05	0.000190216
GO:0033674_positive regulation of kinase activity	Alzheimer's disease	1.21914e-05	0.00021126
GO:0046209_nitric oxide metabolic process	Alzheimer's disease	1.22998e-05	0.000212869
GO:0031093_platelet alpha granule lumen	Alzheimer's disease	1.30637e-05	0.000222236
GO:0043410_positive regulation of MAPK cascade	Alzheimer's disease	1.33261e-05	0.000225364
GO:0060560_developmental growth involved in morphogenesis	Alzheimer's disease	1.36489e-05	0.000229271
GO:0060326_cell chemotaxis	Alzheimer's disease	1.4255e-05	0.000236479
hsa05205_Proteoglycans in cancer	Alzheimer's disease	1.42703e-05	0.000236581
GO:0043266_regulation of potassium ion transport	Alzheimer's disease	1.44594e-05	0.000239108
GO:0034330_cell junction organization	Alzheimer's disease	1.45548e-05	0.00024
GO:1903555_regulation of tumor necrosis factor superfamily cytokine production	Alzheimer's disease	1.47965e-05	0.000242833
GO:0019932_second-messenger-mediated signaling	Alzheimer's disease	1.49877e-05	0.000244771
GO:0046822_regulation of nucleocytoplasmic transport	Alzheimer's disease	1.54755e-05	0.000250745
GO:0006066_alcohol metabolic process	Alzheimer's disease	1.59e-05	0.00025594
GO:0002366_leukocyte activation involved in immune response	Alzheimer's disease	1.60736e-05	0.000257412
GO:0050880_regulation of blood vessel size	Alzheimer's disease	1.71256e-05	0.000269834
GO:0051272_positive regulation of cellular component movement	Alzheimer's disease	1.71434e-05	0.000269952
GO:0044089_positive regulation of cellular component biogenesis	Alzheimer's disease	1.71734e-05	0.000270342
GO:0031346_positive regulation of cell projection organization	Alzheimer's disease	1.76823e-05	0.000276018
GO:0070851_growth factor receptor binding	Alzheimer's disease	1.79184e-05	0.000278413
GO:0002263_cell activation involved in immune response	Alzheimer's disease	1.79821e-05	0.000279109
GO:0046165_alcohol biosynthetic process	Alzheimer's disease	1.8496e-05	0.000285676
GO:1903036_positive regulation of response to wounding	Alzheimer's disease	1.90081e-05	0.000290056
GO:0031099_regeneration	Alzheimer's disease	1.99539e-05	0.000299085
GO:0030195_negative regulation of blood coagulation	Alzheimer's disease	2.06174e-05	0.000306845
GO:0022803_passive transmembrane transporter activity	Alzheimer's disease	2.06677e-05	0.000307419
GO:0010631_epithelial cell migration	Alzheimer's disease	2.11542e-05	0.000312958
GO:0055074_calcium ion homeostasis	Alzheimer's disease	2.12739e-05	0.000313836
GO:0048588_developmental cell growth	Alzheimer's disease	2.37665e-05	0.000341329
GO:0005925_focal adhesion	Alzheimer's disease	2.40853e-05	0.000344956
GO:0061045_negative regulation of wound healing	Alzheimer's disease	2.44594e-05	0.00034897
GO:0045862_positive regulation of proteolysis	Alzheimer's disease	2.46172e-05	0.000350454
GO:0090132_epithelium migration	Alzheimer's disease	2.46303e-05	0.000350468
GO:0071407_cellular response to organic cyclic compound	Alzheimer's disease	2.46426e-05	0.000350468
GO:1900047_negative regulation of hemostasis	Alzheimer's disease	2.47894e-05	0.000351944
GO:0045766_positive regulation of angiogenesis	Alzheimer's disease	2.52634e-05	0.000356341
GO:0043523_regulation of neuron apoptotic process	Alzheimer's disease	2.5866e-05	0.000362779
GO:0042063_gliogenesis	Alzheimer's disease	2.60197e-05	0.000364737
GO:0090130_tissue migration	Alzheimer's disease	2.67395e-05	0.000372024
GO:0032970_regulation of actin filament-based process	Alzheimer's disease	2.97668e-05	0.000403264
GO:1900180_regulation of protein localization to nucleus	Alzheimer's disease	3.07993e-05	0.000413549
GO:0051015_actin filament binding	Alzheimer's disease	3.17308e-05	0.00042111
GO:0048659_smooth muscle cell proliferation	Alzheimer's disease	3.19155e-05	0.000423033
GO:2000401_regulation of lymphocyte migration	Alzheimer's disease	3.33145e-05	0.000437006
GO:0051051_negative regulation of transport	Alzheimer's disease	3.42615e-05	0.000446058
GO:0030335_positive regulation of cell migration	Alzheimer's disease	3.48352e-05	0.000452059
GO:0007613_memory	Alzheimer's disease	3.55015e-05	0.000458421
GO:0006874_cellular calcium ion homeostasis	Alzheimer's disease	3.68813e-05	0.000471215
GO:0007009_plasma membrane organization	Alzheimer's disease	3.70702e-05	0.000472934
GO:0070482_response to oxygen levels	Alzheimer's disease	3.74381e-05	0.000476343
GO:0097529_myeloid leukocyte migration	Alzheimer's disease	3.79871e-05	0.000481564
GO:1904018_positive regulation of vasculature development	Alzheimer's disease	4.00405e-05	0.000498377
GO:0050818_regulation of coagulation	Alzheimer's disease	4.01945e-05	0.000499698
GO:0003018_vascular process in circulatory system	Alzheimer's disease	4.03348e-05	0.000500606
GO:0000187_activation of MAPK activity	Alzheimer's disease	4.18584e-05	0.000512916
GO:0072659_protein localization to plasma membrane	Alzheimer's disease	4.60778e-05	0.000551262
GO:0045121_membrane raft	Alzheimer's disease	4.67597e-05	0.000557864
GO:0007416_synapse assembly	Alzheimer's disease	4.81785e-05	0.000571016
GO:0097285_cell-type specific apoptotic process	Alzheimer's disease	5.06991e-05	0.000592798
GO:0051402_neuron apoptotic process	Alzheimer's disease	5.31135e-05	0.000613591
GO:0010769_regulation of cell morphogenesis involved in differentiation	Alzheimer's disease	5.51364e-05	0.000630258
GO:0032680_regulation of tumor necrosis factor production	Alzheimer's disease	5.5195e-05	0.000630431
GO:0000302_response to reactive oxygen species	Alzheimer's disease	5.65183e-05	0.000641822
GO:0045765_regulation of angiogenesis	Alzheimer's disease	5.70573e-05	0.000645972
GO:0031396_regulation of protein ubiquitination	Alzheimer's disease	5.8854e-05	0.000661996
GO:0006941_striated muscle contraction	Alzheimer's disease	5.97681e-05	0.000669964
GO:0043254_regulation of protein complex assembly	Alzheimer's disease	6.02217e-05	0.000673743
GO:0016049_cell growth	Alzheimer's disease	6.05727e-05	0.000676798
GO:0004175_endopeptidase activity	Alzheimer's disease	6.14921e-05	0.000684053
GO:0016247_channel regulator activity	Alzheimer's disease	6.17538e-05	0.000686512
GO:0060401_cytosolic calcium ion transport	Alzheimer's disease	6.201e-05	0.000688867
GO:0010976_positive regulation of neuron projection development	Alzheimer's disease	6.30926e-05	0.000697621
GO:0050727_regulation of inflammatory response	Alzheimer's disease	6.44163e-05	0.000707751
GO:0005911_cell-cell junction	Alzheimer's disease	6.5724e-05	0.00071771
GO:0035150_regulation of tube size	Alzheimer's disease	6.62461e-05	0.000721916
GO:0060047_heart contraction	Alzheimer's disease	6.96415e-05	0.00074982
GO:0033002_muscle cell proliferation	Alzheimer's disease	6.98931e-05	0.000751906
GO:0071805_potassium ion transmembrane transport	Alzheimer's disease	7.25986e-05	0.000772713
GO:0003015_heart process	Alzheimer's disease	7.47239e-05	0.000788248
hsa04015_Rap1 signaling pathway	Alzheimer's disease	7.61258e-05	0.000798348
GO:0032956_regulation of actin cytoskeleton organization	Alzheimer's disease	7.77488e-05	0.000809825
GO:0048660_regulation of smooth muscle cell proliferation	Alzheimer's disease	8.33242e-05	0.000853058
GO:0001505_regulation of neurotransmitter levels	Alzheimer's disease	8.63986e-05	0.000874568
GO:0031970_organelle envelope lumen	Alzheimer's disease	8.99545e-05	0.00089833
GO:0071900_regulation of protein serine/threonine kinase activity	Alzheimer's disease	9.21253e-05	0.000914324
GO:0002285_lymphocyte activation involved in immune response	Alzheimer's disease	9.26273e-05	0.000917292
GO:0001525_angiogenesis	Alzheimer's disease	9.3526e-05	0.000924259
GO:0010001_glial cell differentiation	Alzheimer's disease	9.36805e-05	0.000925435
GO:0071706_tumor necrosis factor superfamily cytokine production	Alzheimer's disease	9.4404e-05	0.000930288
GO:0044243_multicellular organismal catabolic process	Alzheimer's disease	9.46685e-05	0.000932014
GO:0007270_neuron-neuron synaptic transmission	Alzheimer's disease	9.60619e-05	0.000943396
GO:0007160_cell-matrix adhesion	Alzheimer's disease	9.87958e-05	0.000964083
GO:0008543_fibroblast growth factor receptor signaling pathway	Alzheimer's disease	9.92066e-05	0.000967186
GO:0010975_regulation of neuron projection development	Alzheimer's disease	0.000103259	0.000996992
GO:0015267_channel activity	Alzheimer's disease	0.000104879	0.00100815
GO:0022898_regulation of transmembrane transporter activity	Alzheimer's disease	0.000105458	0.00101091
GO:1901681_sulfur compound binding	Alzheimer's disease	0.000106066	0.00101458
hsa05146_Amoebiasis	Alzheimer's disease	0.000107891	0.00102706
GO:0005543_phospholipid binding	Alzheimer's disease	0.000112689	0.00106071
GO:0031983_vesicle lumen	Alzheimer's disease	0.000114254	0.00107137
GO:0005635_nuclear envelope	Alzheimer's disease	0.000115962	0.00108329
GO:0001894_tissue homeostasis	Alzheimer's disease	0.000119396	0.00110507
GO:0015850_organic hydroxy compound transport	Alzheimer's disease	0.000126783	0.00115336
GO:0046916_cellular transition metal ion homeostasis	Alzheimer's disease	0.000128436	0.00116359
GO:0030055_cell-substrate junction	Alzheimer's disease	0.000131799	0.00118574
GO:0002367_cytokine production involved in immune response	Alzheimer's disease	0.000132412	0.00119002
GO:0060402_calcium ion transport into cytosol	Alzheimer's disease	0.000133028	0.0011934
GO:0043405_regulation of MAP kinase activity	Alzheimer's disease	0.000133275	0.00119427
GO:0051209_release of sequestered calcium ion into cytosol	Alzheimer's disease	0.000133976	0.00119911
GO:0043279_response to alkaloid	Alzheimer's disease	0.000134835	0.00120452
GO:0051282_regulation of sequestering of calcium ion	Alzheimer's disease	0.000146281	0.00127656
GO:0051493_regulation of cytoskeleton organization	Alzheimer's disease	0.000147092	0.0012817
GO:0072511_divalent inorganic cation transport	Alzheimer's disease	0.000149957	0.00130101
GO:0030018_Z disc	Alzheimer's disease	0.00016284	0.00138352
GO:0001558_regulation of cell growth	Alzheimer's disease	0.000163224	0.00138587
GO:0005924_cell-substrate adherens junction	Alzheimer's disease	0.000165916	0.00140233
GO:1902532_negative regulation of intracellular signal transduction	Alzheimer's disease	0.000167507	0.00141211
GO:0001948_glycoprotein binding	Alzheimer's disease	0.000167705	0.00141332
GO:0035264_multicellular organism growth	Alzheimer's disease	0.000170077	0.00142869
GO:0044344_cellular response to fibroblast growth factor stimulus	Alzheimer's disease	0.000172701	0.00144444
GO:0050890_cognition	Alzheimer's disease	0.000174496	0.00145432
GO:0060627_regulation of vesicle-mediated transport	Alzheimer's disease	0.000177478	0.00147398
GO:0001952_regulation of cell-matrix adhesion	Alzheimer's disease	0.00018529	0.00152597
GO:0070997_neuron death	Alzheimer's disease	0.000188053	0.00154263
GO:0002274_myeloid leukocyte activation	Alzheimer's disease	0.000188577	0.00154535
GO:0042542_response to hydrogen peroxide	Alzheimer's disease	0.000188948	0.00154704
GO:0005802_trans-Golgi network	Alzheimer's disease	0.000192526	0.00156866
GO:0036293_response to decreased oxygen levels	Alzheimer's disease	0.000200751	0.00162051
GO:0010721_negative regulation of cell development	Alzheimer's disease	0.000202726	0.0016319
GO:0048871_multicellular organismal homeostasis	Alzheimer's disease	0.000206709	0.00165399
GO:0070372_regulation of ERK1 and ERK2 cascade	Alzheimer's disease	0.000208448	0.00166382
GO:0031333_negative regulation of protein complex assembly	Alzheimer's disease	0.000210177	0.0016708
hsa04610_Complement and coagulation cascades	Alzheimer's disease	0.000211163	0.00167599
GO:0031674_I band	Alzheimer's disease	0.000211583	0.00167872
GO:0001822_kidney development	Alzheimer's disease	0.000211604	0.00167872
GO:0030425_dendrite	Alzheimer's disease	0.000216793	0.00170809
GO:0032409_regulation of transporter activity	Alzheimer's disease	0.000223215	0.00174218
GO:0008286_insulin receptor signaling pathway	Alzheimer's disease	0.000231976	0.00179549
GO:0006518_peptide metabolic process	Alzheimer's disease	0.000242774	0.00186109
GO:0043603_cellular amide metabolic process	Alzheimer's disease	0.000246173	0.00188188
GO:0090066_regulation of anatomical structure size	Alzheimer's disease	0.000250438	0.001909
GO:0001101_response to acid chemical	Alzheimer's disease	0.000257425	0.00194817
GO:0055076_transition metal ion homeostasis	Alzheimer's disease	0.000267813	0.00200561
GO:2000147_positive regulation of cell motility	Alzheimer's disease	0.000283557	0.00208947
GO:0017124_SH3 domain binding	Alzheimer's disease	0.000286568	0.00210534
GO:0005795_Golgi stack	Alzheimer's disease	0.00028795	0.00211228
GO:0031638_zymogen activation	Alzheimer's disease	0.000307295	0.00221796
hsa05206_MicroRNAs in cancer	Alzheimer's disease	0.000321179	0.00229464
GO:0010876_lipid localization	Alzheimer's disease	0.000324077	0.00230964
GO:0043200_response to amino acid	Alzheimer's disease	0.000340868	0.00240171
GO:0043542_endothelial cell migration	Alzheimer's disease	0.000342047	0.00240675
GO:0032091_negative regulation of protein binding	Alzheimer's disease	0.000345368	0.00242197
GO:0043623_cellular protein complex assembly	Alzheimer's disease	0.000362457	0.00251102
GO:0006936_muscle contraction	Alzheimer's disease	0.000372772	0.00256441
hsa05144_Malaria	Alzheimer's disease	0.000374858	0.00257604
GO:0007565_female pregnancy	Alzheimer's disease	0.00037845	0.00259115
GO:0046425_regulation of JAK-STAT cascade	Alzheimer's disease	0.000381083	0.0026033
GO:0010035_response to inorganic substance	Alzheimer's disease	0.000387073	0.00263357
GO:0045177_apical part of cell	Alzheimer's disease	0.000420204	0.00279659
GO:0055067_monovalent inorganic cation homeostasis	Alzheimer's disease	0.000437936	0.00288432
GO:1901565_organonitrogen compound catabolic process	Alzheimer's disease	0.000445936	0.00292849
GO:0051259_protein oligomerization	Alzheimer's disease	0.000456213	0.0029776
GO:0048771_tissue remodeling	Alzheimer's disease	0.00045889	0.00299159
GO:0031348_negative regulation of defense response	Alzheimer's disease	0.000464885	0.00302094
GO:0006942_regulation of striated muscle contraction	Alzheimer's disease	0.00046855	0.00303794
GO:0032412_regulation of ion transmembrane transporter activity	Alzheimer's disease	0.00047267	0.00305514
GO:2001237_negative regulation of extrinsic apoptotic signaling pathway	Alzheimer's disease	0.000478626	0.00308445
GO:0001819_positive regulation of cytokine production	Alzheimer's disease	0.000478882	0.00308572
GO:0045861_negative regulation of proteolysis	Alzheimer's disease	0.000481658	0.00310054
GO:0031594_neuromuscular junction	Alzheimer's disease	0.000489188	0.00313816
hsa05161_Hepatitis B	Alzheimer's disease	0.000496675	0.00317524
GO:0071901_negative regulation of protein serine/threonine kinase activity	Alzheimer's disease	0.000501655	0.00319765
GO:0005770_late endosome	Alzheimer's disease	0.000511176	0.00323908
GO:0030133_transport vesicle	Alzheimer's disease	0.000514513	0.00325294
GO:0030879_mammary gland development	Alzheimer's disease	0.000541287	0.00337713
GO:0007259_JAK-STAT cascade	Alzheimer's disease	0.000555012	0.00344217
GO:0009615_response to virus	Alzheimer's disease	0.00056009	0.00346498
GO:0043409_negative regulation of MAPK cascade	Alzheimer's disease	0.00058445	0.00357534
GO:0060205_cytoplasmic membrane-bounded vesicle lumen	Alzheimer's disease	0.000591842	0.003607
GO:0070371_ERK1 and ERK2 cascade	Alzheimer's disease	0.000598952	0.00363759
GO:0010563_negative regulation of phosphorus metabolic process	Alzheimer's disease	0.00060999	0.00368591
GO:0071219_cellular response to molecule of bacterial origin	Alzheimer's disease	0.000614991	0.00370774
GO:0017038_protein import	Alzheimer's disease	0.000645498	0.00383967
GO:0005938_cell cortex	Alzheimer's disease	0.000671409	0.00395139
GO:0016125_sterol metabolic process	Alzheimer's disease	0.000681142	0.00399664
GO:0031985_Golgi cisterna	Alzheimer's disease	0.000700548	0.00407863
GO:0002526_acute inflammatory response	Alzheimer's disease	0.000707139	0.00410645
GO:0016324_apical plasma membrane	Alzheimer's disease	0.00071543	0.00414009
GO:0038179_neurotrophin signaling pathway	Alzheimer's disease	0.000716037	0.0041416
GO:0048469_cell maturation	Alzheimer's disease	0.000720087	0.00415804
GO:0031667_response to nutrient levels	Alzheimer's disease	0.00077039	0.00436571
GO:0030316_osteoclast differentiation	Alzheimer's disease	0.000774702	0.00438332
GO:0000323_lytic vacuole	Alzheimer's disease	0.000810116	0.00453765
GO:1903649_regulation of cytoplasmic transport	Alzheimer's disease	0.000813174	0.00454927
GO:0031214_biomineral tissue development	Alzheimer's disease	0.000815232	0.00455736
GO:0008016_regulation of heart contraction	Alzheimer's disease	0.000831996	0.00462378
GO:0097306_cellular response to alcohol	Alzheimer's disease	0.000863954	0.00475773
GO:0015718_monocarboxylic acid transport	Alzheimer's disease	0.000895578	0.00488642
GO:0051592_response to calcium ion	Alzheimer's disease	0.000902008	0.00491327
GO:0010955_negative regulation of protein processing	Alzheimer's disease	0.000903856	0.00491921
GO:0030003_cellular cation homeostasis	Alzheimer's disease	0.000970678	0.00517582
GO:0019722_calcium-mediated signaling	Alzheimer's disease	0.000978235	0.00520068
GO:0070613_regulation of protein processing	Alzheimer's disease	0.00103106	0.00540702
GO:0048013_ephrin receptor signaling pathway	Alzheimer's disease	0.00103773	0.00543325
GO:0008203_cholesterol metabolic process	Alzheimer's disease	0.00103935	0.00544064
GO:1901216_positive regulation of neuron death	Alzheimer's disease	0.00104948	0.00547275
GO:0052547_regulation of peptidase activity	Alzheimer's disease	0.00107694	0.00557576
GO:0017171_serine hydrolase activity	Alzheimer's disease	0.00110413	0.00567815
GO:1901215_negative regulation of neuron death	Alzheimer's disease	0.00110992	0.00569784
GO:0044708_single-organism behavior	Alzheimer's disease	0.00113111	0.00578039
GO:0055123_digestive system development	Alzheimer's disease	0.00120799	0.00605567
GO:0052548_regulation of endopeptidase activity	Alzheimer's disease	0.00124187	0.00617982
GO:0003012_muscle system process	Alzheimer's disease	0.00124189	0.00617982
GO:0031984_organelle subcompartment	Alzheimer's disease	0.001243	0.00618179
GO:0030900_forebrain development	Alzheimer's disease	0.00124693	0.00619423
GO:1901214_regulation of neuron death	Alzheimer's disease	0.00125859	0.00623429
GO:0002573_myeloid leukocyte differentiation	Alzheimer's disease	0.00126047	0.0062412
GO:0071774_response to fibroblast growth factor	Alzheimer's disease	0.00126946	0.00627145
hsa04910_Insulin signaling pathway	Alzheimer's disease	0.00128592	0.00633057
GO:0008236_serine-type peptidase activity	Alzheimer's disease	0.00134848	0.00656714
GO:0072001_renal system development	Alzheimer's disease	0.00136219	0.00661353
GO:0030139_endocytic vesicle	Alzheimer's disease	0.00136728	0.00663133
GO:0010951_negative regulation of endopeptidase activity	Alzheimer's disease	0.00140415	0.00676051
GO:0005261_cation channel activity	Alzheimer's disease	0.00142362	0.00683507
GO:0030258_lipid modification	Alzheimer's disease	0.00142664	0.0068456
GO:0034329_cell junction assembly	Alzheimer's disease	0.00145242	0.00693333
GO:0072593_reactive oxygen species metabolic process	Alzheimer's disease	0.00148006	0.007026
GO:0030136_clathrin-coated vesicle	Alzheimer's disease	0.00149257	0.0070681
GO:0030165_PDZ domain binding	Alzheimer's disease	0.00149407	0.0070723
GO:0033157_regulation of intracellular protein transport	Alzheimer's disease	0.00149746	0.00708538
GO:0009991_response to extracellular stimulus	Alzheimer's disease	0.00150088	0.00709768
GO:0010977_negative regulation of neuron projection development	Alzheimer's disease	0.0015093	0.00712844
GO:0006457_protein folding	Alzheimer's disease	0.00152012	0.00717347
hsa04066_HIF-1 signaling pathway	Alzheimer's disease	0.00157152	0.00734702
GO:0016234_inclusion body	Alzheimer's disease	0.00160872	0.00747595
GO:1901654_response to ketone	Alzheimer's disease	0.00161912	0.00751626
GO:0006869_lipid transport	Alzheimer's disease	0.00162283	0.00752947
GO:0030027_lamellipodium	Alzheimer's disease	0.00169021	0.00775301
GO:0048863_stem cell differentiation	Alzheimer's disease	0.00174197	0.00793108
GO:0070838_divalent metal ion transport	Alzheimer's disease	0.00175492	0.00797676
hsa04014_Ras signaling pathway	Alzheimer's disease	0.0017609	0.00799347
GO:0019884_antigen processing and presentation of exogenous antigen	Alzheimer's disease	0.0017676	0.00801553
GO:0031225_anchored component of membrane	Alzheimer's disease	0.00178143	0.0080607
GO:0050821_protein stabilization	Alzheimer's disease	0.00179442	0.0081034
GO:0006875_cellular metal ion homeostasis	Alzheimer's disease	0.00179872	0.00811145
GO:0048017_inositol lipid-mediated signaling	Alzheimer's disease	0.00180301	0.00812728
GO:0002478_antigen processing and presentation of exogenous peptide antigen	Alzheimer's disease	0.00180874	0.00814113
GO:0021700_developmental maturation	Alzheimer's disease	0.00181528	0.00816481
GO:0005912_adherens junction	Alzheimer's disease	0.00182483	0.00819582
GO:0006873_cellular ion homeostasis	Alzheimer's disease	0.0018341	0.00822859
GO:0071804_cellular potassium ion transport	Alzheimer's disease	0.00183833	0.00824341
GO:0010959_regulation of metal ion transport	Alzheimer's disease	0.00184131	0.00825277
hsa04728_Dopaminergic synapse	Alzheimer's disease	0.00185262	0.00828919
GO:0061572_actin filament bundle organization	Alzheimer's disease	0.00188729	0.00839887
GO:0007229_integrin-mediated signaling pathway	Alzheimer's disease	0.00193204	0.00854912
GO:0090100_positive regulation of transmembrane receptor protein serine/threonine kinase signaling pathway	Alzheimer's disease	0.00194082	0.00857592
GO:0030426_growth cone	Alzheimer's disease	0.00196053	0.00863335
GO:0001656_metanephros development	Alzheimer's disease	0.0019756	0.0086792
hsa04912_GnRH signaling pathway	Alzheimer's disease	0.00202603	0.00882778
GO:0042742_defense response to bacterium	Alzheimer's disease	0.00206224	0.0089414
GO:0010466_negative regulation of peptidase activity	Alzheimer's disease	0.00210104	0.00905763
GO:1901342_regulation of vasculature development	Alzheimer's disease	0.00217538	0.00930188
GO:0034702_ion channel complex	Alzheimer's disease	0.00220007	0.00937285
GO:0071216_cellular response to biotic stimulus	Alzheimer's disease	0.00229459	0.00965316
GO:0010469_regulation of receptor activity	Alzheimer's disease	0.00229649	0.00965841
hsa05202_Transcriptional misregulation in cancer	Alzheimer's disease	0.00231168	0.0097053
hsa04261_Adrenergic signaling in cardiomyocytes	Alzheimer's disease	0.00245795	0.0101462
GO:0030427_site of polarized growth	Alzheimer's disease	0.00246682	0.0101683
GO:0050768_negative regulation of neurogenesis	Alzheimer's disease	0.00249067	0.0102496
GO:0001666_response to hypoxia	Alzheimer's disease	0.00249228	0.0102529
GO:0051235_maintenance of location	Alzheimer's disease	0.00249814	0.0102696
GO:0060048_cardiac muscle contraction	Alzheimer's disease	0.00250164	0.0102793
GO:0003013_circulatory system process	Alzheimer's disease	0.00255341	0.0104286
GO:0046887_positive regulation of hormone secretion	Alzheimer's disease	0.00265845	0.0107501
GO:0048015_phosphatidylinositol-mediated signaling	Alzheimer's disease	0.00267429	0.0107954
GO:0042493_response to drug	Alzheimer's disease	0.00271188	0.0109073
GO:0045936_negative regulation of phosphate metabolic process	Alzheimer's disease	0.0029448	0.0115776
hsa05010_Alzheimer's disease	Alzheimer's disease	0.00298644	0.0117027
GO:0070161_anchoring junction	Alzheimer's disease	0.00312206	0.0120949
GO:0032768_regulation of monooxygenase activity	Alzheimer's disease	0.00312691	0.0121101
GO:0031091_platelet alpha granule	Alzheimer's disease	0.00313284	0.0121249
GO:0048011_neurotrophin TRK receptor signaling pathway	Alzheimer's disease	0.0032428	0.0124314
GO:0048639_positive regulation of developmental growth	Alzheimer's disease	0.00336871	0.0127777
GO:0007605_sensory perception of sound	Alzheimer's disease	0.00338496	0.0128188
GO:1902495_transmembrane transporter complex	Alzheimer's disease	0.00341197	0.0128995
GO:0055065_metal ion homeostasis	Alzheimer's disease	0.00344177	0.0129749
GO:0009636_response to toxic substance	Alzheimer's disease	0.00349185	0.0131007
GO:0002224_toll-like receptor signaling pathway	Alzheimer's disease	0.00354254	0.0132478
GO:0006816_calcium ion transport	Alzheimer's disease	0.00370276	0.0136864
hsa04722_Neurotrophin signaling pathway	Alzheimer's disease	0.00371359	0.0137143
hsa04921_Oxytocin signaling pathway	Alzheimer's disease	0.00373988	0.0137812
GO:0006469_negative regulation of protein kinase activity	Alzheimer's disease	0.00374666	0.0137953
GO:0002683_negative regulation of immune system process	Alzheimer's disease	0.00383307	0.0140303
GO:0031345_negative regulation of cell projection organization	Alzheimer's disease	0.00388632	0.0141659
GO:0004713_protein tyrosine kinase activity	Alzheimer's disease	0.00390373	0.014207
GO:0042326_negative regulation of phosphorylation	Alzheimer's disease	0.00415851	0.0148964
GO:0010952_positive regulation of peptidase activity	Alzheimer's disease	0.00415938	0.0148964
GO:0022843_voltage-gated cation channel activity	Alzheimer's disease	0.00428393	0.0152275
GO:0044297_cell body	Alzheimer's disease	0.00430641	0.0152824
GO:0046651_lymphocyte proliferation	Alzheimer's disease	0.00446758	0.0156965
hsa05323_Rheumatoid arthritis	Alzheimer's disease	0.00457882	0.0159699
GO:0001933_negative regulation of protein phosphorylation	Alzheimer's disease	0.00460335	0.0160351
GO:0032496_response to lipopolysaccharide	Alzheimer's disease	0.00465695	0.0161688
GO:0005764_lysosome	Alzheimer's disease	0.00466815	0.0161928
GO:0045665_negative regulation of neuron differentiation	Alzheimer's disease	0.00483046	0.0166107
GO:0009267_cellular response to starvation	Alzheimer's disease	0.00490945	0.0167958
GO:0030665_clathrin-coated vesicle membrane	Alzheimer's disease	0.00501711	0.0170789
GO:0015079_potassium ion transmembrane transporter activity	Alzheimer's disease	0.00505171	0.0171664
GO:0032844_regulation of homeostatic process	Alzheimer's disease	0.00519868	0.0175499
GO:0006979_response to oxidative stress	Alzheimer's disease	0.0053462	0.017917
GO:0033619_membrane protein proteolysis	Alzheimer's disease	0.00537261	0.0179812
GO:0001818_negative regulation of cytokine production	Alzheimer's disease	0.00540687	0.0180698
GO:0042383_sarcolemma	Alzheimer's disease	0.00541552	0.0180842
GO:0033267_axon part	Alzheimer's disease	0.00551089	0.0183216
GO:0051961_negative regulation of nervous system development	Alzheimer's disease	0.00562009	0.0185921
GO:0042129_regulation of T cell proliferation	Alzheimer's disease	0.00563703	0.0186339
GO:0001726_ruffle	Alzheimer's disease	0.0058456	0.0191438
GO:0051017_actin filament bundle assembly	Alzheimer's disease	0.00612494	0.0197972
GO:0055037_recycling endosome	Alzheimer's disease	0.00659579	0.020942
GO:1903707_negative regulation of hemopoiesis	Alzheimer's disease	0.00668387	0.0211398
GO:0051656_establishment of organelle localization	Alzheimer's disease	0.00672871	0.0212385
GO:2000379_positive regulation of reactive oxygen species metabolic process	Alzheimer's disease	0.00698275	0.0218602
GO:0070486_leukocyte aggregation	Alzheimer's disease	0.00714242	0.0222198
GO:0060078_regulation of postsynaptic membrane potential	Alzheimer's disease	0.00744598	0.022912
GO:0032943_mononuclear cell proliferation	Alzheimer's disease	0.00749267	0.0230149
GO:0051701_interaction with host	Alzheimer's disease	0.00774011	0.0235917
GO:0002218_activation of innate immune response	Alzheimer's disease	0.0077762	0.0236754
GO:0006898_receptor-mediated endocytosis	Alzheimer's disease	0.0078763	0.0238741
GO:0051100_negative regulation of binding	Alzheimer's disease	0.00815901	0.0245057
GO:0001540_beta-amyloid binding	Alzheimer's disease	0.00840842	0.0250669
GO:0008037_cell recognition	Alzheimer's disease	0.00847067	0.025202
GO:0016358_dendrite development	Alzheimer's disease	0.0086133	0.0254924
GO:0014902_myotube differentiation	Alzheimer's disease	0.00879012	0.0258717
GO:0002237_response to molecule of bacterial origin	Alzheimer's disease	0.00890528	0.0261221
GO:0030100_regulation of endocytosis	Alzheimer's disease	0.00891453	0.0261404
GO:0050839_cell adhesion molecule binding	Alzheimer's disease	0.00893929	0.0261982
GO:0004197_cysteine-type endopeptidase activity	Alzheimer's disease	0.00925357	0.0268803
GO:0051353_positive regulation of oxidoreductase activity	Alzheimer's disease	0.00931517	0.0270096
GO:0031301_integral component of organelle membrane	Alzheimer's disease	0.00932884	0.0270402
GO:0034599_cellular response to oxidative stress	Alzheimer's disease	0.00953201	0.0274716
GO:0070489_T cell aggregation	Alzheimer's disease	0.009557	0.02753
GO:0006509_membrane protein ectodomain proteolysis	Alzheimer's disease	0.00959764	0.0276195
GO:0060079_regulation of excitatory postsynaptic membrane potential	Alzheimer's disease	0.00981792	0.0280936
GO:0005769_early endosome	Alzheimer's disease	0.00996804	0.0283999
GO:0051341_regulation of oxidoreductase activity	Alzheimer's disease	0.0103085	0.0291244
GO:0072562_blood microparticle	Alzheimer's disease	0.0103736	0.0292467
GO:0031400_negative regulation of protein modification process	Alzheimer's disease	0.0104824	0.029448
GO:0030117_membrane coat	Alzheimer's disease	0.0109254	0.0303485
GO:0030324_lung development	Alzheimer's disease	0.0111705	0.0308423
GO:0051346_negative regulation of hydrolase activity	Alzheimer's disease	0.0112044	0.0309162
GO:0051495_positive regulation of cytoskeleton organization	Alzheimer's disease	0.0115247	0.0315676
GO:0007159_leukocyte cell-cell adhesion	Alzheimer's disease	0.0116478	0.0318111
GO:0032388_positive regulation of intracellular transport	Alzheimer's disease	0.0116495	0.0318134
GO:0045926_negative regulation of growth	Alzheimer's disease	0.0120248	0.0325676
GO:0034109_homotypic cell-cell adhesion	Alzheimer's disease	0.0122085	0.0329365
GO:0005765_lysosomal membrane	Alzheimer's disease	0.0122196	0.0329531
GO:0000041_transition metal ion transport	Alzheimer's disease	0.0124402	0.0333921
GO:0070661_leukocyte proliferation	Alzheimer's disease	0.0124987	0.033513
hsa04360_Axon guidance	Alzheimer's disease	0.0125998	0.033722
GO:0070588_calcium ion transmembrane transport	Alzheimer's disease	0.012982	0.034477
GO:0035249_synaptic transmission, glutamatergic	Alzheimer's disease	0.01302	0.0345533
GO:0008015_blood circulation	Alzheimer's disease	0.0130669	0.034637
GO:0051966_regulation of synaptic transmission, glutamatergic	Alzheimer's disease	0.0130866	0.0346736
GO:0031253_cell projection membrane	Alzheimer's disease	0.0130916	0.0346813
GO:0047485_protein N-terminus binding	Alzheimer's disease	0.0131384	0.0347736
GO:0055002_striated muscle cell development	Alzheimer's disease	0.0132245	0.0349385
GO:0050805_negative regulation of synaptic transmission	Alzheimer's disease	0.0132299	0.0349451
GO:0060041_retina development in camera-type eye	Alzheimer's disease	0.0132516	0.0349915
GO:0002793_positive regulation of peptide secretion	Alzheimer's disease	0.0133451	0.0351825
GO:0023061_signal release	Alzheimer's disease	0.0134287	0.0353438
GO:0030424_axon	Alzheimer's disease	0.0135377	0.0355667
GO:0048521_negative regulation of behavior	Alzheimer's disease	0.0136096	0.0356934
GO:0071593_lymphocyte aggregation	Alzheimer's disease	0.0136855	0.0358303
GO:1903829_positive regulation of cellular protein localization	Alzheimer's disease	0.0138336	0.03612
GO:0045637_regulation of myeloid cell differentiation	Alzheimer's disease	0.0147368	0.0379044
GO:0031300_intrinsic component of organelle membrane	Alzheimer's disease	0.0148066	0.0380463
GO:0006888_ER to Golgi vesicle-mediated transport	Alzheimer's disease	0.0150587	0.0385288
hsa04380_Osteoclast differentiation	Alzheimer's disease	0.0153869	0.039135
GO:1902806_regulation of cell cycle G1/S phase transition	Alzheimer's disease	0.0155047	0.0393627
hsa04024_cAMP signaling pathway	Alzheimer's disease	0.0155939	0.0395215
GO:0043025_neuronal cell body	Alzheimer's disease	0.0156598	0.039648
GO:0042110_T cell activation	Alzheimer's disease	0.0156698	0.0396657
GO:0043393_regulation of protein binding	Alzheimer's disease	0.0163594	0.0409949
GO:0050766_positive regulation of phagocytosis	Alzheimer's disease	0.0164215	0.0411219
GO:0030301_cholesterol transport	Alzheimer's disease	0.0168085	0.0418205
GO:0005774_vacuolar membrane	Alzheimer's disease	0.0168502	0.0418943
GO:0030323_respiratory tube development	Alzheimer's disease	0.0169639	0.0420923
GO:0001974_blood vessel remodeling	Alzheimer's disease	0.0171686	0.0424831
GO:0007411_axon guidance	Alzheimer's disease	0.017193	0.0425171
GO:0002429_immune response-activating cell surface receptor signaling pathway	Alzheimer's disease	0.0173387	0.0427921
GO:0031252_cell leading edge	Alzheimer's disease	0.0178716	0.043757
GO:0033673_negative regulation of kinase activity	Alzheimer's disease	0.0184082	0.0446875
GO:0009612_response to mechanical stimulus	Alzheimer's disease	0.0193904	0.046439
GO:0048813_dendrite morphogenesis	Alzheimer's disease	0.0194854	0.0466213
GO:0030246_carbohydrate binding	Alzheimer's disease	0.0200136	0.0475489
GO:0050851_antigen receptor-mediated signaling pathway	Alzheimer's disease	0.0201313	0.0477674
GO:0032944_regulation of mononuclear cell proliferation	Alzheimer's disease	0.0204201	0.0482767
GO:0015918_sterol transport	Alzheimer's disease	0.0208011	0.0489576
GO:0044456_synapse part	Alzheimer's disease	0.0211478	0.049599
GO:0032459_regulation of protein oligomerization	Alzheimer's disease	0.0213262	0.049896
GO:0032489_regulation of Cdc42 protein signal transduction	Alzheimer's disease	0.0217661	0.0506204
GO:0009617_response to bacterium	Alzheimer's disease	0.0222043	0.0513849
GO:0042445_hormone metabolic process	Alzheimer's disease	0.0223393	0.0516057
GO:1903706_regulation of hemopoiesis	Alzheimer's disease	0.0227733	0.0523389
GO:0048638_regulation of developmental growth	Alzheimer's disease	0.0228355	0.0524494
GO:1990351_transporter complex	Alzheimer's disease	0.0230842	0.0528903
GO:0031016_pancreas development	Alzheimer's disease	0.0231121	0.0529376
GO:0022412_cellular process involved in reproduction in multicellular organism	Alzheimer's disease	0.0238589	0.0541743
GO:0035023_regulation of Rho protein signal transduction	Alzheimer's disease	0.0240508	0.054515
GO:0055072_iron ion homeostasis	Alzheimer's disease	0.0240898	0.0545867
GO:0015085_calcium ion transmembrane transporter activity	Alzheimer's disease	0.024373	0.0550678
GO:0072509_divalent inorganic cation transmembrane transporter activity	Alzheimer's disease	0.0250643	0.0562249
GO:0002673_regulation of acute inflammatory response	Alzheimer's disease	0.0251669	0.05639
GO:0042098_T cell proliferation	Alzheimer's disease	0.0268039	0.059109
GO:0042107_cytokine metabolic process	Alzheimer's disease	0.0273423	0.0600524
GO:0048475_coated membrane	Alzheimer's disease	0.0273443	0.0600542
GO:0051899_membrane depolarization	Alzheimer's disease	0.0275996	0.0604938
GO:0051146_striated muscle cell differentiation	Alzheimer's disease	0.0278105	0.0608087
GO:0007281_germ cell development	Alzheimer's disease	0.0281453	0.0613554
GO:0033500_carbohydrate homeostasis	Alzheimer's disease	0.0282631	0.0615461
GO:0050954_sensory perception of mechanical stimulus	Alzheimer's disease	0.0284635	0.0618859
GO:0072376_protein activation cascade	Alzheimer's disease	0.0287231	0.0622892
GO:0043178_alcohol binding	Alzheimer's disease	0.0302406	0.0647125
GO:0097060_synaptic membrane	Alzheimer's disease	0.0308034	0.0656044
GO:0004252_serine-type endopeptidase activity	Alzheimer's disease	0.0309265	0.0657909
GO:0010950_positive regulation of endopeptidase activity	Alzheimer's disease	0.0311343	0.0660901
GO:0097485_neuron projection guidance	Alzheimer's disease	0.0318464	0.0672323
GO:0046777_protein autophosphorylation	Alzheimer's disease	0.0321268	0.0676811
GO:0007519_skeletal muscle tissue development	Alzheimer's disease	0.0321303	0.0676858
GO:0090087_regulation of peptide transport	Alzheimer's disease	0.032252	0.0678965
GO:0043198_dendritic shaft	Alzheimer's disease	0.0325706	0.0683949
GO:0071333_cellular response to glucose stimulus	Alzheimer's disease	0.032625	0.0684842
GO:0035821_modification of morphology or physiology of other organism	Alzheimer's disease	0.0332226	0.0694058
GO:0044306_neuron projection terminus	Alzheimer's disease	0.0333547	0.0696037
GO:0002221_pattern recognition receptor signaling pathway	Alzheimer's disease	0.0338285	0.0703332
GO:2000045_regulation of G1/S transition of mitotic cell cycle	Alzheimer's disease	0.0339751	0.0705561
GO:0071383_cellular response to steroid hormone stimulus	Alzheimer's disease	0.0343974	0.0711891
GO:0005178_integrin binding	Alzheimer's disease	0.0344439	0.0712599
hsa04919_Thyroid hormone signaling pathway	Alzheimer's disease	0.0344543	0.0712758
GO:0005262_calcium channel activity	Alzheimer's disease	0.0347286	0.0716855
GO:0010817_regulation of hormone levels	Alzheimer's disease	0.0357452	0.0732539
GO:0050670_regulation of lymphocyte proliferation	Alzheimer's disease	0.0366592	0.0746075
GO:0051098_regulation of binding	Alzheimer's disease	0.0370428	0.0751996
GO:0006959_humoral immune response	Alzheimer's disease	0.0372924	0.0755978
GO:0007156_homophilic cell adhesion via plasma membrane adhesion molecules	Alzheimer's disease	0.0379119	0.0765142
GO:0005085_guanyl-nucleotide exchange factor activity	Alzheimer's disease	0.0388758	0.0779322
GO:1903827_regulation of cellular protein localization	Alzheimer's disease	0.0399663	0.079557
GO:0042886_amide transport	Alzheimer's disease	0.040391	0.0801908
GO:0001817_regulation of cytokine production	Alzheimer's disease	0.0403964	0.0801985
GO:0031256_leading edge membrane	Alzheimer's disease	0.0407638	0.0807193
GO:0050764_regulation of phagocytosis	Alzheimer's disease	0.0418153	0.0823193
GO:0044437_vacuolar part	Alzheimer's disease	0.0437723	0.0851833
GO:0071326_cellular response to monosaccharide stimulus	Alzheimer's disease	0.0440053	0.085523
GO:0007219_Notch signaling pathway	Alzheimer's disease	0.0440436	0.0855737
GO:0001678_cellular glucose homeostasis	Alzheimer's disease	0.0443681	0.0860212
GO:0070663_regulation of leukocyte proliferation	Alzheimer's disease	0.0445891	0.0863598
GO:0032368_regulation of lipid transport	Alzheimer's disease	0.0450916	0.0870675
GO:0030135_coated vesicle	Alzheimer's disease	0.0455565	0.0877985
GO:0038093_Fc receptor signaling pathway	Alzheimer's disease	0.0472674	0.0902981
GO:0001764_neuron migration	Alzheimer's disease	0.0474847	0.0906136
GO:0098609_cell-cell adhesion	Alzheimer's disease	0.0480301	0.0913865
GO:0071322_cellular response to carbohydrate stimulus	Alzheimer's disease	0.0483069	0.0918292
GO:0009746_response to hexose	Alzheimer's disease	0.0485064	0.0921179
GO:0048193_Golgi vesicle transport	Alzheimer's disease	0.0488459	0.0926241
hsa05142_Chagas disease (American trypanosomiasis)	Alzheimer's disease	0.0498492	0.094097
GO:0060538_skeletal muscle organ development	Alzheimer's disease	0.0509395	0.0956884
GO:0045785_positive regulation of cell adhesion	Alzheimer's disease	0.0509442	0.0956937
GO:0034284_response to monosaccharide	Alzheimer's disease	0.0522748	0.0975231
GO:0071331_cellular response to hexose stimulus	Alzheimer's disease	0.0530055	0.0985247
GO:0043679_axon terminus	Alzheimer's disease	0.0537278	0.0995547
GO:0009897_external side of plasma membrane	Alzheimer's disease	0.0538004	0.0996435
GO:0038095_Fc-epsilon receptor signaling pathway	Alzheimer's disease	0.0544135	0.100532
GO:0002758_innate immune response-activating signal transduction	Alzheimer's disease	0.0563993	0.103274
GO:0005905_coated pit	Alzheimer's disease	0.0566251	0.103596
GO:0034358_plasma lipoprotein particle	Alzheimer's disease	0.056877	0.103948
GO:0050680_negative regulation of epithelial cell proliferation	Alzheimer's disease	0.0572318	0.104424
hsa04144_Endocytosis	Alzheimer's disease	0.058226	0.105768
GO:0007173_epidermal growth factor receptor signaling pathway	Alzheimer's disease	0.0583339	0.105919
GO:0030674_protein binding, bridging	Alzheimer's disease	0.058371	0.105977
GO:1901617_organic hydroxy compound biosynthetic process	Alzheimer's disease	0.0588249	0.106619
GO:0002757_immune response-activating signal transduction	Alzheimer's disease	0.0599825	0.108162
GO:0009743_response to carbohydrate	Alzheimer's disease	0.0607802	0.109243
GO:0060541_respiratory system development	Alzheimer's disease	0.0609207	0.109411
GO:0061097_regulation of protein tyrosine kinase activity	Alzheimer's disease	0.0612596	0.109892
GO:0014909_smooth muscle cell migration	Alzheimer's disease	0.0614682	0.110167
GO:0097006_regulation of plasma lipoprotein particle levels	Alzheimer's disease	0.0649815	0.115007
GO:0015833_peptide transport	Alzheimer's disease	0.0675292	0.11837
GO:0055001_muscle cell development	Alzheimer's disease	0.0680688	0.119053
GO:0046873_metal ion transmembrane transporter activity	Alzheimer's disease	0.0684292	0.119528
hsa05140_Leishmaniasis	Alzheimer's disease	0.0684657	0.119573
GO:0002791_regulation of peptide secretion	Alzheimer's disease	0.0690581	0.120361
GO:1990267_response to transition metal nanoparticle	Alzheimer's disease	0.0700493	0.121694
GO:0030073_insulin secretion	Alzheimer's disease	0.0702612	0.122009
GO:0097164_ammonium ion metabolic process	Alzheimer's disease	0.0717883	0.124024
GO:0050866_negative regulation of cell activation	Alzheimer's disease	0.0719256	0.124186
GO:0050865_regulation of cell activation	Alzheimer's disease	0.0727995	0.125331
GO:0009749_response to glucose	Alzheimer's disease	0.0734103	0.126124
GO:0042476_odontogenesis	Alzheimer's disease	0.075833	0.12925
GO:0045807_positive regulation of endocytosis	Alzheimer's disease	0.0760133	0.129456
GO:0098742_cell-cell adhesion via plasma-membrane adhesion molecules	Alzheimer's disease	0.0762198	0.129728
GO:0030662_coated vesicle membrane	Alzheimer's disease	0.0769838	0.130737
GO:0002761_regulation of myeloid leukocyte differentiation	Alzheimer's disease	0.0773931	0.131231
GO:0042593_glucose homeostasis	Alzheimer's disease	0.0782295	0.132399
GO:0090276_regulation of peptide hormone secretion	Alzheimer's disease	0.0790857	0.133518
GO:0002764_immune response-regulating signaling pathway	Alzheimer's disease	0.0802929	0.13514
GO:0043547_positive regulation of GTPase activity	Alzheimer's disease	0.0804277	0.135319
GO:0014812_muscle cell migration	Alzheimer's disease	0.0841276	0.140145
GO:0030134_ER to Golgi transport vesicle	Alzheimer's disease	0.0855124	0.141849
GO:0006814_sodium ion transport	Alzheimer's disease	0.0863477	0.142898
GO:0050796_regulation of insulin secretion	Alzheimer's disease	0.0932204	0.151707
GO:0038127_ERBB signaling pathway	Alzheimer's disease	0.0934126	0.151944
hsa05014_Amyotrophic lateral sclerosis (ALS)	Alzheimer's disease	0.0934485	0.151998
GO:0034332_adherens junction organization	Alzheimer's disease	0.0935941	0.152192
GO:0005088_Ras guanyl-nucleotide exchange factor activity	Alzheimer's disease	0.0939735	0.152637
GO:0014069_postsynaptic density	Alzheimer's disease	0.0964481	0.155814
GO:0006900_membrane budding	Alzheimer's disease	0.101104	0.161543
GO:0031623_receptor internalization	Alzheimer's disease	0.106019	0.167574
GO:0002455_humoral immune response mediated by circulating immunoglobulin	Alzheimer's disease	0.106496	0.168179
GO:0035725_sodium ion transmembrane transport	Alzheimer's disease	0.107265	0.169172
GO:0050852_T cell receptor signaling pathway	Alzheimer's disease	0.107935	0.170008
GO:0014910_regulation of smooth muscle cell migration	Alzheimer's disease	0.110306	0.172835
GO:0031349_positive regulation of defense response	Alzheimer's disease	0.110307	0.172835
GO:0045088_regulation of innate immune response	Alzheimer's disease	0.110928	0.173594
GO:0043204_perikaryon	Alzheimer's disease	0.11337	0.176598
GO:0002696_positive regulation of leukocyte activation	Alzheimer's disease	0.114727	0.178217
GO:0002768_immune response-regulating cell surface receptor signaling pathway	Alzheimer's disease	0.116085	0.179829
GO:0051348_negative regulation of transferase activity	Alzheimer's disease	0.116204	0.179979
GO:0031227_intrinsic component of endoplasmic reticulum membrane	Alzheimer's disease	0.117152	0.181017
GO:0042590_antigen processing and presentation of exogenous peptide antigen via MHC class I	Alzheimer's disease	0.118339	0.182462
GO:0030308_negative regulation of cell growth	Alzheimer's disease	0.122199	0.187057
hsa04666_Fc gamma R-mediated phagocytosis	Alzheimer's disease	0.124109	0.18938
GO:0030659_cytoplasmic vesicle membrane	Alzheimer's disease	0.124772	0.190145
hsa05016_Huntington's disease	Alzheimer's disease	0.12549	0.19102
GO:0060090_binding, bridging	Alzheimer's disease	0.133054	0.199752
GO:0005096_GTPase activator activity	Alzheimer's disease	0.133793	0.200633
GO:0042058_regulation of epidermal growth factor receptor signaling pathway	Alzheimer's disease	0.136867	0.204135
GO:0012506_vesicle membrane	Alzheimer's disease	0.138456	0.206066
GO:0030098_lymphocyte differentiation	Alzheimer's disease	0.143734	0.212189
GO:0045211_postsynaptic membrane	Alzheimer's disease	0.143769	0.212229
GO:0007050_cell cycle arrest	Alzheimer's disease	0.146753	0.215535
GO:0060589_nucleoside-triphosphatase regulator activity	Alzheimer's disease	0.152219	0.221891
GO:0048747_muscle fiber development	Alzheimer's disease	0.157015	0.227394
hsa04630_Jak-STAT signaling pathway	Alzheimer's disease	0.161697	0.232563
GO:2000106_regulation of leukocyte apoptotic process	Alzheimer's disease	0.173398	0.245946
GO:0061098_positive regulation of protein tyrosine kinase activity	Alzheimer's disease	0.182601	0.256041
GO:0050663_cytokine secretion	Alzheimer's disease	0.186967	0.260773
GO:0030666_endocytic vesicle membrane	Alzheimer's disease	0.189476	0.263519
GO:0007162_negative regulation of cell adhesion	Alzheimer's disease	0.194702	0.269084
GO:0071887_leukocyte apoptotic process	Alzheimer's disease	0.197139	0.271709
GO:0030118_clathrin coat	Alzheimer's disease	0.197916	0.272571
GO:0044433_cytoplasmic vesicle part	Alzheimer's disease	0.207361	0.282716
GO:0050714_positive regulation of protein secretion	Alzheimer's disease	0.209265	0.284753
GO:0030176_integral component of endoplasmic reticulum membrane	Alzheimer's disease	0.214458	0.290136
GO:0045089_positive regulation of innate immune response	Alzheimer's disease	0.215258	0.291029
hsa04012_ErbB signaling pathway	Alzheimer's disease	0.216703	0.292542
GO:0051384_response to glucocorticoid	Alzheimer's disease	0.216985	0.29284
hsa05152_Tuberculosis	Alzheimer's disease	0.218372	0.294306
GO:0034341_response to interferon-gamma	Alzheimer's disease	0.219197	0.295146
GO:0050707_regulation of cytokine secretion	Alzheimer's disease	0.221466	0.297531
GO:0031960_response to corticosteroid	Alzheimer's disease	0.221925	0.297944
GO:0030695_GTPase regulator activity	Alzheimer's disease	0.226581	0.302988
GO:0007584_response to nutrient	Alzheimer's disease	0.233051	0.309708
GO:0002504_antigen processing and presentation of peptide or polysaccharide antigen via MHC class II	Alzheimer's disease	0.238367	0.315309
GO:0043197_dendritic spine	Alzheimer's disease	0.242363	0.319434
hsa04650_Natural killer cell mediated cytotoxicity	Alzheimer's disease	0.244887	0.322118
GO:0032846_positive regulation of homeostatic process	Alzheimer's disease	0.256822	0.334246
hsa04514_Cell adhesion molecules (CAMs)	Alzheimer's disease	0.258506	0.336001
GO:0030669_clathrin-coated endocytic vesicle membrane	Alzheimer's disease	0.259812	0.337319
GO:1901184_regulation of ERBB signaling pathway	Alzheimer's disease	0.262991	0.340513
GO:0002250_adaptive immune response	Alzheimer's disease	0.264343	0.34184
hsa05214_Glioma	Alzheimer's disease	0.268499	0.34596
GO:0044309_neuron spine	Alzheimer's disease	0.273333	0.350833
GO:0050671_positive regulation of lymphocyte proliferation	Alzheimer's disease	0.273628	0.351135
GO:0003823_antigen binding	Alzheimer's disease	0.276807	0.354359
GO:0033273_response to vitamin	Alzheimer's disease	0.277099	0.354689
GO:0007568_aging	Alzheimer's disease	0.278778	0.35634
GO:0050867_positive regulation of cell activation	Alzheimer's disease	0.283458	0.361132
hsa05220_Chronic myeloid leukemia	Alzheimer's disease	0.298487	0.376433
GO:0035591_signaling adaptor activity	Alzheimer's disease	0.305338	0.383255
GO:0002460_adaptive immune response based on somatic recombination of immune receptors built from immunoglobulin superfamily domains	Alzheimer's disease	0.307054	0.384945
GO:0002443_leukocyte mediated immunity	Alzheimer's disease	0.321634	0.399187
GO:0002697_regulation of immune effector process	Alzheimer's disease	0.323156	0.40079
GO:0008238_exopeptidase activity	Alzheimer's disease	0.323742	0.401355
GO:0033218_amide binding	Alzheimer's disease	0.34452	0.42118
GO:0001906_cell killing	Alzheimer's disease	0.347017	0.423568
GO:0070665_positive regulation of leukocyte proliferation	Alzheimer's disease	0.362558	0.438528
GO:0032994_protein-lipid complex	Alzheimer's disease	0.382873	0.457985
GO:0042277_peptide binding	Alzheimer's disease	0.386485	0.461418
GO:0048002_antigen processing and presentation of peptide antigen	Alzheimer's disease	0.396987	0.471681
GO:0002694_regulation of leukocyte activation	Alzheimer's disease	0.40016	0.47463
GO:0002474_antigen processing and presentation of peptide antigen via MHC class I	Alzheimer's disease	0.400583	0.475037
GO:1901185_negative regulation of ERBB signaling pathway	Alzheimer's disease	0.406803	0.480758
GO:0002822_regulation of adaptive immune response based on somatic recombination of immune receptors built from immunoglobulin superfamily domains	Alzheimer's disease	0.409248	0.483132
hsa04145_Phagosome	Alzheimer's disease	0.414621	0.488324
GO:0032946_positive regulation of mononuclear cell proliferation	Alzheimer's disease	0.419234	0.492554
GO:0022408_negative regulation of cell-cell adhesion	Alzheimer's disease	0.427017	0.499587
GO:0002819_regulation of adaptive immune response	Alzheimer's disease	0.429265	0.501635
GO:1903037_regulation of leukocyte cell-cell adhesion	Alzheimer's disease	0.432052	0.50418
GO:0045334_clathrin-coated endocytic vesicle	Alzheimer's disease	0.479866	0.548138
GO:0034110_regulation of homotypic cell-cell adhesion	Alzheimer's disease	0.487033	0.554816
GO:0050863_regulation of T cell activation	Alzheimer's disease	0.498731	0.565322
GO:0019882_antigen processing and presentation	Alzheimer's disease	0.501004	0.56737
GO:0071346_cellular response to interferon-gamma	Alzheimer's disease	0.507145	0.573098
GO:0050870_positive regulation of T cell activation	Alzheimer's disease	0.514612	0.579755
GO:0002831_regulation of response to biotic stimulus	Alzheimer's disease	0.515788	0.580778
GO:0002695_negative regulation of leukocyte activation	Alzheimer's disease	0.516098	0.581052
GO:0001909_leukocyte mediated cytotoxicity	Alzheimer's disease	0.518134	0.582954
GO:0022409_positive regulation of cell-cell adhesion	Alzheimer's disease	0.524298	0.588402
GO:0002449_lymphocyte mediated immunity	Alzheimer's disease	0.532593	0.595492
GO:1903038_negative regulation of leukocyte cell-cell adhesion	Alzheimer's disease	0.542559	0.604275
GO:0051251_positive regulation of lymphocyte activation	Alzheimer's disease	0.544566	0.606017
GO:0016064_immunoglobulin mediated immune response	Alzheimer's disease	0.554321	0.614392
GO:0002712_regulation of B cell mediated immunity	Alzheimer's disease	0.571923	0.629602
GO:0098552_side of membrane	Alzheimer's disease	0.572731	0.630305
GO:0002889_regulation of immunoglobulin mediated immune response	Alzheimer's disease	0.580863	0.637006
GO:0002440_production of molecular mediator of immune response	Alzheimer's disease	0.591555	0.645957
GO:0042605_peptide antigen binding	Alzheimer's disease	0.600619	0.653512
hsa04660_T cell receptor signaling pathway	Alzheimer's disease	0.62059	0.67026
GO:0002706_regulation of lymphocyte mediated immunity	Alzheimer's disease	0.637315	0.684334
GO:0019724_B cell mediated immunity	Alzheimer's disease	0.640086	0.686602
GO:0032653_regulation of interleukin-10 production	Alzheimer's disease	0.65366	0.697643
GO:0032613_interleukin-10 production	Alzheimer's disease	0.690714	0.728577
GO:0002703_regulation of leukocyte mediated immunity	Alzheimer's disease	0.697957	0.734652
GO:0002699_positive regulation of immune effector process	Alzheimer's disease	0.707305	0.742112
GO:0002824_positive regulation of adaptive immune response based on somatic recombination of immune receptors built from immunoglobulin superfamily domains	Alzheimer's disease	0.710019	0.744253
hsa04640_Hematopoietic cell lineage	Alzheimer's disease	0.710369	0.744515
hsa05162_Measles	Alzheimer's disease	0.734217	0.764279
GO:0002821_positive regulation of adaptive immune response	Alzheimer's disease	0.736919	0.766496
GO:0002705_positive regulation of leukocyte mediated immunity	Alzheimer's disease	0.785793	0.807098
GO:0060333_interferon-gamma-mediated signaling pathway	Alzheimer's disease	0.798845	0.818197
GO:0002708_positive regulation of lymphocyte mediated immunity	Alzheimer's disease	0.82701	0.84229
GO:0034112_positive regulation of homotypic cell-cell adhesion	Alzheimer's disease	0.849661	0.862426
GO:1903039_positive regulation of leukocyte cell-cell adhesion	Alzheimer's disease	0.849997	0.862716
GO:0001910_regulation of leukocyte mediated cytotoxicity	Alzheimer's disease	0.867193	0.877622
