# Supplementary material for: Discover the network mechanisms underlying the connections between aging and age-related diseases
Source: Sci Rep. 2016 Sep 1;6:32566. doi: 10.1038/srep32566 (PMC5007654; doi:10.1038/srep32566)
Supplement: Supplementary Dataset 6 [file srep32566-s7.xls]

## Sheet: STRING.cut0.500_enrich
Dataset S6 - Enrichment of aging and disease genes after mapping to the reference network
	GenAge	Bipolar disorder	Thyroid cancer	Gamma glutamyl transpeptidase	Blood trace element	Bone mineral density	Rheumatoid arthritis	Age-related macular degeneration	Liver enzyme levels	Testicular germ cell tumor	Prostate-specific antigen levels	Optic disc parameters	White blood cell count	Menopause (age at onset)	Platelet counts	Renal function-related traits	Plasma omega-6 polyunsaturated fatty acid levels	Pulmonary function	Heart rate	Vitamin E levels	HDL Cholesterol - Triglycerides	Type 1 diabetes	Uric acid levels	Glaucoma	Fasting glucose	Epilepsy	Electrocardiographic traits	Coronary artery disease	Nephropathy	Hepatitis B	Chronic obstructive pulmonary disease	Lung cancer	Central corneal thickness	Systemic lupus erythematosus	Cholesterol	Lipid traits	Coffee consumption	C-reactive protein	Mammographic density	Breast cancer	Obesity	Hypertension	Iron status biomarkers	Urinary metabolites	Metabolic traits	Toenail selenium levels	Bladder cancer	Freckles	Hair color
GO:0097006_regulation of plasma lipoprotein particle levels	0.00433168	1	1	1	1	1	1	0.00844032	0.561443	1	1	1	1	1	1	1	1	1	1	0.00159789	2.82745e-09	1	1	0.444525	1	1	1	1.90489e-08	1	1	0.365643	0.567781	1	0.748031	1.51414e-28	5.51576e-28	0.354016	0.561443	1	1	1	0.046394	1	1	3.1493e-06	1	1	1	1
GO:0006898_receptor-mediated endocytosis	0.0130317	1	1	1	1	1	0.617215	0.0647566	0.375059	1	1	1	1	1	0.0663602	1	0.833479	1	0.335271	0.0274402	0.00819289	1	0.246164	0.0444436	1	1	0.467098	4.9379e-08	0.911925	1	0.617215	1	1	1	1.90723e-11	2.38948e-09	1	0.977021	1	1	0.562683	0.334636	0.563847	1	0.472362	1	1	1	1
GO:0034358_plasma lipoprotein particle	0.00560502	1	1	1	1	1	1	0.00342889	0.501594	1	1	1	1	1	1	1	1	1	1	0.120793	1.28351e-07	1	1	0.403745	1	1	1	8.8669e-08	1	1	1	0.501594	1	1	2.77389e-23	7.79909e-23	1	0.501594	1	1	1	1	1	1	6.32657e-06	1	1	1	1
GO:0032994_protein-lipid complex	0.00725733	1	1	1	1	1	1	0.00381524	0.52847	1	1	1	1	1	1	1	1	1	1	0.127475	1.60736e-07	1	1	0.425618	1	1	1	1.24972e-07	1	1	1	0.52847	1	1	1.00494e-22	1.6829e-22	1	0.52847	1	1	1	1	1	1	8.85488e-06	1	1	1	1
GO:0015918_sterol transport	4.84127e-07	1	1	1	1	1	1	0.00092853	1	1	1	1	1	1	1	1	1	0.110998	1	0.00232731	1.65357e-06	1	1	0.0412359	1	1	1	1.57319e-07	1	1	1	0.690067	1	1	9.74265e-26	8.37546e-26	1	0.666376	1	1	0.434801	1	1	1	0.000246305	1	1	1	1
GO:0030301_cholesterol transport	4.84127e-07	1	1	1	1	1	1	0.00092853	1	1	1	1	1	1	1	1	1	0.110998	1	0.00232731	1.65357e-06	1	1	0.0412359	1	1	1	1.57319e-07	1	1	1	0.690067	1	1	9.74265e-26	8.37546e-26	1	0.666376	1	1	0.434801	1	1	1	0.000246305	1	1	1	1
GO:0015850_organic hydroxy compound transport	1.36232e-05	0.754212	1	0.933263	1	1	0.295378	0.00620558	0.865956	1	1	1	1	1	0.754212	1	1	0.38942	1	0.0177179	0.000115899	0.526778	0.191844	0.213622	0.339947	0.204923	1	1.83844e-06	0.806384	1	0.610929	0.329931	1	1	3.16481e-16	5.81937e-22	1	0.325124	1	1	0.0630802	0.240885	1	1	2.69154e-07	1	1	1	1
GO:0046503_glycerolipid catabolic process	0.278083	1	1	1	1	1	1	0.0901628	0.000742445	1	1	1	1	1	1	1	0.457649	1	1	0.000742445	2.00919e-07	1	1	1	1	1	1	6.83119e-06	1	1	1	1	1	1	1.24617e-12	2.97236e-17	1	0.561603	1	1	1	0.237331	1	1	1.06259e-05	1	1	1	1
GO:0050994_regulation of lipid catabolic process	9.36143e-09	1	1	1	1	1	1	1	0.614183	1	1	1	0.629997	1	1	1	1	1	1	0.00190624	0.00692425	0.903531	1	1	0.629997	1	1	1.6612e-05	1	1	1	1	1	1	3.25658e-10	3.91548e-12	1	1	1	1	1	1	1	1	0.445103	1	1	1	1
GO:0015914_phospholipid transport	0.145234	1	1	0.826131	1	1	1	0.00774676	1	1	1	1	1	1	1	1	1	1	1	0.00165888	8.53128e-05	1	1	0.621264	1	1	1	2.29079e-05	1	1	1	1	1	1	9.45363e-10	3.21778e-16	1	0.76453	1	1	1	1	1	1	0.103421	1	1	1	1
GO:0055088_lipid homeostasis	2.38192e-05	0.613692	1	0.0142432	1	1	1	0.0379065	1	1	1	1	0.160628	1	1	1	1	1	0.624777	0.00452219	5.53073e-10	0.295174	0.267202	0.0735821	0.160628	1	1	2.96046e-05	1	1	1	0.758973	1	1	2.09269e-33	1.60325e-32	0.441003	0.000470254	1	1	1	0.555081	1	1	1.26008e-07	1	1	1	1
GO:0046889_positive regulation of lipid biosynthetic process	1.62268e-07	0.485651	1	0.591812	1	0.859714	1	0.738197	0.0735212	1	1	1	0.588775	1	1	1	1	1	1	0.00250443	0.0123711	0.749605	0.167836	1	0.0825085	1	1	6.04703e-05	1	1	1	1	1	0.73703	5.96915e-09	3.35275e-09	0.0214753	0.565354	0.318004	0.418626	1	0.318004	1	1	0.45403	1	1	1	1
GO:0005788_endoplasmic reticulum lumen	1	1	1	1	1	1	1	1	1	1	1	1	1	1	1	1	1	1	1	1	1	1	1	1	1	1	1	7.62072e-05	1	1	1	1	0.187195	1	1	0.187195	1	1	1	1	1	1	1	1	1	1	1	1	1
GO:0042632_cholesterol homeostasis	0.0614839	0.655124	1	0.782466	1	1	1	0.0146783	1	1	1	1	0.78113	1	1	1	1	1	1	0.00242603	1.71507e-06	1	1	0.0418722	1	1	1	7.90066e-05	1	1	1	0.78113	1	1	1.79601e-29	6.82354e-29	1	0.00372057	1	1	1	1	1	1	1.49029e-05	1	1	1	1
GO:0055092_sterol homeostasis	0.0656951	0.664891	1	0.793911	1	1	1	0.0153557	1	1	1	1	0.793911	1	1	1	1	1	1	0.00250276	1.82695e-06	1	1	0.0431686	1	1	1	8.53541e-05	1	1	1	0.793911	1	1	2.88855e-29	9.04234e-29	1	0.00389575	1	1	1	1	1	1	1.65956e-05	1	1	1	1
GO:0071827_plasma lipoprotein particle organization	0.00297987	1	1	1	1	1	1	0.00210252	1	1	1	1	1	1	1	1	1	1	1	0.000599075	2.93787e-10	1	1	0.409724	1	1	1	0.000101905	1	1	1	0.540127	1	1	6.26376e-19	5.74196e-26	1	0.540127	1	1	1	0.179102	1	1	9.89997e-08	1	1	1	1
GO:0046461_neutral lipid catabolic process	0.176265	1	1	1	1	1	1	0.0685119	0.000522772	1	1	1	1	1	0.993613	1	0.401929	1	1	0.120509	2.37802e-05	1	1	1	1	1	1	0.000116231	1	1	1	1	1	1	1.22597e-10	8.57388e-16	1	0.491809	1	1	1	0.16855	1	1	3.70179e-06	1	1	1	1
GO:0046464_acylglycerol catabolic process	0.176265	1	1	1	1	1	1	0.0685119	0.000522772	1	1	1	1	1	0.993613	1	0.401929	1	1	0.120509	2.37802e-05	1	1	1	1	1	1	0.000116231	1	1	1	1	1	1	1.22597e-10	8.57388e-16	1	0.491809	1	1	1	0.16855	1	1	3.70179e-06	1	1	1	1
GO:0042157_lipoprotein metabolic process	0.278538	1	1	1	1	1	0.445258	0.475102	1	1	1	1	1	1	1	1	1	1	1	0.00919386	2.17778e-05	1	1	0.911399	1	1	1	0.000118299	1	1	1	1	1	1	2.845e-19	1.2652e-19	1	1	1	1	1	1	1	1	0.00764957	1	1	1	1
GO:0071825_protein-lipid complex subunit organization	0.00400399	1	1	1	1	1	1	0.00238839	1	1	1	1	1	1	1	1	1	1	1	0.000632266	4.05714e-10	1	1	0.434811	1	1	1	0.000121378	1	1	1	0.572811	1	1	2.01191e-18	1.53033e-25	1	0.572811	1	1	1	0.195725	1	1	1.42024e-07	1	1	1	1
GO:0046470_phosphatidylcholine metabolic process	1	1	1	1	1	1	1	0.0166354	1	1	1	1	1	1	1	1	1	1	0.905483	0.00283037	3.43014e-06	1	1	1	1	1	1	0.000124153	1	1	1	1	1	1	3.69618e-06	3.67411e-07	1	1	0.574727	1	1	1	1	1	0.211628	1	1	1	1
GO:0060191_regulation of lipase activity	7.00291e-08	0.716557	0.595473	1	1	1	1	1	1	1	0.428947	1	1	1	1	1	1	0.949516	1	0.41065	0.0438748	0.41065	1	1	0.872852	1	1	0.000128481	1	1	1	0.865802	0.865802	1	4.68236e-06	4.68236e-06	0.569056	1	0.509122	0.41065	0.634459	0.41065	1	1	0.41065	1	0.681266	1	1
GO:0046890_regulation of lipid biosynthetic process	2.04103e-12	0.69852	1	0.824934	1	0.127971	1	0.00859261	0.205417	1	1	0.911153	0.816762	1	1	1	1	1	1	0.00859261	0.0332529	1	0.00859261	1	0.0275972	1	1	0.000132924	1	1	1	1	1	1	8.97918e-11	9.64065e-11	0.0591075	0.777481	0.457254	0.3589	1	0.697457	1	0.397903	0.0323732	1	1	1	1
GO:0006869_lipid transport	2.30327e-06	1	1	0.540086	1	0.530142	0.530142	0.0200904	1	1	1	1	1	1	0.594287	1	1	0.242657	1	0.000795552	0.000415466	0.723583	0.664667	0.40865	1	1	1	0.000152828	0.514704	1	1	0.530142	1	1	2.42586e-22	5.45888e-20	1	1	0.657008	1	0.514704	0.514704	1	1	1.84787e-07	1	1	1	1
GO:0016125_sterol metabolic process	0.00757838	1	1	1	1	0.628487	1	0.0911391	1	1	1	1	1	1	1	1	1	1	1	0.00862867	2.91028e-05	1	1	0.885976	1	1	1	0.000163308	1	1	1	1	1	1	3.08203e-22	1.73632e-17	0.69889	0.25055	1	1	0.0847824	0.993659	1	0.596463	0.000163308	1	1	1	1
GO:0015748_organophosphate ester transport	0.435296	1	1	1	1	1	1	0.0248979	1	1	1	1	1	1	1	1	1	1	0.950805	0.00369624	0.000285737	1	1	0.876191	1	1	1	0.000169606	1	1	1	1	1	1	9.21599e-08	2.39233e-14	1	1	1	1	1	1	1	1	0.0379306	1	1	1	1
GO:0006576_cellular biogenic amine metabolic process	1	1	1	0.404474	1	1	1	0.109128	1	1	1	1	1	1	1	1	1	1	1	0.0103995	5.46734e-05	1	1	1	1	1	1	0.000234529	1	1	1	1	1	1	0.000685929	1.54366e-05	1	1	0.868183	1	1	1	1	1	6.34973e-06	0.832362	1	1	1
GO:0010876_lipid localization	9.96362e-10	1	1	0.538654	1	0.530194	0.135325	0.0041546	1	1	1	1	1	1	0.63812	1	1	0.277003	1	0.000774201	2.11773e-05	0.483615	0.697337	0.42242	1	1	1	0.000239059	0.507373	1	1	0.530194	1	1	1.97385e-26	8.64185e-23	1	0.0271332	0.63812	0.628417	0.082668	0.530194	1	1	9.96362e-10	1	1	1	1
GO:0032371_regulation of sterol transport	1.50911e-08	1	1	1	1	1	1	0.0845834	1	1	1	1	1	1	1	1	1	0.0536233	1	0.129196	0.00457504	1	1	0.358129	1	1	1	0.000239173	1	1	1	1	1	1	2.18188e-16	1.04115e-22	1	0.447506	1	1	0.185321	1	1	1	0.00339036	1	1	1	1
GO:0032374_regulation of cholesterol transport	1.50911e-08	1	1	1	1	1	1	0.0845834	1	1	1	1	1	1	1	1	1	0.0536233	1	0.129196	0.00457504	1	1	0.358129	1	1	1	0.000239173	1	1	1	1	1	1	2.18188e-16	1.04115e-22	1	0.447506	1	1	0.185321	1	1	1	0.00339036	1	1	1	1
GO:0033344_cholesterol efflux	0.000132423	1	1	1	1	1	1	0.00451369	1	1	1	1	1	1	1	1	1	0.0610666	1	0.0010981	5.86208e-05	1	1	0.475259	1	1	1	0.000299534	1	1	1	0.607299	1	1	4.09223e-17	6.92839e-22	1	0.591319	1	1	1	1	1	1	0.00451369	1	1	1	1
GO:0015485_cholesterol binding	0.314355	1	1	1	1	1	1	0.102185	1	1	1	1	1	1	1	1	1	0.772293	1	0.155802	0.00647989	1	1	0.0206214	1	1	1	0.000382236	1	1	1	1	1	1	2.42808e-09	2.13552e-10	1	0.0405557	1	1	1	1	1	1	0.00573869	1	1	1	1
GO:0042439_ethanolamine-containing compound metabolic process	1	1	1	1	1	1	1	0.0364554	1	1	1	1	1	1	1	1	1	1	1	0.00488297	1.37998e-05	1	1	1	1	1	1	0.000416203	1	1	1	1	1	1	4.011e-05	1.93595e-06	1	1	0.684046	1	1	1	1	1	0.408067	0.60798	1	1	1
GO:0032934_sterol binding	0.39266	1	1	0.768402	1	1	1	0.124187	1	1	1	1	1	1	1	1	1	0.819862	1	0.172124	0.00720487	1	1	0.0233807	1	1	1	0.000573383	1	1	1	1	1	1	7.24666e-09	4.53951e-10	1	0.00197548	1	1	1	1	1	1	0.00720487	1	1	1	1
GO:0006641_triglyceride metabolic process	4.28557e-05	1	1	1	1	1	0.798535	0.000314713	0.198101	1	1	1	1	1	0.592225	1	1	1	1	0.00548855	1.08554e-07	1	1	0.705868	0.994515	1	1	0.000642835	1	1	1	1	1	1	8.0488e-18	2.41159e-18	1	0.935979	1	1	1	0.051387	1	1	3.17652e-06	1	1	1	1
GO:0006639_acylglycerol metabolic process	7.01179e-05	1	1	1	1	1	0.29235	0.000400376	0.0155322	1	1	1	1	1	0.601746	1	0.718613	1	1	0.00623605	1.50053e-07	1	1	0.675909	0.94037	1	1	0.000873329	1	1	1	1	1	1	2.88528e-18	2.88528e-18	1	0.883588	1	1	1	0.007877	1	1	5.51991e-06	1	1	1	1
GO:0006638_neutral lipid metabolic process	7.6441e-05	1	1	1	1	1	0.298891	0.000417785	0.0159322	1	1	1	1	1	0.610611	1	0.724485	1	1	0.00634668	1.56891e-07	1	1	0.681488	0.947799	1	1	0.000910872	1	1	1	1	1	1	3.25282e-18	3.25282e-18	1	0.89064	1	1	1	0.0082002	1	1	5.95451e-06	1	1	1	1
GO:0043200_response to amino acid	5.28505e-07	0.834128	1	1	1	1	1	1	0.936293	1	1	1	1	1	1	1	1	1	1	1	1	1	1	1	0.945938	1	1	0.00109447	0.876438	1	1	0.943	1	1	1	1	1	0.00109447	1	0.854654	0.726013	0.726013	1	1	1	1	1	1	1
GO:0006066_alcohol metabolic process	1.52011e-05	1	0.94082	1	1	0.718757	1	0.0527025	1	1	1	0.748585	1	1	1	0.465993	1	1	1	0.0491382	0.00109643	1	0.898041	1	1	0.580461	1	0.00109643	1	1	1	1	1	1	2.37128e-14	1.47254e-11	0.329705	0.688668	0.260391	1	0.175176	0.465993	1	0.745629	0.000639214	0.745629	1	1	1
hsa04975_Fat digestion and absorption	1	1	1	1	1	1	1	1	1	1	1	1	1	1	1	1	1	1	1	0.368921	0.537479	1	1	0.796425	1	1	1	0.00109829	1	1	1	1	1	1	2.70187e-10	1.94645e-08	1	1	1	1	1	1	1	1	0.6601	1	1	1	1
GO:0016053_organic acid biosynthetic process	0.186403	0.0836097	1	0.0044293	1	1	0.255036	1	0.019069	1	1	1	1	1	1	1	0.0780778	1	1	0.508248	0.00758344	1	0.36177	1	0.635357	1	0.775748	0.00117744	1	1	1	1	1	1	7.07359e-08	3.22312e-10	0.196798	1	1	1	1	0.198255	0.913957	0.12398	9.42709e-19	0.00758344	1	1	1
GO:0046394_carboxylic acid biosynthetic process	0.186403	0.0836097	1	0.0044293	1	1	0.255036	1	0.019069	1	1	1	1	1	1	1	0.0780778	1	1	0.508248	0.00758344	1	0.36177	1	0.635357	1	0.775748	0.00117744	1	1	1	1	1	1	7.07359e-08	3.22312e-10	0.196798	1	1	1	1	0.198255	0.913957	0.12398	9.42709e-19	0.00758344	1	1	1
GO:0045834_positive regulation of lipid metabolic process	3.04546e-19	0.570975	1	0.704507	1	1	0.572125	0.919494	0.19248	1	1	1	0.696493	1	1	1	1	1	1	0.00819807	0.034032	0.943553	0.280078	1	0.218253	1	1	0.00119553	0.612929	1	1	1	1	0.902281	2.51599e-10	6.88402e-11	0.0599439	0.651489	0.382392	0.280078	1	0.252729	1	1	0.296442	1	0.563855	1	1
GO:0008203_cholesterol metabolic process	0.00364969	1	1	1	1	0.594727	1	0.0732452	1	1	1	1	1	1	1	1	1	1	1	0.0071021	1.96736e-05	1	1	0.868475	1	1	1	0.0013747	1	1	1	1	1	1	2.03871e-23	4.63019e-18	0.689971	0.217829	1	1	0.0634432	1	1	0.576753	9.43831e-05	1	1	1	1
GO:0005769_early endosome	0.687549	1	0.930481	1	1	0.971588	1	1	1	1	1	1	0.595461	1	1	0.958327	1	1	0.472488	1	0.722203	1	1	0.991262	1	1	0.318637	0.00189145	1	0.844434	1	1	1	1	7.2055e-06	2.58675e-07	1	1	1	1	1	0.472488	0.181415	1	0.659534	1	1	1	1
GO:0044106_cellular amine metabolic process	1	1	1	0.631403	0.896931	1	1	0.290542	1	1	1	1	1	1	1	1	1	1	1	0.0261591	0.000302305	0.879282	1	1	1	0.879282	1	0.00238127	0.465118	1	0.937606	1	1	1	0.0178327	0.000191461	1	1	0.879282	1	1	1	1	0.879282	8.8467e-06	0.0971741	1	1	1
GO:0044283_small molecule biosynthetic process	0.00143221	0.207546	1	0.0039789	1	1	0.661144	0.284238	0.0705949	1	1	1	1	1	1	1	0.193137	1	0.661144	0.056519	0.0243223	1	0.661144	1	0.778764	1	1	0.00283405	1	1	1	1	1	1	4.1682e-13	9.31148e-14	0.056519	0.731895	1	1	1	0.284238	0.901974	0.222276	2.30311e-19	0.0243223	1	1	1
GO:0009308_amine metabolic process	1	1	1	0.657076	0.892734	1	1	0.310309	1	1	1	1	1	1	1	1	1	1	1	0.0264059	0.000361545	0.873399	1	1	1	0.873399	1	0.00297508	0.483518	1	0.924689	1	1	1	0.0222514	0.000248638	0.919915	1	0.873399	1	1	1	1	0.873399	1.45657e-05	0.100155	1	1	1
GO:0044242_cellular lipid catabolic process	0.000268413	1	1	1	1	1	1	0.537763	0.035597	1	1	1	1	1	1	0.938508	1	1	1	0.000161805	4.85564e-05	1	1	1	1	1	1	0.00365656	1	1	1	1	1	1	1.61468e-12	2.87845e-16	1	1	1	1	1	1	1	0.0478162	1.71764e-13	1	1	1	1
hsa03320_PPAR signaling pathway	0.02317	1	1	1	1	1	1	1	0.77969	1	1	1	1	1	1	1	0.63348	1	1	0.277848	0.0202541	1	1	1	1	1	1	0.00388939	1	1	0.474839	1	0.785049	1	6.66852e-08	1.5727e-08	1	1	1	1	0.474839	1	0.474299	0.435092	4.5345e-05	1	1	1	1
GO:0019217_regulation of fatty acid metabolic process	4.77865e-10	1	1	0.988855	1	1	1	1	1	1	1	1	1	1	1	1	1	1	1	0.325	0.460793	1	0.325	0.736135	0.988813	1	1	0.00464199	1	1	1	1	1	1	1.05651e-08	1.05651e-08	0.579921	1	1	1	1	0.647043	1	0.460793	0.325	1	1	1	1
GO:0019218_regulation of steroid metabolic process	8.85843e-08	1	1	0.765236	1	0.0506151	1	0.038004	1	1	1	0.845069	0.761363	1	1	1	1	1	1	0.209185	0.319374	1	0.209185	1	0.13112	0.983688	1	0.00473125	1	1	1	1	1	1	2.22742e-05	2.26129e-05	0.420544	0.123166	1	1	1	0.13112	1	0.319374	0.00113775	1	1	1	1
GO:0016042_lipid catabolic process	0.000175481	1	1	1	1	1	0.893655	0.802318	0.136882	1	1	0.685041	1	1	1	0.968442	1	1	1	0.000564499	9.18046e-06	1	1	1	1	1	1	0.00479219	1	1	1	1	1	1	2.63495e-12	1.1139e-13	0.829517	1	0.802318	1	1	0.529645	1	0.136882	8.57891e-14	1	1	1	1
GO:0001523_retinoid metabolic process	0.558427	1	1	1	1	1	1	0.348116	1	1	1	1	1	1	1	1	1	1	1	1	0.558427	1	1	1	1	1	1	0.00490645	1	1	1	1	1	1	1.01274e-10	2.71087e-10	0.664348	1	1	1	1	1	1	1	0.00735691	1	1	1	1
GO:0032368_regulation of lipid transport	4.38766e-13	1	1	0.691629	1	0.0686782	0.210227	0.251872	1	1	1	1	1	1	1	1	1	0.204059	1	0.00558384	0.0220927	0.25948	0.902873	0.502966	1	0.919086	1	0.00563621	1	1	1	0.66725	1	1	3.19296e-14	1.79274e-17	1	0.641686	0.357704	1	0.0233582	1	1	1	0.0103858	1	1	1	1
GO:0019216_regulation of lipid metabolic process	1.2793e-23	0.929431	1	0.448969	1	0.398233	1	0.0691791	0.398233	1	1	1	0.4447	1	1	1	1	1	1	0.0291954	0.09411	1	0.0691791	0.878134	0.00327839	1	1	0.00589443	1	1	1	1	1	1	6.14478e-11	1.25099e-10	0.147527	0.0942437	0.624511	0.230206	1	0.133411	1	0.564732	0.0462853	1	0.281674	1	1
GO:0016101_diterpenoid metabolic process	0.240468	1	1	1	1	1	1	0.378002	1	1	1	1	1	1	1	1	1	1	1	1	0.600913	1	1	1	1	1	1	0.00643172	1	1	1	1	1	1	1.57015e-11	5.03966e-10	0.686931	1	1	1	1	1	1	1	0.010422	1	1	1	1
GO:0008202_steroid metabolic process	5.21757e-10	1	1	0.504563	1	0.00955611	1	0.00322185	1	1	1	1	1	1	1	1	1	1	1	0.025628	0.000421485	1	0.0741798	0.88498	0.493303	0.70738	1	0.00689071	1	1	0.742238	1	1	1	7.23081e-18	8.73113e-15	0.0177667	0.109465	0.641614	1	0.151012	0.0037455	1	0.582308	1.99499e-11	1	0.898973	1	1
GO:0038024_cargo receptor activity	1	1	1	1	1	1	1	1	0.963424	1	1	1	1	1	1	1	1	1	1	0.488982	0.611068	1	1	0.799622	1	1	1	0.00771036	1	1	1	1	1	1	0.00771036	0.963424	1	1	1	1	0.674215	1	0.674215	1	1	1	1	1	1
GO:0043178_alcohol binding	0.508696	1	1	1	1	1	1	0.365892	1	1	1	1	1	1	1	1	1	1	1	0.336041	0.0282559	1	1	0.0916238	1	1	1	0.00785595	1	1	1	1	1	1	6.14301e-06	9.22952e-08	1	0.013798	1	1	1	1	1	1	0.0833289	1	1	1	1
GO:0005496_steroid binding	0.0151285	1	1	0.834791	1	1	1	0.309159	1	1	1	1	1	1	1	1	1	0.900188	1	0.283611	0.0269829	1	1	0.0750749	1	1	1	0.00808281	1	1	1	1	0.808285	1	5.17227e-07	7.81808e-08	1	0.0143216	0.442081	1	1	0.188906	1	1	0.000148012	1	1	1	1
GO:0006721_terpenoid metabolic process	0.0905796	1	1	1	1	1	1	0.41957	1	1	1	1	1	1	1	1	1	1	1	1	0.59083	1	1	1	1	1	1	0.00829619	1	1	1	1	1	1	9.0687e-11	1.28341e-09	0.0520391	1	1	1	1	0.818978	1	1	0.000236258	1	0.890164	1	1
GO:0022600_digestive system process	1	1	1	1	1	1	1	1	1	1	1	1	1	1	1	1	1	1	0.975831	0.588115	0.735478	1	1	1	1	1	1	0.00844076	1	1	0.763697	1	1	1	2.62716e-05	1.51392e-06	1	1	1	1	0.763697	0.763697	1	1	1	1	1	1	1
GO:0072330_monocarboxylic acid biosynthetic process	0.168893	0.306079	1	0.000949445	1	1	0.309073	1	0.00573196	1	1	1	1	1	1	1	0.0311339	1	1	0.442238	0.00312098	1	0.186051	1	0.443995	1	1	0.0085456	1	1	1	1	1	1	1.25672e-09	1.52563e-11	0.125444	1	1	1	1	0.635636	0.759075	0.679324	1.60168e-10	1	1	1	1
GO:0048754_branching morphogenesis of an epithelial tube	1.02676e-07	1	0.013786	0.0587973	1	0.000232283	1	0.118578	1	0.643255	0.0533184	0.0121914	1	1	0.551094	0.51503	1	0.0120894	1	1	1	1	0.990351	0.542522	0.241163	1	0.540061	0.00868499	0.65621	0.459204	0.474763	0.729205	1	1	1	1	1	0.699623	0.00688967	0.0772541	1	0.680814	1	1	1	1	0.0258396	1	1
GO:0097164_ammonium ion metabolic process	1	1	1	1	1	1	1	0.203041	1	1	1	1	1	1	1	1	1	1	1	0.017752	0.000130592	1	1	1	1	0.203041	1	0.00874017	1	0.934868	0.934868	1	1	1	0.00117432	4.46481e-06	0.934868	1	0.877426	1	1	1	1	0.837808	1.55613e-06	0.837808	1	1	1
GO:0031102_neuron projection regeneration	0.0748424	1	1	1	1	1	1	1	1	1	1	1	1	1	1	1	1	1	1	0.228217	0.392263	1	1	1	1	1	1	0.0091321	1	1	1	1	1	1	0.00265401	0.00015523	1	0.768479	1	1	1	1	1	1	0.481828	1	1	1	1
GO:0031667_response to nutrient levels	5.22447e-22	0.90931	0.775583	0.581451	1	0.931789	0.6185	0.762085	0.537521	1	1	0.611409	1	1	1	0.794303	0.890348	0.597449	0.47945	0.427403	1	1	0.0560915	0.0201808	0.000343141	1	1	0.00941287	1	1	0.723661	1	0.562938	0.728649	4.11836e-06	2.10027e-08	0.00604044	0.00195219	1	0.138673	4.70752e-07	0.00275328	0.636351	0.59607	0.00517349	0.59607	1	1	1
GO:0030139_endocytic vesicle	0.480512	1	1	1	1	1	4.26949e-05	1	1	1	1	1	0.300042	1	0.027248	1	1	0.0122141	1	0.271358	0.441977	0.160647	1	0.156277	1	1	0.662116	0.00950758	0.000415285	3.57381e-05	0.542566	0.816558	0.816558	0.130529	0.000208788	0.000788887	1	0.792026	1	1	1	0.445536	0.465249	1	1	1	1	1	0.45443
GO:0044057_regulation of system process	0.0034558	0.916842	1	0.272326	1	1	0.241298	1	1	1	1	1	1	1	0.487346	1	1	0.0337965	9.88179e-05	0.458505	0.60181	0.0837403	0.460904	0.851591	0.544876	0.0803035	2.95715e-09	0.0103306	1	0.686047	0.06689	0.241298	0.544876	1	0.00647398	0.00312316	1	0.532458	0.0454624	0.716095	0.000102031	1.42874e-10	1	1	0.0939549	1	1	1	0.624461
GO:0008015_blood circulation	8.59773e-07	0.491597	1	0.330326	1	1	1	0.491597	1	1	1	1	1	1	0.318068	1	1	0.128928	4.20182e-06	0.491597	1	0.51178	0.491597	0.906378	1	0.503918	2.33024e-10	0.0109275	1	1	0.333386	0.530125	0.0794548	1	0.0400746	0.530125	1	0.520402	0.673174	1	0.00288597	1.18769e-14	1	1	0.0162145	1	1	1	0.641253
GO:0042493_response to drug	3.04304e-23	0.864885	0.272261	1	1	0.272261	0.374997	1	0.450998	0.425466	1	1	1	1	0.425466	0.740969	1	0.0272094	1	1	0.534011	0.73483	0.175316	0.792188	1	0.706843	0.620143	0.0109275	0.169728	0.630496	0.239399	0.208423	1	0.665279	0.0159241	0.000413857	0.0544534	0.186138	1	0.272261	0.471811	0.0290987	0.577857	1	0.00013922	1	0.374997	1	1
GO:0007603_phototransduction, visible light	0.902076	1	1	1	1	1	1	0.548444	1	1	1	1	1	1	1	1	1	1	1	1	0.769267	1	1	1	1	1	1	0.010946	1	1	1	1	1	1	2.10126e-05	2.34925e-09	1	1	1	1	1	1	1	1	0.142215	1	1	1	1
GO:0003013_circulatory system process	9.52726e-07	0.497253	1	0.334572	1	1	1	0.497253	1	1	1	1	1	1	0.324002	1	1	0.131203	4.37224e-06	0.497253	1	0.51755	0.497253	0.91005	1	0.509677	2.53053e-10	0.0112698	1	1	0.336498	0.532632	0.0808995	1	0.0417947	0.532632	1	0.524629	0.676211	1	0.0030127	1.33034e-14	1	1	0.0164599	1	1	1	0.64418
GO:0009991_response to extracellular stimulus	1.14553e-23	0.929606	0.788128	0.616822	1	0.974512	0.674878	0.788128	0.207994	1	1	0.638479	1	1	1	0.807097	0.910591	0.638479	0.499975	0.439829	1	1	0.0627696	0.0239289	0.000512185	1	0.734981	0.0126654	1	1	0.734981	1	0.581788	0.752205	7.47837e-06	4.04964e-08	0.00803209	0.00274566	1	0.176427	1.32814e-07	0.00455624	0.658665	0.616822	0.00803209	0.616822	1	1	1
GO:0046486_glycerolipid metabolic process	3.7653e-05	1	1	0.726487	1	1	0.164716	0.00545025	0.0324179	1	1	1	1	1	1	1	1	1	1	0.0402418	1.94447e-05	1	1	1	1	1	1	0.0130668	1	1	1	0.700901	1	1	1.40266e-12	1.53019e-12	1	1	0.871588	0.539188	1	0.348287	1	1	0.00233153	1	1	1	1
GO:0061138_morphogenesis of a branching epithelium	7.74451e-11	1	0.0185414	0.0656465	1	6.06391e-05	0.204075	0.139662	1	0.675534	0.0556524	0.0185414	1	1	0.628421	0.139274	1	0.0182219	1	1	1	0.409908	1	0.575888	0.0628317	1	0.609158	0.0135156	0.682729	0.45923	0.47626	0.235499	0.7724	1	0.560588	1	1	0.235499	0.0091965	0.012195	1	0.165976	1	1	1	1	0.00425871	1	1
GO:0060193_positive regulation of lipase activity	1.08908e-06	0.740079	0.60544	1	1	1	1	1	1	1	0.447077	1	1	1	1	1	1	1	1	0.412667	0.447077	0.418041	1	1	0.874777	1	1	0.0136118	1	1	1	0.869643	0.869643	1	0.0250602	0.00394957	1	1	0.509769	0.415953	0.60544	0.380019	1	1	0.854175	1	0.702543	1	1
GO:0001525_angiogenesis	1.2605e-09	0.898936	0.786106	0.340042	1	0.398894	0.012204	0.0307459	1	0.926945	0.201816	0.398894	1	1	1	0.804845	1	1	0.916947	1	1	1	0.467285	0.845445	1	1	0.467285	0.0150253	0.493403	0.683037	0.352437	0.104884	0.312634	0.713663	0.201816	1	0.683037	0.520402	1	0.209571	0.524235	0.00222197	0.627864	1	0.442897	0.595843	0.853473	1	1
GO:0006644_phospholipid metabolic process	3.40621e-05	0.503576	1	0.635523	1	1	0.155806	0.49384	0.00526006	1	1	1	1	1	1	1	1	1	0.503576	0.0461002	3.5825e-05	1	1	1	1	1	1	0.0152544	0.538726	1	1	0.58949	1	1	8.77022e-10	1.65618e-10	1	1	0.862261	0.108114	1	1	1	1	0.00101739	1	1	1	1
GO:0006720_isoprenoid metabolic process	0.192035	1	1	1	1	1	1	0.587943	1	1	1	1	1	1	1	1	1	1	1	1	0.7077	1	1	1	1	1	1	0.0153717	1	1	1	1	1	1	3.88997e-13	1.04788e-10	0.0749055	1	1	1	1	1	1	1	0.000800819	1	1	1	1
GO:0006633_fatty acid biosynthetic process	0.0738239	0.972517	1	0.00225136	1	1	0.098822	1	0.0205652	0.991104	1	1	1	1	1	1	0.0115527	1	0.979093	0.348951	0.00107262	1	0.456867	1	1	1	0.772882	0.0156198	1	1	1	1	1	1	4.5201e-08	2.13948e-13	0.681418	1	1	1	1	0.972517	0.626155	0.548101	2.13619e-05	1	1	1	1
GO:0001763_morphogenesis of a branching structure	2.50897e-10	1	0.0217311	0.0763361	1	9.18199e-05	0.236682	0.161157	1	0.70806	0.060023	0.0217311	1	1	0.679389	0.154398	1	0.0217311	1	1	1	0.442564	1	0.604662	0.0730964	1	0.655585	0.01707	0.722276	0.48455	0.495377	0.255348	0.808225	1	0.356254	1	1	0.247379	0.00982633	0.00389997	1	0.190613	1	1	1	1	0.00468036	1	1
GO:0009584_detection of visible light	1	1	1	1	1	1	1	0.626375	1	1	1	1	1	1	1	1	1	1	1	1	0.798728	1	1	1	1	1	1	0.0187421	1	1	1	1	1	1	8.01582e-05	7.46594e-09	1	1	1	1	0.482653	1	1	1	0.217166	1	1	1	1
GO:0007602_phototransduction	1	1	1	1	1	1	1	0.647875	1	1	1	1	1	1	1	1	1	1	1	1	0.813336	1	1	1	1	1	1	0.0201105	1	1	1	1	1	1	9.54244e-05	8.69077e-09	1	1	1	1	0.506669	1	1	1	0.225827	1	1	1	1
GO:0006695_cholesterol biosynthetic process	1	1	1	1	1	1	1	1	1	1	1	1	1	1	1	1	1	1	1	0.301672	0.452851	1	1	1	1	1	1	0.0210522	1	1	1	1	1	1	3.04476e-08	4.10106e-08	0.57829	0.97771	1	1	1	1	1	1	0.14236	1	1	1	1
GO:0070405_ammonium ion binding	1	1	1	1	1	1	1	1	1	1	1	1	1	1	1	1	1	1	0.0558092	0.212453	0.015427	1	1	1	1	0.00100807	1	0.0236729	1	1	0.0259456	0.874332	1	1	0.0570402	0.000347124	1	0.856872	1	1	1	1	1	1	0.116212	1	1	1	1
GO:0044243_multicellular organismal catabolic process	1	1	1	1	1	1	1	0.0917389	1	1	1	1	1	1	1	1	1	1	1	1	1	1	1	1	1	1	1	0.0243821	1	1	0.971688	1	0.0367543	1	1	1	1	1	1	1	1	0.971688	1	1	1	1	1	1	1
GO:0032496_response to lipopolysaccharide	5.40245e-14	0.320967	1	0.923134	1	0.669172	2.51888e-05	0.513994	0.0988336	1	1	1	0.110583	1	0.437238	1	1	0.427443	1	0.354468	0.0988336	0.553005	1	0.685902	1	1	0.78934	0.0258581	0.800141	0.555487	0.582025	0.396064	0.89127	0.0591071	0.00454293	0.110583	0.14119	0.00186042	1	1	1	0.00237189	1	1	0.110583	1	0.710536	1	0.497526
hsa05200_Pathways in cancer	9.22667e-51	0.933968	0.00935538	1	1	0.31525	0.0102627	0.757548	0.509547	0.97785	0.109147	0.0804066	1	1	0.214286	0.0699327	1	0.00387031	0.426668	1	1	0.789709	0.394754	0.843729	0.0112212	1	0.0719851	0.0268919	0.994654	1	0.00554126	1.69641e-07	0.00206706	0.394754	0.558238	1	0.711433	1	0.6648	1.15165e-06	0.825575	0.0647671	1	1	1	1	0.000456876	1	0.14903
GO:0001101_response to acid chemical	1.39134e-15	0.49754	0.0774914	1	1	0.8542	0.780381	0.710151	1	1	1	0.599527	1	1	1	0.80636	1	0.0774914	1	1	1	0.740326	1	0.8542	1	1	0.982571	0.0270908	0.981058	1	0.256427	1	1	0.678319	0.192109	0.06842	1	0.0157319	1	0.878415	0.0939627	0.235588	1	1	0.647401	1	1	1	1
GO:0002237_response to molecule of bacterial origin	1.70627e-13	0.323749	1	0.921501	1	0.683464	5.07208e-06	0.525295	0.100211	1	1	1	0.112779	1	0.443003	1	1	0.416896	1	0.342662	0.0972728	0.558868	1	0.684846	1	1	0.80487	0.0284349	0.342662	0.558868	0.57955	0.388009	0.889899	0.0115402	0.00532324	0.112779	0.137334	0.00195148	1	1	1	0.0027605	1	1	0.112779	1	0.710031	1	0.493769
GO:0016126_sterol biosynthetic process	1	1	1	1	1	1	1	1	1	1	1	1	1	1	1	1	1	1	1	0.334999	0.423116	1	1	1	1	1	1	0.0287079	1	1	1	1	1	1	7.94419e-08	7.94419e-08	0.545074	0.946393	1	1	1	1	1	1	0.191249	1	1	1	1
GO:0009583_detection of light stimulus	1	1	1	1	1	1	1	0.76568	1	1	1	1	1	1	1	1	1	1	1	1	0.893377	1	1	1	1	1	1	0.0289311	1	1	1	1	1	1	0.000233665	1.90696e-08	1	1	1	1	0.62152	1	1	1	0.313845	1	1	1	1
GO:0007517_muscle organ development	2.16922e-08	1	0.418066	1	1	0.408989	0.277541	1	1	1	0.6861	0.0045847	1	1	0.752322	1	1	0.6861	0.000752528	1	1	1	1	0.0194194	0.337102	0.912387	0.00127312	0.0294582	1	1	1	1	0.0128416	1	0.752322	1	1	1	0.307798	0.631018	0.916299	0.408989	0.752322	1	1	0.704511	1	1	1
GO:0006650_glycerophospholipid metabolic process	0.0338659	1	1	0.734027	1	1	1	0.343813	0.0197394	1	1	1	1	1	1	1	1	1	1	0.0305597	0.000374355	1	1	1	1	1	1	0.0296897	1	1	1	0.721385	1	1	9.54212e-05	0.000353976	1	1	1	0.734027	1	1	1	1	0.797629	1	1	1	1
GO:0015711_organic anion transport	0.00538329	1	1	0.323934	0.0431641	0.750203	1	0.23972	1	1	1	1	1	1	1	1	1	1	1	0.00363071	0.0234119	1	0.0152151	1	0.750203	0.631368	0.631368	0.0320303	1	1	1	1	0.742301	1	2.60214e-05	2.29408e-10	1	0.253826	0.890285	1	0.742301	1	1	0.2222	4.42223e-18	1	1	1	0.881085
GO:0048514_blood vessel morphogenesis	1.02772e-09	0.878555	0.733182	0.320679	1	0.210284	0.0282701	0.0240892	0.981649	0.905738	0.181148	0.070024	1	1	0.733182	0.757027	1	0.581738	0.207033	1	1	1	0.438662	0.148312	1	1	0.0337997	0.033375	0.45222	0.630541	0.314498	0.11581	0.299169	0.713292	0.070024	0.314498	0.630541	0.279089	0.581738	0.147625	0.261581	0.00170063	0.581738	1	0.181148	0.560484	0.841884	1	1
GO:0042180_cellular ketone metabolic process	3.33879e-09	1	1	0.538385	0.760151	0.880742	0.795468	1	1	1	1	1	0.525469	1	1	0.880742	1	1	1	0.0338219	0.703123	0.423638	0.739598	0.915902	0.0280775	1	0.624554	0.0338219	0.467768	1	0.795468	1	0.525469	1	4.79922e-07	1.24771e-06	0.791045	0.123319	1	0.887406	0.456396	0.467768	1	0.123319	0.000528087	0.703123	1	1	1
GO:0004857_enzyme inhibitor activity	0.86254	0.697342	1	1	1	1	1	0.697342	1	1	1	0.86254	1	1	1	1	1	1	0.697342	1	0.271355	1	1	1	0.772732	1	0.697342	0.0385378	1	1	1	1	0.772732	1	0.0283168	0.000613524	1	1	1	1	1	0.767366	1	1	0.724947	1	1	1	1
GO:0031099_regeneration	1.1532e-08	1	1	1	1	1	0.158385	1	1	0.943997	1	1	1	1	1	1	1	1	0.932069	0.326204	0.562093	1	1	1	0.319443	1	1	0.0397091	1	1	1	1	1	1	0.0120052	0.0120052	1	1	0.607566	0.51613	0.326204	1	1	1	0.562093	1	1	1	1
GO:0006694_steroid biosynthetic process	0.010354	1	1	1	1	0.25496	1	0.13938	1	1	1	1	1	1	1	1	1	1	1	0.0217824	0.0662557	1	0.13938	1	0.419779	1	1	0.0400205	1	1	1	1	1	1	5.87862e-09	5.07474e-05	0.718721	1	1	1	0.970077	0.505896	1	1	0.000151974	1	1	1	1
GO:0031100_organ regeneration	5.90429e-06	1	1	1	1	1	0.468587	1	1	0.597712	1	0.75258	1	1	1	1	1	1	1	0.22659	0.394201	1	1	1	0.682481	1	1	0.0400671	1	1	1	1	1	1	0.0400671	0.104103	1	1	1	0.468587	0.0835797	1	1	1	0.501755	1	1	1	1
GO:0044236_multicellular organismal metabolic process	0.0468602	0.85693	1	1	1	1	0.927094	0.0406363	1	1	1	0.529115	1	1	1	1	1	1	0.870305	1	1	1	1	1	1	1	1	0.0468602	0.911276	1	0.666716	1	0.0468602	1	0.92996	1	1	0.0468602	1	1	0.00795197	0.532522	1	1	1	1	1	1	1
GO:0046165_alcohol biosynthetic process	0.0272584	1	1	1	1	0.740395	1	0.158127	1	1	1	1	1	1	1	0.895606	1	1	1	0.464192	0.645305	1	1	1	1	1	1	0.0469274	1	1	1	1	1	1	0.000138194	8.25008e-05	0.77114	1	1	1	1	1	1	1	0.0272584	1	1	1	1
GO:0007586_digestion	1	1	1	1	1	1	1	1	1	1	1	1	1	1	1	1	1	1	1	0.741345	0.915581	1	1	1	1	1	1	0.0485868	1	1	1	1	1	1	0.000598173	5.82365e-05	1	1	1	1	1	0.768122	1	1	0.00611966	1	1	1	1
GO:0050673_epithelial cell proliferation	8.28408e-16	0.7	0.562462	0.350928	1	0.00463816	0.213231	0.0293731	0.814959	1	0.394612	3.93167e-05	0.342285	1	0.834141	1	1	0.171012	0.290748	0.290748	0.414744	1	0.087068	0.0089686	0.0350399	1	0.0951252	0.0499819	1	1	0.167362	0.00621695	0.121688	0.452874	0.290748	0.342285	1	0.108274	0.121688	0.00736121	0.167245	0.542602	1	1	1	1	0.00164321	1	0.42912
GO:0060205_cytoplasmic membrane-bounded vesicle lumen	2.06946e-07	1	1	1	1	1	1	0.248305	1	1	1	0.771234	1	1	1	1	1	0.767525	1	1	1	0.264518	0.878122	1	0.156894	1	1	0.0501868	1	1	0.0485956	0.68546	1	1	0.0110973	0.000943586	1	0.679334	0.352901	1	0.155748	1	0.352901	1	0.246558	1	1	1	1
GO:0031983_vesicle lumen	1.93305e-08	1	1	1	1	1	1	0.244408	1	1	1	0.780126	1	1	1	1	1	0.776396	1	1	1	0.260724	0.887985	1	0.152257	1	1	0.0520092	1	1	0.0498132	0.152209	1	1	0.011878	0.00099184	1	0.674588	0.348938	1	0.152209	1	0.348938	1	0.244408	1	1	1	1
GO:0007584_response to nutrient	7.50521e-13	0.713288	1	0.877	1	1	1	1	0.823071	1	1	0.954609	1	1	1	1	1	0.946531	1	0.308919	1	1	0.140616	0.177761	0.0751605	1	1	0.0534383	1	1	0.575905	0.856241	1	1	0.0280775	8.81102e-08	0.134698	0.297994	1	0.492913	0.0174349	0.785754	1	1	0.134146	0.486301	1	1	1
GO:0051146_striated muscle cell differentiation	2.85989e-06	0.97183	0.00756399	1	1	0.505724	0.738212	1	1	1	0.614891	0.222907	1	1	1	1	0.952684	0.220797	0.0237015	1	0.623262	1	1	0.877252	0.521539	0.394102	0.000148931	0.0549074	1	1	1	0.521539	1	1	0.110303	1	1	1	0.0280081	1	1	0.170038	1	1	1	0.623262	0.0893248	1	1
GO:0043434_response to peptide hormone	2.41269e-39	0.19664	0.403175	1	1	0.19664	0.300333	1	1	1	0.640856	1	1	1	1	0.920763	1	1	0.19664	1	0.673433	0.038789	0.0927781	0.461407	0.106287	0.903031	0.532807	0.0558955	1	1	1	0.295897	0.619447	0.484949	0.0147832	0.300333	0.300333	0.0201681	1	0.205368	0.000948457	0.0193457	1	1	1	1	0.176107	1	1
GO:0001569_patterning of blood vessels	0.0580586	1	1	1	1	0.233703	1	0.233703	1	0.450841	1	1	1	1	1	1	1	1	1	1	1	1	0.694033	1	1	1	1	0.0580586	0.453125	0.375018	1	1	1	1	1	1	1	1	1	1	1	1	1	1	1	1	1	1	1
GO:0022029_telencephalon cell migration	1	1	1	1	1	1	1	1	1	1	1	1	1	1	1	1	1	1	1	1	1	1	1	1	1	0.0607774	1	0.0607774	1	1	1	1	1	1	1	1	1	1	1	1	1	1	1	1	1	1	1	1	1
GO:0044433_cytoplasmic vesicle part	0.0050816	1	1	1	0.672196	0.9659	0.0130764	0.522881	1	1	1	0.666682	0.598143	1	0.00283968	1	0.865954	0.00945682	0.194524	0.464906	0.598143	0.534747	0.778288	0.464906	0.332259	0.806951	0.534747	0.0610805	0.0123777	0.00141422	0.0632771	0.315316	1	0.504955	0.00250745	0.0238959	1	0.983731	0.644246	1	0.48988	0.504955	0.644246	1	0.672196	1	1	0.464906	0.0318279
GO:0060562_epithelial tube morphogenesis	1.61451e-06	1	0.00955938	0.185157	1	0.00053648	0.306876	0.338203	1	0.936442	0.0992398	0.0646251	1	1	0.610537	0.296016	1	0.062696	0.338203	1	1	0.338203	0.670056	0.329095	0.439219	0.678331	0.0543082	0.062696	0.953238	0.669037	0.678331	0.163631	1	1	0.800911	1	1	1	0.0255208	0.0343233	1	0.722611	1	1	1	1	0.080624	1	1
GO:0030335_positive regulation of cell migration	2.3442e-09	1	0.275774	1	1	1	0.00133652	1	0.965975	1	1	0.243417	1	0.728167	0.585679	0.728167	1	0.543768	1	0.424188	0.58405	0.690156	0.00615447	0.773234	0.0482427	0.676876	0.58405	0.0647932	1	1	0.681022	1	0.494919	1	0.421218	1	1	0.494919	0.59283	0.58405	1	0.241882	1	1	0.59283	1	0.79973	1	1
GO:1901652_response to peptide	1.10947e-39	0.186185	0.409807	1	1	0.0839124	0.0839124	1	1	1	0.622915	1	1	1	1	0.895632	1	1	0.186185	1	0.649259	0.0464955	0.0917454	0.486656	0.101637	0.895632	0.559624	0.066018	1	1	1	0.297391	0.61754	0.0839124	0.0257225	0.312738	0.297391	0.0273166	1	0.120745	0.00176359	0.00832176	1	1	1	1	0.0464955	1	1
GO:0021885_forebrain cell migration	1	1	1	1	1	1	1	1	1	1	1	1	1	1	1	1	1	1	1	1	1	1	1	1	1	0.066043	1	0.066043	1	1	1	1	1	1	1	1	1	1	1	1	1	1	1	1	1	1	1	1	1
GO:2000147_positive regulation of cell motility	3.97245e-09	1	0.287701	1	1	1	0.00130599	1	0.983174	1	1	0.258255	1	0.742678	0.598928	0.742678	1	0.564334	1	0.433872	0.598774	0.7136	0.0069782	0.788361	0.0491941	0.695102	0.598774	0.067527	1	1	0.695102	1	0.514304	1	0.433872	1	1	0.514304	0.60646	0.598774	1	0.258255	1	1	0.60646	1	0.815086	1	1
GO:0010565_regulation of cellular ketone metabolic process	5.28406e-10	1	1	0.977694	0.632423	0.671122	0.59406	1	1	1	1	1	0.393906	1	0.770817	0.719839	1	1	1	0.393906	0.59406	0.255202	0.59406	0.769695	0.0102446	1	0.769695	0.068232	0.393906	1	0.667075	0.945256	0.945256	1	1.42409e-05	3.59861e-06	0.650563	0.068232	1	0.644409	0.586011	0.933308	1	0.0822951	0.174885	0.59406	1	1	1
GO:0030666_endocytic vesicle membrane	0.934103	1	1	1	1	1	0.00184312	1	1	1	1	1	0.157887	1	0.0268012	1	1	0.00219948	1	0.205709	0.33448	0.898933	1	0.485484	1	0.881937	1	0.0702482	3.58745e-05	2.69587e-06	0.439755	0.612893	1	0.0418536	0.00753685	0.157887	1	1	1	1	1	0.486843	1	1	1	1	1	1	0.345466
GO:0035239_tube morphogenesis	2.70532e-08	0.942115	0.0111238	0.201046	1	0.000683571	0.351862	0.351862	1	0.973883	0.0984137	0.0201497	1	1	0.683591	0.06837	1	0.0716953	0.364523	1	1	0.365427	0.351862	0.351862	0.191098	0.743605	0.0206335	0.0716953	0.987233	0.695226	0.719855	0.0116384	1	1	0.969076	1	1	1	0.0254143	0.00182988	1	0.824812	1	1	1	1	0.00273127	1	1
GO:0051272_positive regulation of cellular component movement	1.29953e-09	1	0.303321	1	1	1	0.00167549	0.698812	0.996155	1	1	0.284597	1	0.756992	0.620251	0.324596	1	0.582682	1	0.437548	0.620251	0.72029	0.00816232	0.800001	0.0546368	0.698812	0.620251	0.0723227	1	1	0.698812	1	0.530622	1	0.437548	1	1	0.520248	0.629036	0.620251	1	0.284597	1	1	0.634686	1	0.827032	1	1
GO:0005319_lipid transporter activity	1	1	1	1	1	1	1	0.00350023	1	1	1	1	1	1	1	1	1	1	1	0.385421	0.0287531	1	1	0.965487	1	1	1	0.0746303	1	1	1	1	1	1	3.05736e-09	1.45806e-11	1	1	1	1	1	1	1	1	0.000191365	1	1	1	1
GO:0009314_response to radiation	1.76031e-43	1	0.0235509	1	1	1	1	0.569479	1	0.574078	1	0.726102	1	0.49279	0.87515	1	0.533049	0.708615	1	1	0.697133	1	0.885604	1	1	0.574078	0.842394	0.0764158	1	0.799814	1	0.00109943	1	1	0.010042	1.12377e-06	1	0.633578	1	0.00379351	0.0608376	1	1	1	0.697133	1	0.05402	0.523587	0.708615
GO:0002687_positive regulation of leukocyte migration	0.225439	1	1	1	1	1	0.00198369	1	1	1	1	1	0.947472	1	1	1	1	1	1	1	1	1	1	1	1	1	1	0.0787078	1	1	1	1	1	1	1	1	1	0.186512	1	1	1	0.605778	1	1	1	1	1	1	1
GO:0040017_positive regulation of locomotion	1.25434e-08	1	0.307594	1	1	1	0.000555968	1	1	1	1	0.293913	1	0.779863	0.641683	0.779863	1	0.284388	1	0.455947	0.635886	0.750937	0.00918813	0.814695	0.0556657	0.729038	0.635886	0.0793314	1	1	0.726965	1	0.546211	1	0.470645	1	1	0.531286	0.641683	0.635886	1	0.299487	1	1	0.667785	1	0.841926	1	1
GO:1901607_alpha-amino acid biosynthetic process	1	1	1	1	1	1	1	1	1	1	1	1	1	1	1	1	1	1	1	1	1	1	1	1	1	1	1	0.0793328	1	1	1	1	1	1	1	1	1	1	1	1	1	1	1	0.872883	9.02974e-07	0.000671041	1	1	1
GO:0048732_gland development	4.8202e-29	0.345248	0.0585648	0.418844	1	0.000121403	0.0104032	0.139251	0.858523	0.7869	0.106657	0.00352844	0.185078	0.63475	0.95286	0.63475	1	0.238353	0.7715	1	1	1	0.340682	0.079748	0.000290156	0.601523	0.0248763	0.08039	1	0.550041	0.572058	0.175861	0.175861	0.0401775	0.0104032	0.406117	0.185078	0.0417055	0.0254422	2.66166e-06	1	0.132276	1	1	0.406117	1	0.71639	0.336318	1
GO:0098552_side of membrane	0.0236906	1	1	0.0182048	1	1	7.69325e-11	0.502041	0.296378	1	1	0.980371	0.0819628	1	0.000774033	1	1	0.363916	0.2509	1	1	5.1165e-05	1	0.646695	1	0.213236	1	0.0822226	6.68104e-06	1.89987e-06	0.532114	0.862803	1	0.000207158	0.0937229	0.0176132	0.507292	0.0665585	1	0.208146	1	0.28427	0.0798068	1	0.0937229	1	0.672635	1	1
GO:0072562_blood microparticle	0.00370001	0.85316	1	1	1	1	1	5.08187e-06	0.967952	1	1	1	1	1	1	1	1	1	1	0.298203	0.482957	1	1	1	1	1	1	0.0862948	0.014566	0.571165	1	1	1	1	0.000360111	0.00016317	1	0.185887	1	1	1	1	0.0427806	1	0.401074	1	1	1	1
GO:0010008_endosome membrane	1	1	0.321517	1	0.742522	0.997301	0.177165	1	1	1	1	1	0.585657	1	0.742522	0.878605	1	0.671432	1	1	0.671432	0.177165	1	0.920271	1	0.813153	0.177165	0.086755	0.00433607	1.58218e-05	1	0.198139	1	0.427093	0.177165	0.585657	0.769944	1	1	1	1	0.321517	0.71284	1	1	1	1	1	0.0224041
GO:0007568_aging	1.55442e-50	1	0.164864	0.945522	1	1	0.0534503	1	1	0.28123	0.0781462	0.398942	0.933853	0.628383	0.810939	0.628383	1	0.138853	0.268975	1	1	1	1	0.206723	0.364115	1	0.398942	0.0911469	1	1	0.556171	0.0286281	1	1	0.157615	0.364115	0.139702	0.0873085	0.483656	0.000112879	0.0464502	0.0520286	0.483656	1	0.203694	1	0.0534503	1	0.483656
GO:0044440_endosomal part	0.794467	1	0.354472	1	0.761666	1	0.198945	1	1	1	1	1	0.617141	1	0.777138	0.882448	1	0.679796	1	1	0.679796	0.0707655	1	0.915545	1	0.83437	0.198945	0.0916849	0.00492877	2.0325e-05	1	0.215167	1	0.462251	0.212445	0.617141	0.780822	1	1	1	1	0.370971	0.722702	1	1	1	1	1	0.0253163
GO:0042692_muscle cell differentiation	7.14968e-10	0.459145	0.0139897	0.255938	1	0.00226565	0.906418	0.746616	1	1	0.148262	0.0925505	1	1	1	1	0.949362	0.0277027	0.0358138	1	0.609328	1	1	0.456259	0.246029	0.459145	5.96599e-07	0.0925505	1	1	1	0.543885	0.543885	1	0.0925505	1	1	1	0.000222003	0.459145	1	0.0665168	1	1	1	0.609328	0.0277027	1	0.634887
GO:0009581_detection of external stimulus	0.74819	1	1	1	1	1	1	0.796006	1	1	1	1	1	1	1	1	1	1	1	1	0.796006	1	1	1	1	1	1	0.0928961	1	1	1	1	1	1	0.0020796	3.16536e-07	1	1	1	1	0.74819	1	1	1	0.646671	1	1	1	1
hsa04022_cGMP-PKG signaling pathway	0.000465426	0.353156	1	1	1	0.767209	1	1	1	1	1	1	1	1	0.503172	1	1	1	0.358098	1	1	0.24885	1	1	0.503172	1	0.180066	0.095899	1	1	1	1	1	1	0.503172	1	1	1	1	0.675117	0.024885	6.28942e-07	1	1	1	1	1	1	0.675117
GO:0045926_negative regulation of growth	9.10745e-07	1	0.645843	0.969472	1	1	1	1	1	1	1	1	1	1	0.799878	0.217226	1	0.411512	0.312989	1	1	1	0.0523785	1	0.958	1	0.18192	0.098318	1	1	0.589319	1	0.956407	0.464905	0.445023	0.958	1	0.920402	0.507006	0.410323	0.0261833	5.61226e-05	1	1	1	1	0.738689	1	1
GO:0009582_detection of abiotic stimulus	0.735587	1	0.986682	1	1	1	1	0.763194	1	1	1	1	1	1	1	1	1	1	1	1	0.763194	1	1	1	1	1	1	0.098936	1	1	1	1	1	1	0.00241488	3.63956e-07	1	1	1	1	0.735587	1	1	1	0.657924	1	1	1	1
GO:0009617_response to bacterium	1.61316e-10	0.430111	1	1	1	0.577507	1.29769e-08	0.771634	0.207248	1	1	1	0.0715571	1	0.099772	0.790501	1	0.301143	1	0.387948	0.144161	0.218577	1	0.385822	1	1	1	0.099772	0.044475	0.687039	0.718299	0.519705	1	0.0147642	0.0207325	0.236722	0.230636	0.000217683	1	1	1	0.0109084	0.620019	1	0.213741	1	0.87955	1	0.605567
hsa05222_Small cell lung cancer	1.38513e-11	1	1	1	1	1	0.27161	1	0.771735	1	1	0.27161	0.788922	1	0.469539	1	1	0.846269	1	1	1	1	1	0.606236	0.788922	1	1	0.106568	0.719266	1	1	0.231021	0.231021	0.957345	1	1	0.48833	1	1	0.00414728	1	0.555372	1	1	1	1	0.01183	1	1
GO:0050678_regulation of epithelial cell proliferation	1.65298e-13	0.70363	0.563829	0.866008	1	0.336469	0.164948	0.0710903	1	1	0.431935	0.000247531	0.351838	1	0.779316	1	1	0.146779	0.71955	1	1	1	0.238133	0.00758248	0.0244728	1	0.209123	0.109015	1	1	0.5222	0.00405666	0.344418	0.465457	0.502693	0.854559	1	0.0962678	0.469493	0.00973679	0.117721	0.493761	1	1	1	1	0.00111688	1	0.460449
GO:0014706_striated muscle tissue development	5.73625e-09	1	0.402175	1	1	0.582278	0.416215	1	1	1	0.173037	0.000429977	1	1	0.689698	1	0.958897	0.113342	0.000429977	1	1	1	0.755188	0.0199401	0.582278	1	2.79457e-07	0.113342	1	1	0.777038	1	0.0936966	1	0.666709	1	1	1	0.250178	0.565101	0.777038	0.150307	0.694526	1	1	0.667127	0.947689	1	1
GO:1901617_organic hydroxy compound biosynthetic process	0.0295523	1	1	1	1	0.918008	1	0.315289	1	1	1	1	1	1	1	0.939469	1	1	1	0.481496	0.695692	1	1	1	1	0.316528	1	0.118121	1	1	0.824437	1	1	1	6.33597e-06	9.82957e-06	0.824437	1	1	0.536667	1	1	1	1	2.54887e-07	1	1	0.000757277	9.82957e-06
GO:0002009_morphogenesis of an epithelium	1.3849e-11	1	0.00233418	0.278493	0.684225	2.2623e-07	0.0224416	0.450217	1	1	0.129719	0.114519	1	1	0.78696	0.0929324	1	0.0298234	0.448141	1	1	0.250643	0.20427	0.402325	0.0197318	0.817349	0.0162239	0.118717	0.45965	0.705865	0.275171	0.0180208	0.250643	1	0.901826	1	0.705865	0.524155	0.00461291	0.00105116	1	0.101369	1	1	1	1	0.00105116	1	1
GO:0008652_cellular amino acid biosynthetic process	1	1	1	1	1	1	1	1	1	1	1	1	1	1	1	1	1	1	1	1	1	1	1	1	1	1	1	0.119518	1	1	1	1	1	1	1	1	1	1	1	1	1	1	1	1	3.41172e-10	0.00103583	1	1	1
GO:0030574_collagen catabolic process	1	1	1	1	1	1	1	0.113002	1	1	1	1	1	1	1	1	1	1	1	1	1	1	1	1	1	1	1	0.120245	1	1	1	1	0.0493996	1	1	1	1	1	1	1	1	1	1	1	1	1	1	1	1
GO:0060537_muscle tissue development	4.92524e-10	1	0.408931	0.55994	1	0.372309	0.460477	1	1	1	0.189459	0.000469149	1	1	0.664308	1	0.96604	0.0262189	0.000469149	1	1	1	0.7612	0.0238418	0.552622	1	4.96017e-07	0.122105	1	1	0.777585	0.552622	0.0888995	1	0.664308	1	1	1	0.273459	0.536573	0.796754	0.175389	0.664308	1	1	0.640941	0.532897	1	1
GO:0071219_cellular response to molecule of bacterial origin	4.83991e-08	0.617035	1	0.781697	1	1	5.95838e-07	0.349652	0.723639	1	1	1	0.264367	1	0.512425	1	1	1	1	0.312472	0.0426541	0.349652	1	0.578192	1	1	0.507174	0.123819	1	0.468789	1	1	1	0.0101796	0.0603644	0.264367	1	0.00201312	1	1	1	0.319028	1	1	1	1	1	1	0.400415
GO:0071222_cellular response to lipopolysaccharide	1.99639e-08	0.610867	1	0.773516	1	1	3.38072e-07	0.353211	0.716351	1	1	1	0.269661	1	0.500265	1	1	1	1	0.329115	0.0405836	0.353495	1	0.574314	1	1	0.490652	0.124884	1	0.46866	1	1	1	0.00897997	0.048142	0.269661	1	0.0233037	1	1	1	0.329115	1	1	1	1	1	1	0.401356
GO:0019932_second-messenger-mediated signaling	0.0352789	0.521531	1	1	1	1	1	1	1	1	1	1	1	1	1	0.931629	1	0.671342	1	1	1	0.729461	1	1	0.0352789	1	0.0910847	0.126787	1	1	1	1	1	1	0.931629	1	1	0.0352789	0.74625	1	1	1.52746e-09	1	1	1	1	1	1	0.729461
GO:0015758_glucose transport	3.19973e-06	1	1	0.0442769	1	1	1	1	0.760068	1	1	1	0.788671	1	0.568353	1	1	0.862391	1	1	0.0479777	0.0980458	0.0126276	1	0.000282743	1	0.556081	0.128779	1	1	0.553241	0.788671	1	1	0.000955672	0.788671	1	0.250089	0.46395	0.789218	0.631494	1	1	1	0.445572	1	1	1	1
GO:0008645_hexose transport	3.55215e-06	1	1	0.0453108	1	1	1	1	0.765589	1	1	1	0.794337	1	0.575903	1	1	0.868472	1	1	0.0487475	0.100251	0.01302	1	0.000294201	1	0.563527	0.131637	1	1	0.557487	0.794337	1	1	0.00101982	0.794337	1	0.253901	0.467563	0.798631	0.638718	1	1	1	0.454163	1	1	1	1
GO:0035270_endocrine system development	2.49178e-10	0.583615	0.103303	0.0317825	1	0.0289771	0.00079053	0.980363	1	0.184931	1	0.00638386	0.030835	0.509982	0.509982	0.509982	1	0.802246	0.588346	1	1	1	0.302715	0.541654	0.000256661	1	0.496751	0.132766	1	1	1	1	0.029921	0.298124	0.205651	0.723198	1	0.000194529	1	0.155007	0.583615	0.585015	0.395842	1	1	1	1	1	1
GO:0072507_divalent inorganic cation homeostasis	3.33162e-07	0.182123	1	1	1	0.597856	0.252662	1	1	1	1	0.628335	1	0.850215	0.72258	1	1	1	0.553607	1	1	0.553607	1	0.900122	0.591797	0.792688	0.0512177	0.137171	1	0.750751	1	0.586104	0.586104	1	0.580321	1	1	1	0.265858	1	0.41027	0.0170762	1	1	1	1	1	1	0.0512177
GO:0015749_monosaccharide transport	4.36445e-06	1	1	0.0474235	1	1	1	1	0.776602	1	1	1	0.805635	1	0.591078	1	1	0.880592	1	1	0.0503046	0.10475	0.0138308	1	0.00031821	1	0.575441	0.137464	1	1	0.565968	0.805635	1	1	0.00115915	0.805635	1	0.261599	0.474781	0.817484	0.657749	1	1	1	0.471571	1	1	1	1
GO:0045785_positive regulation of cell adhesion	2.45904e-11	0.28828	0.19677	0.91671	1	0.370597	4.13414e-12	0.565194	1	1	1	0.179465	0.13085	0.64396	0.00903467	1	1	0.040752	0.787034	1	1	0.000985319	0.086216	0.233828	0.905207	1	0.884217	0.140863	0.000189193	0.00162299	0.565194	0.0251197	0.899808	6.17592e-05	0.0895035	0.905207	0.548516	0.880694	0.496855	0.812318	1	0.345286	1	1	1	1	1	1	1
GO:0022407_regulation of cell-cell adhesion	7.09856e-13	0.310114	1	0.970955	1	0.0561444	4.94135e-18	1	1	1	1	0.494412	0.959222	1	0.111897	0.675541	1	0.48097	0.823721	1	1	1.42458e-07	1	0.724104	0.959222	1	0.934086	0.141331	0.00200044	7.92978e-05	1	0.0260876	1	5.50536e-05	0.18964	0.423724	0.582776	0.0234353	0.533688	0.143775	1	0.663999	1	1	0.582776	1	1	0.316438	0.514856
GO:0071230_cellular response to amino acid stimulus	0.578352	0.884601	1	1	1	1	1	1	1	1	1	1	1	1	1	1	1	1	1	1	1	1	1	1	1	1	1	0.147365	0.933836	1	1	1	1	1	1	1	1	1	1	1	1	1	1	1	1	1	1	1	1
GO:0007266_Rho protein signal transduction	0.524015	1	0.668035	1	1	1	1	1	0.902801	1	1	1	1	1	0.575926	0.680384	1	1	0.852798	1	1	1	1	0.162685	0.276115	1	1	0.15056	1	1	1	0.902801	0.902801	1	0.15056	0.00471793	1	0.902801	1	1	1	0.276115	1	1	0.885087	1	1	1	1
GO:0007507_heart development	1.62551e-10	1	0.95221	0.345909	1	0.00058109	0.0399	0.57041	1	1	0.168461	0.00216277	1	1	0.573323	0.972006	1	0.0134429	0.00181342	1	1	0.57041	0.57041	0.517321	1	1	1.8714e-06	0.152908	1	1	0.890464	0.307414	0.032732	1	0.152908	1	1	1	0.245009	0.0682562	1	0.00058109	1	1	1	1	1	1	1
GO:1903036_positive regulation of response to wounding	2.53221e-06	1	0.542477	1	1	0.446696	0.140627	0.375985	1	1	1	1	1	1	0.317816	1	1	1	1	1	1	1	1	1	0.317816	1	1	0.154533	0.710422	1	1	0.795951	1	0.364626	0.411338	1	1	0.293349	1	1	1	0.348469	1	1	0.418551	1	0.624567	1	1
GO:0030135_coated vesicle	1	0.164239	1	1	1	1	0.0506664	1	1	1	1	1	0.2614	1	0.0915185	1	1	0.0630297	1	1	0.442713	0.458685	1	1	1	1	1	0.156531	0.00027619	1.92777e-05	0.549453	0.2614	1	0.100767	0.0511337	0.0476851	1	1	1	1	1	0.131823	1	1	1	1	1	1	0.458685
GO:0031032_actomyosin structure organization	0.635575	1	1	1	1	0.806531	1	1	1	1	1	1	1	1	0.635575	1	1	1	0.635575	1	1	1	1	1	0.635575	1	0.0997556	0.160725	1	1	1	0.635575	1	1	0.806531	1	1	1	1	1	1	1	1	1	1	1	1	1	1
GO:0097529_myeloid leukocyte migration	0.0838048	1	1	0.800337	1	0.407741	0.000743581	0.34057	1	1	1	1	1	1	1	0.548231	1	0.853159	1	1	1	1	1	1	1	1	0.294114	0.161067	0.028275	1	0.505174	1	1	0.991492	1	1	1	0.298221	1	0.768129	1	0.34057	1	1	1	1	1	1	0.407741
GO:0002685_regulation of leukocyte migration	0.425001	1	1	1	1	1	0.00118144	1	1	1	1	1	1	1	0.631282	1	1	1	1	1	1	1	1	1	1	1	1	0.164962	1	1	0.618544	1	1	1	1	1	1	0.346464	1	1	1	0.763823	1	1	1	1	1	1	1
GO:0071216_cellular response to biotic stimulus	4.20526e-10	0.619164	1	0.785302	1	1	1.92354e-06	0.369251	0.717431	1	1	1	0.317958	1	0.551933	1	1	1	1	0.33772	0.0509402	0.384189	1	0.58381	1	1	0.529093	0.165848	1	0.47504	1	1	1	0.0147448	0.025435	0.317958	1	0.00343201	1	0.394146	1	0.33772	1	1	1	1	1	1	0.404085
GO:0043025_neuronal cell body	0.00585013	1	1	1	1	1	1	1	1	1	1	1	1	1	1	1	1	0.174038	1	1	1	1	1	1	1	0.0383465	0.833391	0.174038	1	1	0.123289	0.971256	1	1	1	0.971256	1	0.468502	1	1	0.123289	0.971256	1	1	1	1	1	1	1
GO:0071417_cellular response to organonitrogen compound	2.86505e-36	0.203161	0.1203	0.673451	1	0.216877	0.609354	1	1	1	0.653418	1	1	1	0.915657	0.936313	1	0.749695	0.208171	1	1	0.0574533	0.0449865	0.493143	0.1203	0.28242	0.168773	0.178982	1	1	1	0.1203	0.646928	0.887203	0.624951	1	0.297565	0.0307666	1	0.0152094	0.00229717	0.154474	1	1	1	1	0.178095	1	1
GO:0015696_ammonium transport	0.42963	0.824895	1	1	1	1	0.771284	1	1	1	1	1	1	1	1	1	1	1	1	1	1	1	0.42963	1	1	0.42963	1	0.179113	1	1	0.169847	0.42963	1	1	1	1	1	0.974823	1	1	1	1	1	1	0.42963	1	1	1	1
GO:0071396_cellular response to lipid	7.97528e-15	0.365881	0.252217	0.180707	1	0.43904	8.35734e-05	0.128425	0.40226	1	1	0.0771254	0.17402	1	0.519293	0.271419	1	0.0771254	1	0.365881	0.128425	0.627055	0.34206	0.712425	1	1	0.519293	0.180707	1	0.180707	1	0.932591	0.16956	0.0414104	1.60166e-06	0.0119692	1	0.000928278	0.519293	0.835993	0.214118	0.0486917	1	1	0.052066	1	1	1	0.519293
GO:0009897_external side of plasma membrane	0.141639	1	1	0.00994968	1	1	8.97789e-10	0.421579	0.792026	1	1	0.921172	0.820536	1	0.0015709	1	1	1	0.707699	1	1	0.00014936	1	0.617614	1	0.423545	1	0.182439	0.00518604	0.477523	0.50083	0.816558	1	0.000825704	0.0824775	0.00977766	0.477523	0.0425197	1	1	1	0.168127	0.0633748	1	0.0403191	1	1	1	1
GO:0050900_leukocyte migration	6.18904e-05	1	0.0454312	1	1	0.805511	5.3528e-07	0.368564	1	0.878078	1	1	0.479681	1	0.0441538	0.76283	1	1	0.861078	1	1	0.399976	0.652286	0.793768	1	1	0.125055	0.18431	0.0255108	1	0.0354784	0.47155	1	0.629604	1	1	1	0.47155	1	0.572294	1	0.00899545	1	0.572294	0.603934	1	0.368564	1	0.58926
GO:0031331_positive regulation of cellular catabolic process	1.77497e-19	1	1	1	0.781651	0.918461	1	1	0.527995	1	1	1	1	1	0.636081	0.895017	1	1	1	0.490482	0.18057	0.805252	1	1	0.188454	1	1	0.188454	0.490482	1	0.826726	0.188454	1	1	6.34144e-06	1.54314e-07	0.805252	1	0.188454	1	1	1	1	0.659668	1	1	1	1	1
GO:0046164_alcohol catabolic process	0.188586	1	1	1	1	1	1	0.188586	1	1	1	1	1	1	1	0.420432	1	1	1	0.188586	0.0167142	1	1	1	1	0.788995	1	0.188586	1	1	1	1	1	1	0.0021409	0.00743569	1	0.538312	1	1	0.298654	1	1	1	0.151558	1	1	1	1
GO:1903034_regulation of response to wounding	5.60036e-10	1	0.687549	0.183431	0.5849	0.22729	3.35372e-07	3.01874e-05	0.94104	1	1	1	1	1	0.162762	0.26644	1	1	0.102363	0.365526	1	0.00237957	1	0.74906	0.459338	1	0.967322	0.192192	0.410192	0.598734	1	0.967322	0.448979	0.0324599	0.0709044	0.174151	1	7.52452e-05	1	0.920954	0.22729	0.0384292	0.558615	1	0.0446995	1	0.777043	1	0.535659
GO:0031012_extracellular matrix	0.840627	0.691684	1	1	1	0.0583972	1	5.34061e-06	0.404695	1	0.809066	0.036769	1	1	1	1	1	0.070695	0.691684	1	0.817467	1	1	0.193373	1	0.691684	1	0.193373	0.691684	1	0.13078	1	0.0583972	1	0.691684	0.469175	0.958227	0.728843	1	1	1	1	1	1	1	1	1	1	1
GO:0014902_myotube differentiation	0.193901	0.966201	1	1	1	0.666501	1	1	1	1	1	1	1	1	1	1	1	0.447522	0.244214	1	0.666501	1	1	0.8514	1	1	0.244214	0.193901	1	1	1	1	1	1	0.817364	1	1	1	0.685824	1	1	1	1	1	1	0.666501	1	1	1
GO:0019915_lipid storage	2.84124e-06	1	1	1	1	1	0.405648	0.863315	1	1	1	1	1	1	1	1	1	1	1	0.187471	0.0141074	0.889076	1	0.0362037	1	1	1	0.195807	1	1	1	1	1	1	2.4836e-11	5.50222e-06	1	0.0051448	1	0.43552	0.0599477	1	1	1	0.0192521	1	1	1	1
GO:0051147_regulation of muscle cell differentiation	2.28352e-06	0.972817	0.854038	1	1	0.0544499	1	1	1	1	0.0643951	0.437707	1	1	1	1	1	0.437707	0.0408212	1	1	1	1	1	1	1	0.0276931	0.198787	1	1	1	1	1	1	1	1	1	1	0.0916345	1	1	0.977512	1	1	1	1	1	1	1
hsa05323_Rheumatoid arthritis	0.00549043	1	1	1	1	0.220332	1.96843e-06	0.170585	1	1	1	1	1	1	1	1	1	0.00832998	1	1	1	0.179714	0.792574	1	1	1	1	0.203341	6.29358e-06	1.39203e-05	0.0215974	1	1	0.00134128	1	1	1	0.557295	1	1	1	1	1	1	1	1	1	1	1
GO:0035051_cardiocyte differentiation	0.0287573	1	0.52904	0.815577	1	0.210824	0.350734	0.350734	1	1	0.37884	0.082196	1	1	1	1	0.625042	0.350734	0.00251567	1	1	1	1	1	0.808248	1	0.000170943	0.208765	1	1	0.506824	1	0.800549	1	0.350734	1	1	1	0.098864	1	1	0.00314056	1	1	1	1	0.623284	1	1
GO:0010035_response to inorganic substance	1.93415e-29	1	0.925632	0.640952	0.792623	0.282533	0.103641	0.490941	1	1	1	1	1	1	0.307001	1	1	0.713431	1	1	1	0.926889	0.877368	0.997897	1	0.283226	0.295124	0.209416	1	1	0.128209	0.0397285	0.628517	0.283226	0.483991	0.307001	0.307001	0.128209	1	0.855156	0.129891	0.283226	0.770326	1	1	0.713431	1	1	1
hsa04151_PI3K-Akt signaling pathway	3.2238e-35	1	0.311831	0.0666805	1	1	0.0686046	0.142681	1	0.96553	0.562929	1	0.0639005	1	0.0702752	1	1	1	0.129622	1	1	0.165375	0.690116	1	0.204862	1	0.419365	0.209816	0.499929	0.678339	1	0.0144718	0.062221	0.678339	0.297424	1	0.678339	0.499929	0.636056	0.00656895	1	0.504853	1	1	1	1	0.00450725	1	0.623887
GO:0001667_ameboidal-type cell migration	0.00199998	1	0.78247	0.0487053	1	0.490188	0.113939	0.421974	1	0.955479	1	0.0165556	1	0.798651	1	0.798651	1	0.297812	1	0.479877	0.611624	1	0.0117333	1	1	0.698858	0.359158	0.213997	1	1	0.754406	0.490188	1	0.647701	0.0446772	0.490188	1	1	1	0.0230306	1	0.0925767	1	1	0.926715	0.611624	1	1	0.199693
GO:0032963_collagen metabolic process	0.1106	0.899419	1	1	1	1	0.916021	0.0460253	1	1	1	0.538195	1	1	1	1	1	1	1	1	1	1	1	1	1	1	1	0.216252	0.950785	1	0.697718	1	0.0558393	1	1	1	1	0.0558393	1	1	0.788401	1	1	1	1	1	1	1	1
hsa05231_Choline metabolism in cancer	4.26601e-14	1	0.217075	1	1	1	1	1	1	1	1	1	1	1	0.978537	1	1	1	1	1	1	1	1	1	1	1	1	0.217075	1	1	1	0.10572	1	1	1	1	1	1	1	0.695204	1	1	1	1	1	1	0.26723	1	1
GO:0031349_positive regulation of defense response	1.15319e-15	1	1	1	1	0.0190404	1.40704e-05	0.731221	0.526849	1	1	1	1	1	0.0452694	1	1	1	1	1	1	0.494259	1	1	1	1	1	0.217292	0.152771	1	1	0.210942	1	0.025115	0.580492	1	1	0.0311973	1	1	1	0.790923	1	1	1	1	1	0.516377	0.659763
GO:0044259_multicellular organismal macromolecule metabolic process	0.128454	0.858598	1	1	1	1	0.901051	0.054415	1	1	1	0.530302	1	1	1	1	1	1	1	1	1	1	1	1	1	1	1	0.219585	0.910563	1	0.671632	1	0.0633842	1	1	1	1	0.0633842	1	1	0.530302	0.823815	1	1	1	1	1	1	1
hsa05166_HTLV-I infection	3.00591e-34	0.194379	0.121236	1	1	0.076784	7.88845e-05	1	0.776016	0.714737	0.364612	0.337559	0.0629781	1	0.135358	1	1	0.0855984	0.699666	1	1	0.00965359	1	0.610138	0.297923	1	0.124789	0.222009	0.000683293	8.34579e-07	0.49686	0.00120932	0.807151	0.0287368	0.75838	1	1	0.776016	1	7.90856e-07	0.856349	1	1	1	1	1	0.000292942	1	1
GO:0006631_fatty acid metabolic process	9.90414e-08	1	1	0.042442	1	1	0.394154	0.49715	0.0322492	1	1	1	1	1	1	1	0.0137702	1	1	0.0348483	0.0124126	1	0.92743	1	0.664985	1	0.795536	0.223962	1	1	0.938727	1	1	1	7.27447e-10	3.59714e-12	0.00258342	1	1	1	0.990594	0.30136	0.817643	0.148293	4.86477e-18	1	1	1	0.795536
GO:0050730_regulation of peptidyl-tyrosine phosphorylation	2.16433e-18	1	0.581438	0.337739	1	1	2.1015e-05	0.442246	1	0.721582	1	1	0.852434	1	1	1	1	1	1	1	1	0.0480097	1	0.632121	0.328813	1	0.643584	0.232115	0.288815	0.533697	1	0.328813	0.328813	1	1	1	1	0.000839102	0.480719	1	0.389967	0.826441	1	1	1	1	0.645072	1	0.473091
GO:0019838_growth factor binding	2.62308e-10	1	0.69441	1	1	1	0.220965	0.220965	1	1	0.550028	1	1	1	1	1	1	1	1	1	0.550028	0.485939	0.00198369	0.235749	0.955213	1	0.373115	0.235749	0.852281	1	1	0.382991	0.948072	1	0.808798	1	1	0.373115	1	0.948072	1	0.421392	1	1	1	1	0.744749	1	1
GO:0007162_negative regulation of cell adhesion	0.0317601	1	1	0.959448	1	0.660594	3.73795e-06	1	1	1	1	0.114283	1	1	0.766452	0.172898	1	1	1	1	1	1.75888e-06	0.172898	0.731104	0.948471	1	1	0.236101	0.83944	1	1	0.0785038	1	0.493555	0.677105	0.948471	1	0.0704095	1	0.62406	1	0.929172	1	1	0.15168	1	1	1	1
GO:0055065_metal ion homeostasis	2.74863e-07	0.261119	1	1	1	0.605241	0.261119	1	1	1	1	0.769924	1	0.931499	0.929156	1	1	1	0.638585	0.605241	1	0.656261	0.929156	0.974607	0.697835	0.656261	0.0117895	0.238692	1	0.813162	0.444549	0.685851	0.685851	1	0.685851	1	1	1	0.337886	0.974607	0.201925	0.00168873	0.00143287	1	0.769924	1	1	1	0.0654229
hsa04510_Focal adhesion	1.34205e-16	1	0.929991	0.658849	1	1	1	0.740803	1	1	1	1	0.658849	1	0.420619	1	1	1	1	1	1	1	0.740803	0.551507	0.658849	1	0.175077	0.23997	0.658849	1	1	0.0722257	1	1	0.291494	1	0.880934	1	0.789067	0.927061	1	1	1	1	1	1	1	1	1
GO:0008643_carbohydrate transport	8.66342e-05	1	1	0.0749565	1	1	1	1	0.94423	1	1	1	0.977491	1	0.789847	1	1	1	1	1	0.0749565	0.189779	0.0337317	1	0.00101807	1	0.761065	0.247236	1	1	0.669109	0.977491	1	1	0.00532266	0.977491	1	0.375719	0.56159	0.56159	0.87467	1	1	1	0.375719	1	1	1	1
GO:0072521_purine-containing compound metabolic process	0.0907141	0.29349	0.906811	0.171984	0.778258	0.716917	1	0.906811	1	1	1	1	1	1	0.665658	0.916184	1	0.723692	1	1	0.712977	0.665658	8.03566e-08	0.976206	0.437661	1	0.858751	0.248741	1	1	1	1	1	1	0.138758	0.0606257	0.799814	0.365654	1	1	2.83874e-06	0.00010702	0.746377	1	0.248741	0.712977	1	0.626067	0.331951
GO:0044297_cell body	0.0224425	1	1	1	1	1	1	1	1	1	1	1	1	1	1	1	1	0.249277	1	1	1	1	1	1	1	0.060312	0.553709	0.249277	1	1	0.155459	0.165352	1	1	1	0.922932	1	0.531637	1	1	0.165352	0.742633	1	1	0.922932	1	1	1	1
GO:0030036_actin cytoskeleton organization	0.0322315	1	0.576526	1	1	1	1	1	1	1	1	0.772031	1	1	1	0.576526	1	1	1	1	1	1	1	1	0.576526	1	0.772031	0.249675	1	1	1	0.576526	1	1	1	1	1	1	1	1	1	1	1	1	1	1	1	1	1
GO:0042826_histone deacetylase binding	2.55396e-05	1	1	1	1	0.969024	1	1	1	1	1	1	1	1	0.998272	1	1	1	1	1	1	1	1	1	1	1	1	0.250934	1	1	1	1	1	0.725373	1	1	1	1	1	0.725373	1	1	1	1	1	1	1	1	1
GO:0019221_cytokine-mediated signaling pathway	4.69589e-10	1	1	1	1	0.64108	1.96532e-13	1	1	1	1	0.681675	0.0100337	1	0.234858	1	1	0.0754713	1	1	1	0.00299073	1	0.962444	1	1	1	0.253999	4.65595e-05	4.28795e-07	1	0.201312	1	0.0089138	1	1	1	7.12383e-07	1	1	0.983064	1	1	1	1	1	0.983064	0.377276	0.672152
hsa05203_Viral carcinogenesis	3.13672e-23	0.78184	0.177246	1	1	1	0.00629119	0.496363	1	0.305085	1	1	0.0776325	1	0.15379	1	1	1	1	1	1	0.205026	1	0.740522	0.958222	1	0.747864	0.25879	0.848425	0.588423	1	0.00974052	1	1	1	1	1	1	1	0.00914398	1	1	0.531795	1	1	1	0.00532553	1	1
GO:0034614_cellular response to reactive oxygen species	1.40489e-10	1	1	1	1	1	0.0492453	0.612496	1	1	1	1	1	1	0.875894	1	1	1	1	1	1	1	1	1	1	1	0.875894	0.26049	1	1	1	1	1	0.612496	1	1	1	0.522446	1	1	1	1	1	1	1	1	1	1	1
GO:0030100_regulation of endocytosis	0.0125616	1	1	0.959093	0.592627	1	0.519309	0.203041	1	1	1	1	0.948675	1	0.174487	1	1	1	1	0.0329681	0.101855	1	0.519309	0.715271	1	1	0.715271	0.26386	1	1	0.636295	1	1	0.498849	0.00894208	0.0216575	0.620716	1	1	1	0.4849	0.0228086	1	1	1	1	1	1	1
GO:0030258_lipid modification	9.94688e-06	1	1	1	1	1	1	1	1	1	1	1	1	1	1	1	1	1	1	0.493848	0.64557	1	1	1	1	1	1	0.269927	1	1	1	0.493848	1	1	0.00104539	0.000900702	0.790528	1	1	0.685278	0.58378	0.590818	1	0.0764379	7.16469e-07	1	1	1	1
GO:0002224_toll-like receptor signaling pathway	3.54676e-08	1	1	1	1	0.318634	0.0634151	1	0.424697	1	1	1	1	1	0.111951	1	1	1	1	1	1	1	1	1	1	1	1	0.270433	1	1	1	0.424697	1	0.0300174	1	1	1	1	1	1	1	1	1	1	1	1	1	0.424697	0.635055
GO:0030595_leukocyte chemotaxis	0.0734002	1	1	0.965475	1	0.564735	2.65547e-05	0.438209	1	1	1	1	0.956044	1	1	1	1	1	1	1	1	0.458856	1	1	1	1	0.401733	0.271963	0.349548	1	0.60281	1	1	1	1	1	1	0.398048	1	1	1	0.834983	1	1	1	1	1	1	0.506455
hsa04072_Phospholipase D signaling pathway	3.60171e-13	0.106278	0.222864	1	1	1	1	1	1	1	1	1	1	1	0.415294	0.852059	1	1	1	1	1	0.222864	1	1	0.112137	1	1	0.274521	1	1	1	0.112137	1	1	1	1	1	1	1	0.673386	0.519774	0.222864	1	1	1	1	0.274521	1	0.702689
GO:0009896_positive regulation of catabolic process	5.96795e-18	1	0.832728	0.275031	0.731794	0.549292	1	0.762693	0.549292	1	1	1	1	1	0.673161	0.849923	1	0.595067	1	0.522366	0.23465	0.803516	1	1	0.275031	1	1	0.275031	0.540235	1	0.321467	0.274001	1	0.731794	3.55697e-07	3.01821e-08	0.762693	1	0.274001	1	1	1	1	0.658821	1	1	0.976554	1	1
GO:0034774_secretory granule lumen	1.85928e-06	1	1	1	1	1	1	0.927794	1	1	1	0.799148	1	1	1	1	1	0.799148	1	1	1	0.253506	0.927794	1	0.136196	1	1	0.276788	1	1	0.041432	1	1	1	0.361023	0.136196	1	1	0.365628	1	0.12335	1	0.365628	1	1	1	1	1	1
GO:0002718_regulation of cytokine production involved in immune response	0.554014	1	1	0.859585	1	1	0.0399017	1	1	1	1	1	1	1	1	0.566134	1	0.918273	1	1	1	0.253666	1	1	1	1	1	0.277823	1	1	0.0593324	1	1	0.224339	0.98725	0.859585	1	1	1	1	1	1	1	1	1	1	1	1	1
GO:0051216_cartilage development	0.000485556	1	1	1	1	0.00290379	1	0.541143	1	0.325305	1	0.0244747	1	1	1	0.21726	1	0.127016	1	1	1	1	0.0468383	0.860342	1	1	0.426139	0.287032	1	1	0.72155	1	0.0936492	1	1	1	0.692994	1	1	0.359539	0.49593	0.235213	1	1	1	1	0.860342	1	1
GO:0009416_response to light stimulus	7.67878e-29	1	0.0736714	1	1	1	1	0.522814	1	1	1	1	1	0.914716	0.74197	1	0.522814	0.697941	1	1	0.70493	1	0.785557	1	1	0.522814	0.719823	0.287144	1	0.778757	1	0.00280883	1	1	0.00662375	1.31544e-06	1	1	1	0.0432157	0.0140385	1	1	1	0.778299	1	0.0211614	0.522814	0.719823
GO:1901616_organic hydroxy compound catabolic process	0.290032	1	1	1	1	1	1	0.290032	1	1	1	1	1	1	1	0.477268	1	1	1	0.00500553	0.0189954	0.92183	1	1	1	0.909226	1	0.290032	1	1	1	1	1	1	0.00500553	0.00956229	1	0.620055	1	1	0.398213	1	1	0.335688	8.29781e-05	1	1	1	1
GO:0007389_pattern specification process	0.000749282	1	1	1	1	0.0529491	1	0.722265	1	1	0.337335	0.290374	1	1	0.995706	0.260124	1	0.809928	0.37197	1	1	1	0.722265	1	0.744148	1	0.133407	0.290374	1	0.954398	0.974747	0.722265	0.722265	1	0.722265	1	1	1	0.455969	0.0504136	1	0.787283	1	1	1	1	1	1	1
GO:0006874_cellular calcium ion homeostasis	8.76519e-07	1	1	1	1	0.955254	0.193539	1	1	1	1	1	1	0.878918	0.682984	1	1	1	0.563331	1	1	0.563331	1	0.929771	1	0.799787	0.0717977	0.291455	1	0.785613	1	1	0.607948	1	0.563331	1	1	1	0.260498	1	0.593994	0.0240706	1	1	1	1	1	1	0.045345
GO:0061333_renal tubule morphogenesis	0.0140111	1	1	0.816251	1	5.90031e-05	1	1	1	1	1	0.00230129	1	1	1	0.554954	1	0.0277877	1	1	1	1	1	0.592346	0.813274	1	1	0.291641	0.714677	1	1	1	1	1	1	1	1	0.765544	1	1	1	1	1	1	1	1	0.627449	1	1
GO:0048589_developmental growth	8.23481e-23	0.435965	0.773763	1	1	0.0707706	0.271823	0.435965	1	1	0.540323	0.0464756	1	1	0.73178	0.799153	1	0.306108	0.048406	0.414521	0.570419	0.452995	0.0900585	0.412165	0.271823	1	0.703054	0.293024	1	1	1	0.504755	0.504755	1	0.0106651	0.504755	0.271823	0.49776	0.0478293	0.00705285	0.200914	0.0464756	1	1	1	1	0.897065	1	1
GO:0002367_cytokine production involved in immune response	0.310579	1	1	0.958731	1	1	0.0692584	1	1	1	1	1	1	1	1	0.651925	1	1	1	1	1	0.305983	1	1	1	1	1	0.310579	1	1	0.0715	1	1	0.267105	1	0.958731	1	1	1	1	1	1	1	1	1	1	1	1	1
GO:0021537_telencephalon development	0.204938	1	1	1	1	1	1	1	1	1	1	0.204938	1	1	1	1	1	1	1	1	1	1	1	1	0.88799	0.237447	1	0.311124	1	1	1	1	1	1	1	1	1	0.88799	1	1	1	1	1	1	1	1	1	1	1
GO:0002690_positive regulation of leukocyte chemotaxis	0.312821	1	1	1	1	1	0.00722655	1	1	1	1	1	0.844465	1	1	1	1	1	1	1	1	1	1	1	1	1	1	0.312821	1	1	1	1	1	1	1	1	1	0.197586	1	1	1	1	1	1	1	1	1	1	1
hsa04913_Ovarian steroidogenesis	0.00954312	0.626055	1	1	1	1	1	1	1	1	1	1	1	1	1	0.566264	1	1	1	0.315007	0.378166	0.315007	1	1	0.00954312	1	1	0.315007	1	1	1	1	1	1	0.098872	0.804227	0.466348	1	0.424526	1	0.378166	0.098872	1	1	1	1	1	1	1
GO:0072503_cellular divalent inorganic cation homeostasis	2.43967e-06	0.998519	1	1	1	0.960118	0.222503	1	1	1	1	1	1	0.879468	0.710605	1	1	1	0.578535	1	1	0.578535	1	0.920653	0.621112	0.807064	0.0379273	0.317234	1	0.782986	1	1	0.621112	1	0.61147	1	1	1	0.263085	1	0.611731	0.034299	1	1	1	1	1	1	0.0454105
GO:0048762_mesenchymal cell differentiation	0.0437418	1	0.0239076	0.458364	1	0.0018689	0.473744	0.473744	1	0.937768	0.500865	0.0219249	1	1	1	1	1	0.473744	1	1	1	1	1	1	1	1	1	0.318533	1	1	0.654247	1	1	1	1	1	1	1	0.552887	0.363143	1	0.473744	1	1	1	1	0.854946	1	0.108924
GO:0007265_Ras protein signal transduction	2.96549e-05	1	0.00141539	1	1	1	1	1	1	1	1	1	1	1	0.81952	1	1	1	1	1	1	0.694144	0.933958	0.613433	0.127845	1	1	0.318613	1	1	0.975185	0.127845	1	1	0.352839	0.127845	1	1	0.318613	0.81952	0.953201	0.74003	1	1	1	1	0.164918	1	0.83119
GO:2001234_negative regulation of apoptotic signaling pathway	1.40078e-23	0.924456	0.204573	1	1	0.784177	0.128092	0.220897	1	0.957843	0.589124	1	1	1	1	1	0.919855	1	1	1	1	1	1	0.894686	0.0255723	1	1	0.319362	1	1	0.763371	0.435069	1	1	0.861037	1	1	1	0.131814	0.168689	0.574566	1	1	1	1	1	0.900962	1	1
GO:0097191_extrinsic apoptotic signaling pathway	8.19672e-23	1	0.219181	1	1	1	0.0184063	0.259825	1	0.0670979	0.494233	1	1	1	0.806125	1	1	1	1	1	0.494233	0.509322	1	0.71598	0.108646	1	0.437482	0.322284	1	1	0.177301	0.0221051	0.921677	1	0.347985	1	1	0.889917	0.504538	0.0670979	0.921677	0.494233	1	1	1	1	0.286673	1	0.494233
GO:0007264_small GTPase mediated signal transduction	0.00728722	1	0.0166063	1	1	1	0.732535	1	1	1	1	1	1	1	0.732535	1	1	1	1	1	1	0.974518	1	0.800253	0.0293253	1	1	0.322511	1	1	0.32512	0.129278	0.338435	1	0.338435	0.129278	1	1	0.496332	1	1	0.904344	1	1	1	1	0.359784	1	1
GO:2001239_regulation of extrinsic apoptotic signaling pathway in absence of ligand	2.3522e-10	1	0.0598039	1	1	1	0.166341	0.298532	1	0.632984	0.391636	1	1	1	1	1	1	0.841241	1	1	1	1	1	1	1	1	1	0.325246	1	1	0.517103	0.000435175	1	1	1	1	1	1	1	0.208904	1	1	1	1	1	1	0.623398	1	1
GO:0030662_coated vesicle membrane	1	1	1	1	1	1	0.0523842	1	1	1	1	0.828602	0.158152	1	0.145705	1	1	0.197318	1	1	1	1	1	1	1	1	1	0.326427	2.85948e-05	1.74642e-06	0.440664	0.158152	1	0.0424806	0.288203	0.158152	1	1	1	1	1	0.540526	1	1	1	1	1	1	0.359895
GO:0055074_calcium ion homeostasis	3.62663e-07	1	1	1	1	0.612134	0.218128	1	1	1	1	0.635978	1	0.868143	0.69837	1	1	1	0.556033	1	1	0.556033	1	0.909028	1	0.791793	0.0818368	0.329419	1	0.782055	1	1	0.612134	1	0.571498	1	1	1	0.279887	1	0.394471	0.0330872	1	1	1	1	1	1	0.0434184
GO:0045778_positive regulation of ossification	0.0018125	1	1	0.771307	1	0.0018125	0.0555792	1	1	1	1	0.21961	1	1	1	0.583694	1	0.21961	0.641124	1	1	1	0.278572	1	0.766835	1	1	0.334004	1	1	0.570346	0.762085	0.762085	1	1	1	1	0.189215	0.504801	1	0.570346	0.189824	1	1	1	1	0.11996	1	1
GO:0061326_renal tubule development	0.04	1	1	0.839126	1	1.02791e-05	1	1	1	1	1	0.00565476	1	1	1	0.0996712	1	0.0404843	1	1	1	1	1	0.574153	0.833341	1	1	0.337461	0.020826	1	1	1	1	1	1	1	1	0.782563	1	1	1	0.20725	1	1	1	1	0.111157	1	1
GO:0070098_chemokine-mediated signaling pathway	1	1	1	1	1	1	0.839919	1	1	1	1	1	1	1	1	1	1	1	1	1	1	1	1	1	1	1	1	0.338142	1	1	1	1	1	1	1	1	1	1	1	1	1	1	1	1	1	1	1	1	1
GO:0005543_phospholipid binding	1	1	1	0.949003	1	1	0.577704	0.754343	1	1	1	1	1	1	1	1	1	1	1	0.00204627	0.0170698	1	1	1	0.933451	1	1	0.339002	1	1	1	1	1	1	1.10019e-05	1.10019e-05	1	1	1	1	1	1	1	1	0.759951	1	1	1	1
GO:0072522_purine-containing compound biosynthetic process	0.339766	1	1	1	0.902878	0.708186	1	1	1	1	1	1	1	1	1	1	1	0.708186	1	1	1	0.909148	0.864707	1	0.708186	1	0.708186	0.339766	1	1	1	1	1	1	0.634457	0.708186	1	1	1	1	0.00116663	0.000636409	1	1	1	1	1	0.708186	0.339766
GO:0048738_cardiac muscle tissue development	9.0165e-05	1	0.7285	1	1	0.705762	0.512259	1	1	1	0.105141	0.0391698	1	1	0.452534	1	0.833647	0.452534	2.18224e-05	1	1	1	1	0.779157	1	1	1.58291e-06	0.342332	1	1	0.705762	1	0.105141	1	1	1	1	1	0.141	0.398147	1	0.100081	1	1	1	1	1	1	1
GO:0002688_regulation of leukocyte chemotaxis	0.36834	1	1	1	1	1	0.00119148	1	1	1	1	1	0.873363	1	1	1	1	1	1	1	1	1	1	1	1	1	1	0.34613	1	1	1	1	1	1	1	1	1	0.262216	1	1	1	1	1	1	1	1	1	1	1
GO:0045765_regulation of angiogenesis	0.00429768	1	0.722764	0.484338	1	0.674019	0.0229206	0.288959	1	1	0.517777	1	1	1	1	1	1	1	0.927633	1	1	1	0.52327	1	1	1	1	0.349923	1	1	0.669487	0.484338	1	0.509872	0.178614	1	1	1	1	0.641543	0.487922	0.0388668	1	1	1	1	1	1	1
GO:0043534_blood vessel endothelial cell migration	3.74089e-05	1	1	0.341574	1	1	1	0.35049	0.728565	1	1	1	1	1	1	1	1	1	1	0.35049	0.433597	1	0.35049	1	1	1	1	0.35049	1	1	1	1	1	1	0.0970024	0.341574	1	0.728565	1	0.627957	0.522922	1	1	1	1	1	1	1	1
GO:0055002_striated muscle cell development	0.00303927	1	0.977171	1	1	0.808308	1	1	1	1	0.804262	1	1	1	0.977171	1	1	0.618516	0.00354271	1	1	1	1	1	0.618516	1	0.00354271	0.351084	1	1	1	1	1	1	0.804262	1	1	1	0.143543	1	1	0.635041	1	1	1	0.804262	1	1	1
GO:0048259_regulation of receptor-mediated endocytosis	0.352759	1	1	0.885199	1	1	0.545096	1	1	1	1	1	1	1	0.167988	1	1	1	1	0.352759	0.458074	1	0.352759	1	1	1	1	0.352759	1	1	1	1	1	1	0.0108759	0.00157306	1	1	1	1	1	0.526952	1	1	1	1	1	1	1
GO:0002699_positive regulation of immune effector process	0.0084933	0.631148	1	0.789959	1	1	0.00057943	0.292155	1	1	1	1	0.0288836	1	0.0472039	1	1	0.844007	0.636388	1	1	0.0812824	1	1	1	1	1	0.357312	0.155183	0.0570207	0.444042	1	1	0.276456	0.356281	1	1	0.181765	1	1	0.631148	0.26084	0.381364	1	1	1	1	1	1
hsa00561_Glycerolipid metabolism	1	0.91779	1	1	1	1	1	1	1	1	1	1	1	1	1	0.780626	1	1	1	1	0.0208791	1	1	1	1	1	1	0.358201	1	1	1	1	1	1	0.00672753	0.0103618	1	1	1	1	0.671145	1	1	1	0.205982	1	1	1	1
GO:0010595_positive regulation of endothelial cell migration	0.0131828	1	1	1	1	1	0.251844	1	0.779851	1	1	0.292371	1	1	1	0.585469	1	1	1	0.349794	0.47438	1	0.349794	1	0.823964	1	0.457955	0.358201	1	1	1	1	1	1	0.251844	1	1	1	1	1	1	0.503709	1	1	1	1	1	1	1
GO:0061448_connective tissue development	3.71618e-06	0.873611	1	1	1	0.00106752	1	0.590965	1	0.379562	1	0.0439458	1	1	1	0.262532	1	0.193006	0.890983	1	1	1	0.0931056	0.839507	0.453455	1	0.453455	0.359069	1	1	0.699522	1	0.00231312	1	1	1	0.669842	1	0.606108	0.0931056	0.328346	0.138703	1	1	1	1	0.847195	1	1
GO:0002697_regulation of immune effector process	0.0033078	0.839692	1	1	1	1	2.34148e-10	3.16428e-05	1	1	1	1	0.114524	1	0.260597	0.695321	1	0.442356	0.857371	1	1	0.000448566	1	1	1	1	1	0.359285	0.0741887	0.0139596	0.0163973	1	1	0.0104403	0.633374	1	1	0.376828	1	1	0.597993	0.624624	0.559547	1	1	1	1	0.359285	0.52861
GO:0022617_extracellular matrix disassembly	1	1	1	1	1	1	1	0.131723	1	1	0.980713	1	1	1	1	1	1	1	1	1	1	1	1	1	1	1	1	0.359877	1	1	1	1	0.146496	1	1	1	1	1	1	1	1	1	1	1	1	1	1	1	1
hsa04933_AGE-RAGE signaling pathway in diabetic complications	5.97281e-26	1	0.116533	1	1	1	1	0.309385	0.755299	1	1	0.896744	1	1	1	1	1	0.284421	1	1	1	1	1	1	1	1	1	0.361701	0.715572	1	0.54412	0.246792	0.0378116	1	0.59615	1	1	0.755299	1	0.035392	1	0.0175296	1	1	1	1	0.1549	1	1
GO:2000146_negative regulation of cell motility	0.0109907	1	0.294458	1	1	0.75484	0.36458	0.624246	0.983276	1	1	0.243761	1	1	0.484992	1	1	1	1	1	0.624246	1	0.624246	1	1	1	0.255601	0.36458	1	1	0.742593	0.433296	1	1	0.36458	0.433296	1	0.433296	0.624246	1	0.969413	1	1	1	1	1	1	1	1
GO:1901099_negative regulation of signal transduction in absence of ligand	2.7321e-05	1	0.538134	1	1	1	1	0.843513	1	0.563162	0.428567	1	1	1	1	1	1	1	1	1	1	1	1	1	1	1	1	0.365262	1	1	1	0.632744	1	1	1	1	1	1	1	0.48313	1	1	1	1	1	1	0.563162	1	1
GO:2001240_negative regulation of extrinsic apoptotic signaling pathway in absence of ligand	2.7321e-05	1	0.538134	1	1	1	1	0.843513	1	0.563162	0.428567	1	1	1	1	1	1	1	1	1	1	1	1	1	1	1	1	0.365262	1	1	1	0.632744	1	1	1	1	1	1	1	0.48313	1	1	1	1	1	1	0.563162	1	1
GO:0002700_regulation of production of molecular mediator of immune response	0.214776	0.74591	1	0.877927	1	1	6.09656e-05	1	1	1	1	1	1	1	1	0.664792	1	0.946135	1	1	1	0.0498401	1	1	1	1	1	0.366014	0.80616	0.588401	0.0498401	1	1	0.334516	1	0.874484	1	0.86248	1	1	1	1	1	1	1	1	1	1	1
GO:0060485_mesenchyme development	0.00273435	1	0.0323863	0.454962	1	0.00508143	0.56269	0.531533	1	0.952194	0.494234	0.00432512	1	1	0.916898	1	1	0.455822	0.935664	1	1	1	1	0.33555	1	1	0.455822	0.368177	1	1	0.650567	1	0.438606	1	1	1	1	1	0.56269	0.228228	1	0.511033	1	1	1	1	0.368177	1	0.13776
GO:0030336_negative regulation of cell migration	0.0244191	1	0.318552	1	1	0.740011	0.625142	0.625142	0.976845	1	1	0.245895	1	1	0.473635	1	1	1	1	1	0.635995	1	0.625142	1	1	1	0.262357	0.368587	1	1	0.740011	0.462984	1	1	0.363162	0.462984	1	0.462984	0.63807	1	0.942706	1	1	1	1	1	1	1	1
GO:0060541_respiratory system development	0.000180937	1	0.0465767	0.460753	1	0.00927758	0.588281	1	1	1	0.500077	0.485661	0.98284	1	0.823701	1	1	0.485661	1	1	1	1	0.522967	0.0524879	0.450063	1	0.204012	0.371393	0.861301	1	0.651079	0.43919	0.970797	1	1	1	0.622856	0.422113	0.155255	0.204012	1	0.342481	1	1	1	1	0.00927758	1	1
GO:0030136_clathrin-coated vesicle	1	0.694593	1	1	1	1	0.0198885	1	1	1	1	1	1	1	0.533877	1	1	0.0350521	1	1	0.374057	0.35513	1	1	1	1	1	0.374057	0.0017238	0.000171399	0.488472	0.195424	1	0.0580774	0.0482471	0.200237	1	1	1	1	1	0.269244	1	1	1	1	1	1	0.399089
GO:0060627_regulation of vesicle-mediated transport	0.0981995	1	1	0.609647	0.762343	0.609647	0.953346	0.267724	1	1	1	1	0.340748	1	0.143404	1	0.961941	1	1	0.103359	0.260487	1	0.801066	0.922416	0.340748	0.560241	1	0.374223	1	1	0.389238	0.589278	1	0.784631	0.054589	0.105213	0.784631	1	0.732313	1	0.862286	0.103359	1	1	1	1	1	1	1
GO:0071229_cellular response to acid chemical	1.34596e-06	0.375093	0.319076	1	1	1	1	1	1	1	1	1	1	1	1	0.779588	1	0.507551	1	1	1	1	1	0.834492	1	1	1	0.374931	0.976905	1	1	1	1	1	0.298678	0.241375	1	1	1	1	0.534794	0.534794	1	1	0.649173	1	1	1	1
GO:1901342_regulation of vasculature development	0.00043446	1	0.731147	0.484449	1	0.451128	0.0371105	0.317493	1	1	0.526488	1	1	1	1	1	1	1	0.927629	1	1	1	0.545073	1	1	1	1	0.374945	1	1	0.68553	0.472582	1	0.527685	0.224382	1	1	1	1	0.691457	0.520403	0.0487186	1	1	1	1	1	1	1
hsa04512_ECM-receptor interaction	1	1	1	1	1	1	1	1	1	1	1	1	1	1	0.160708	1	1	1	1	1	1	1	1	1	1	1	1	0.376401	1	1	1	1	1	1	1	1	1	1	1	1	1	1	1	1	1	1	1	1	1
hsa05215_Prostate cancer	1.77017e-42	1	0.0892355	1	1	1	1	1	0.851176	1	0.037966	1	1	1	0.532168	1	1	1	1	1	1	0.381213	1	1	0.0280507	1	0.516202	0.381213	1	1	1	1.73014e-06	0.880133	1	0.573262	1	1	1	0.516202	0.000229214	1	1	1	1	1	1	0.000333145	1	1
GO:0002576_platelet degranulation	4.29336e-05	1	1	1	1	1	1	1	1	1	1	1	1	1	0.00285704	1	1	1	1	1	1	1	0.364845	1	0.947472	1	1	0.387288	1	1	0.0663565	1	1	1	0.334834	0.238746	1	1	0.501647	1	1	1	0.501647	1	0.863085	1	1	1	1
GO:0032844_regulation of homeostatic process	3.15555e-16	0.382893	1	0.0724894	0.56171	0.223335	0.0128607	1	0.939701	0.389383	1	1	0.166207	1	0.54988	0.689054	1	1	0.382893	1	1	0.141275	0.124174	0.100625	0.166207	1	0.139947	0.390944	0.389383	1	0.60753	1	0.41148	0.0480286	0.0480286	0.166207	0.189789	0.398294	0.552734	0.382893	0.10331	0.105818	0.552734	1	0.93712	1	0.778912	1	0.0480286
GO:1903532_positive regulation of secretion by cell	0.00268944	0.849137	1	0.432277	0.607397	0.803211	3.89033e-05	1	0.954062	1	1	1	1	1	0.294933	1	0.838994	1	0.0133057	1	1	0.0251394	0.606396	1	0.0280476	0.0899498	1	0.393158	0.900235	1	0.667866	1	0.980974	0.288652	0.980974	1	1	0.110042	0.589529	0.819551	0.152086	0.393158	1	0.526064	1	1	1	1	1
GO:0014033_neural crest cell differentiation	0.826883	1	0.115628	1	1	0.115628	1	1	1	0.882427	1	1	1	1	1	1	1	1	1	1	1	1	1	1	1	1	1	0.393574	1	1	1	1	1	1	1	1	1	1	1	0.365412	1	0.595004	1	1	0.826883	1	0.826883	1	0.0905995
GO:0007369_gastrulation	0.88795	1	1	1	1	0.396165	1	1	1	1	0.707247	0.396165	1	1	1	1	1	1	1	1	1	1	1	1	1	1	1	0.396165	1	1	1	1	0.660004	1	0.660004	1	1	0.660004	1	0.660004	1	1	1	1	1	1	1	1	1
GO:0038034_signal transduction in absence of ligand	1.65016e-16	1	0.105134	1	1	1	0.369789	0.377974	1	0.0143893	0.410028	1	1	1	0.473038	1	1	0.900889	1	1	1	0.377974	1	1	0.830109	1	1	0.396462	1	1	0.511792	0.00140107	1	1	1	1	1	1	0.454712	0.377868	1	1	1	1	1	1	0.650537	1	0.433112
GO:0097192_extrinsic apoptotic signaling pathway in absence of ligand	1.65016e-16	1	0.105134	1	1	1	0.369789	0.377974	1	0.0143893	0.410028	1	1	1	0.473038	1	1	0.900889	1	1	1	0.377974	1	1	0.830109	1	1	0.396462	1	1	0.511792	0.00140107	1	1	1	1	1	1	0.454712	0.377868	1	1	1	1	1	1	0.650537	1	0.433112
GO:0050731_positive regulation of peptidyl-tyrosine phosphorylation	2.88506e-14	1	0.496543	0.258059	1	1	1.93484e-05	0.331849	1	0.628779	1	1	0.729711	1	1	1	1	1	1	1	1	0.0942886	0.941132	1	0.252851	0.959846	1	0.39965	0.190088	0.455092	1	0.719967	0.719967	0.921544	0.715965	1	1	0.00345156	0.41709	0.774226	0.295007	1	1	1	1	1	0.55394	1	0.40682
GO:0061041_regulation of wound healing	0.00793411	1	0.537294	1	1	0.433509	0.12223	0.330597	1	1	1	1	1	1	0.283008	1	1	1	0.23415	0.330597	1	1	0.988488	0.565474	0.283008	1	0.527478	0.403786	1	1	1	1	0.283008	0.969276	0.0655824	0.283008	1	0.283008	1	1	1	0.565474	0.447818	1	0.0533343	1	0.565474	1	1
GO:0055001_muscle cell development	0.00518346	1	1	1	1	0.465036	1	1	1	1	0.818279	1	1	1	1	1	1	0.555848	0.00518346	1	1	1	1	1	0.555848	1	0.00518346	0.405406	1	1	1	1	1	1	0.555848	1	1	1	0.173614	1	1	0.30659	1	1	1	0.818279	1	1	1
GO:0048536_spleen development	0.0448402	1	1	1	1	1	1	1	1	1	1	0.914078	1	1	1	1	1	1	0.701932	1	1	1	1	0.658742	0.859724	1	1	0.412554	1	1	1	1	1	1	1	1	1	1	1	0.551926	1	1	0.551926	1	1	1	1	1	1
GO:0010634_positive regulation of epithelial cell migration	0.0133237	1	1	0.787539	1	1	0.412981	0.984291	0.734348	1	1	0.412981	1	1	1	0.547276	1	0.412981	1	0.412981	0.49086	0.999658	0.107096	1	0.782218	0.984291	0.516202	0.412981	1	1	0.540289	1	1	0.967432	0.412981	1	1	1	1	0.662793	1	0.540289	1	1	1	1	1	1	1
hsa04145_Phagosome	1	1	1	1	1	1	0.0221199	0.355161	1	1	1	1	0.226165	1	0.0440131	1	1	0.255194	0.669768	0.248273	0.392833	0.375939	1	1	1	1	1	0.412988	7.94269e-09	4.15368e-06	1	1	1	0.00957832	0.816726	0.226165	1	1	1	1	1	1	0.430344	1	1	1	1	1	1
GO:0051271_negative regulation of cellular component movement	0.0156229	1	0.313679	1	1	0.791417	0.432852	0.666642	1	1	1	0.265428	1	1	0.558456	1	1	1	1	1	0.666642	1	0.666642	1	1	1	0.271159	0.41517	1	1	0.777508	0.480076	1	1	0.41517	0.486987	1	0.480076	0.666642	1	1	1	1	1	1	1	1	1	1
GO:0018108_peptidyl-tyrosine phosphorylation	6.04388e-23	1	0.0528877	0.171381	1	1	3.86744e-06	0.352206	1	0.83244	0.481665	0.476371	0.968889	1	0.933934	1	1	1	1	1	1	0.0398948	0.346592	0.72252	0.163737	1	0.322227	0.415811	0.415811	0.596224	1	0.0398948	0.415811	0.1069	0.476371	1	0.596224	0.00544069	0.546484	0.805839	0.190722	0.415811	1	1	1	1	0.352206	1	0.530993
GO:0001935_endothelial cell proliferation	0.00233435	0.614616	1	1	1	1	1	0.102488	1	1	1	0.065074	1	1	1	1	1	1	0.228117	0.308348	0.457282	1	0.362392	0.166875	0.767815	1	0.245723	0.41641	1	1	0.573806	1	1	1	0.065074	0.300243	1	0.271184	1	1	0.308348	0.308348	1	1	1	1	0.614616	1	1
GO:0043062_extracellular structure organization	0.00685142	0.758378	1	0.867881	1	0.867881	1	0.00875487	1	1	0.914062	0.0562072	1	1	1	1	1	0.0100891	1	1	1	1	1	1	1	1	1	0.41831	0.090674	1	0.41831	1	0.129737	0.251125	1	1	1	1	1	1	1	1	0.320042	1	1	1	1	1	1
GO:0048747_muscle fiber development	0.419081	1	1	1	1	1	1	1	1	1	1	1	1	1	1	1	0.894055	0.392997	0.894055	1	1	1	1	0.849513	1	1	0.0258471	0.419081	1	1	1	1	1	1	1	1	1	1	1	1	1	1	1	1	1	0.595343	1	1	1
GO:0061337_cardiac conduction	1	0.871333	1	1	1	1	1	1	1	1	1	1	1	1	1	1	1	0.250959	0.155742	1	1	1	1	0.843395	1	1	1.4688e-13	0.420409	1	1	1	1	1	1	1	1	1	1	1	1	1	0.024793	1	1	1	1	1	1	1
GO:0018212_peptidyl-tyrosine modification	7.87758e-23	1	0.0539808	0.17438	1	1	4.18169e-06	0.35637	1	0.836819	0.484651	0.481548	0.97366	1	0.941199	1	1	1	1	1	1	0.0410125	0.352203	0.726539	0.166616	1	0.328709	0.420428	0.420428	0.604837	1	0.0410125	0.420428	0.109358	0.481548	1	0.604837	0.00558177	0.549783	0.814541	0.195541	0.420428	1	1	1	1	0.35637	1	0.534227
GO:0055007_cardiac muscle cell differentiation	0.010472	1	0.571857	0.852765	1	0.42895	0.631904	1	1	1	0.434963	0.0478534	1	1	1	1	0.660971	0.920088	0.00119385	1	1	1	1	1	0.848029	1	4.70018e-05	0.421495	1	1	1	1	0.842983	1	0.571857	1	1	1	0.0682515	1	1	0.0105288	1	1	1	1	1	1	1
GO:0050921_positive regulation of chemotaxis	0.0315162	1	1	1	1	1	0.00641278	1	1	1	1	1	1	1	1	1	1	1	1	1	1	1	1	1	1	1	0.626944	0.423775	1	1	1	1	0.327714	1	1	1	1	0.327714	1	1	0.756325	0.339671	1	1	1	1	1	1	1
GO:0010563_negative regulation of phosphorus metabolic process	2.29443e-15	1	0.886861	0.67197	1	1	0.632498	0.893601	1	0.277781	1	0.0295624	1	1	0.886861	0.478528	1	0.43801	1	1	0.259688	0.938019	0.149525	0.535829	0.0175419	1	0.198826	0.423862	1	1	0.848684	0.639331	0.149525	0.281864	0.632498	0.0541861	0.359235	0.149525	0.743827	0.179669	1	0.33861	1	1	1	1	0.542357	1	0.702122
GO:0045936_negative regulation of phosphate metabolic process	2.29443e-15	1	0.886861	0.67197	1	1	0.632498	0.893601	1	0.277781	1	0.0295624	1	1	0.886861	0.478528	1	0.43801	1	1	0.259688	0.938019	0.149525	0.535829	0.0175419	1	0.198826	0.423862	1	1	0.848684	0.639331	0.149525	0.281864	0.632498	0.0541861	0.359235	0.149525	0.743827	0.179669	1	0.33861	1	1	1	1	0.542357	1	0.702122
GO:0002221_pattern recognition receptor signaling pathway	8.4774e-07	1	1	1	1	0.1159	0.0243271	1	0.518698	1	1	1	1	1	0.206087	1	1	1	1	1	1	1	1	1	1	1	1	0.425968	0.518698	1	1	0.518698	1	0.0398589	1	1	1	1	1	1	1	1	1	1	1	1	1	0.518698	0.769998
GO:0022408_negative regulation of cell-cell adhesion	0.0639241	1	1	0.825219	1	0.455967	9.31595e-07	1	1	1	1	0.311246	1	1	1	0.586478	1	1	1	1	1	8.15329e-06	1	1	1	1	1	0.42747	0.70062	1	1	0.248163	1	0.342869	0.689107	0.816905	1	0.0278623	1	0.37641	1	1	1	1	0.167786	1	1	1	1
GO:0006875_cellular metal ion homeostasis	2.9694e-06	0.99001	1	1	1	0.685263	0.399714	1	1	1	1	1	1	0.919003	0.853502	1	0.970205	1	0.600708	1	1	0.632502	0.853502	0.962086	0.678939	0.600708	0.0162394	0.428777	1	0.812008	0.407749	1	0.676554	1	0.600708	1	1	1	0.325417	0.853502	0.563525	0.0119117	0.0119117	1	1	1	0.966847	1	0.0452035
GO:0001666_response to hypoxia	8.99854e-20	1	1	0.174292	1	0.450738	0.450738	1	1	0.88809	0.537769	0.509399	1	1	1	1	1	1	0.88809	1	1	1	0.331662	0.829554	1	0.335367	0.509399	0.429475	1	1	6.91753e-06	1	1	0.558024	0.159196	1	0.217934	0.450738	1	0.0729225	0.0729225	1.97575e-05	1	1	1	1	0.3368	1	1
GO:0045121_membrane raft	0.000200653	0.413572	0.801605	1	1	1	0.447577	1	1	1	1	1	1	1	0.273969	0.826824	0.912553	1	0.94937	0.447577	0.626347	1	0.627248	0.0621683	1	0.340949	0.0835893	0.430855	0.995055	1	0.224003	0.00034797	1	1	0.228872	1	0.732345	1	1	0.543289	0.626347	0.000200653	1	1	1	1	0.892827	1	0.627248
GO:0072593_reactive oxygen species metabolic process	3.09095e-24	1	0.780649	1	1	1	0.447818	0.330303	1	1	1	1	1	1	0.913501	1	1	1	0.913501	1	1	0.653799	1	0.863155	1	1	0.286395	0.430883	1	1	1	0.504821	1	1	0.44731	1	0.0269857	0.13604	0.653799	0.286395	0.62384	0.000403828	1	0.628798	0.519815	1	0.869489	1	1
GO:0045766_positive regulation of angiogenesis	0.074328	1	0.652073	1	1	1	0.074328	0.133117	1	1	1	1	0.959292	1	1	1	1	1	0.846204	1	1	1	0.382362	1	1	1	1	0.432629	1	1	0.626861	1	1	1	0.167551	0.959292	1	1	1	0.945978	1	0.133117	1	1	0.959292	1	1	1	1
GO:0030198_extracellular matrix organization	0.0067321	0.802014	1	0.900999	1	0.900999	1	0.00860454	1	1	0.943955	0.0546957	1	1	1	1	1	0.00993759	1	1	1	1	1	1	1	1	1	0.432854	0.0897692	1	0.432854	1	0.129036	0.24885	1	1	1	1	1	1	1	1	1	1	1	1	1	1	1
GO:0042743_hydrogen peroxide metabolic process	0.00269624	1	1	1	1	1	1	1	1	1	1	1	1	1	1	1	1	1	1	1	1	1	1	1	1	1	1	0.433764	1	1	1	1	1	1	1	1	0.043164	1	1	1	1	0.623804	1	1	1	1	0.914902	1	1
GO:0070482_response to oxygen levels	7.41181e-25	1	1	0.179993	1	0.456382	0.456382	1	1	0.436251	0.535833	0.500894	1	1	1	1	1	0.500894	0.908823	1	1	1	0.360468	0.846166	1	0.360468	0.320267	0.436251	1	1	1.09783e-05	1	0.175233	0.589574	0.0881996	1	0.213426	0.456382	1	0.0661015	0.0346731	4.29465e-05	1	1	1	1	0.360468	1	1
GO:0008201_heparin binding	0.437523	1	1	1	1	0.20364	1	0.00182636	1	1	0.432718	0.0062494	1	1	1	0.6146	1	1	1	0.320161	4.79457e-05	1	1	0.660152	1	1	1	0.437523	0.239676	1	1	1	0.285681	0.409125	2.74343e-07	3.4751e-05	1	0.868856	1	0.979168	1	0.762313	1	1	0.00246296	1	1	1	1
GO:0090303_positive regulation of wound healing	0.495611	1	0.495611	1	1	1	1	1	1	1	1	1	1	1	0.438577	1	1	1	1	1	1	1	1	1	0.438577	1	1	0.438577	1	1	1	1	1	1	0.438577	1	1	1	1	1	1	1	1	1	1	1	0.555476	1	1
GO:0002758_innate immune response-activating signal transduction	1.02106e-06	1	1	1	1	0.120999	0.025923	1	0.524904	1	1	1	1	1	0.214832	1	1	1	1	1	1	1	1	1	1	1	1	0.439618	0.524904	1	1	0.524904	1	0.0416829	1	1	1	1	1	1	1	1	1	1	1	1	1	0.524904	0.778903
GO:0045807_positive regulation of endocytosis	0.594856	1	1	0.838205	1	1	0.417274	0.171719	1	1	1	1	0.832678	1	0.379015	1	1	1	1	0.417274	0.516476	1	1	1	1	1	1	0.442151	1	1	1	1	1	1	0.106253	0.417274	1	1	1	1	0.611855	0.63551	1	1	1	1	1	1	1
GO:0045335_phagocytic vesicle	1	1	1	1	1	1	0.237584	1	1	1	1	1	0.201705	1	0.635531	1	1	1	1	1	1	1	1	0.727131	1	1	1	0.442277	0.854976	0.660972	1	1	1	1	1	0.991385	1	1	1	1	1	1	1	1	1	1	1	1	1
GO:0048678_response to axon injury	2.69881e-05	1	0.694527	1	1	1	1	1	1	0.794979	1	1	1	1	1	1	1	1	1	1	1	1	1	1	1	1	1	0.4423	1	1	1	1	1	1	1	0.268707	1	0.268707	1	1	0.522759	1	1	1	1	1	0.752625	1	1
GO:2001237_negative regulation of extrinsic apoptotic signaling pathway	3.42954e-14	1	0.671001	1	1	1	0.0986495	0.404146	1	0.764437	0.458187	1	1	1	1	1	1	1	1	1	1	1	1	1	0.235989	1	1	0.442344	1	1	0.584969	0.87719	1	1	1	1	1	1	0.506477	0.0986495	1	1	1	1	1	1	0.722377	1	1
GO:0060326_cell chemotaxis	0.00663329	1	1	0.502207	1	0.724792	3.57008e-05	0.599231	1	1	1	1	1	1	1	1	1	1	1	1	1	0.607825	1	1	1	1	0.0552282	0.443041	0.475886	1	0.716472	1	1	1	1	1	1	0.475886	1	0.721047	1	0.585052	1	1	1	1	1	1	0.599231
GO:0042605_peptide antigen binding	1	1	1	1	1	1	0.00880161	1	1	1	1	1	0.0151415	1	0.575203	1	1	0.318949	0.225979	1	1	0.410308	1	1	1	1	1	0.443661	9.00181e-10	2.9488e-05	1	1	1	0.0286343	1	1	1	1	1	1	1	0.658232	0.127193	0.118321	0.127193	1	1	1	1
GO:0036293_response to decreased oxygen levels	1.44393e-20	1	1	0.173644	1	0.469911	0.469911	1	1	0.90875	0.551884	0.518537	1	1	1	1	1	1	0.901191	1	1	1	0.345247	0.841047	1	0.345247	0.518537	0.446304	1	1	7.60987e-06	1	1	0.572279	0.164506	1	0.214854	0.469911	1	0.0688921	0.0717668	2.32071e-05	1	1	1	1	0.351194	1	1
GO:0002062_chondrocyte differentiation	0.00737361	1	1	0.888436	1	0.000176695	1	1	0.831453	0.760598	1	0.00357068	1	1	1	1	1	0.30477	1	1	1	1	0.0610564	0.722363	0.883918	1	0.54199	0.447564	1	1	1	1	0.0252297	1	1	1	0.57896	1	1	0.760598	1	0.697461	1	1	1	1	0.722363	1	1
GO:0002440_production of molecular mediator of immune response	1.96283e-05	0.751611	1	0.913415	1	1	1.72483e-05	1	1	1	1	1	1	0.668608	1	0.668608	1	0.259714	1	1	1	0.0135281	1	1	1	1	1	0.448352	0.0158081	0.052324	0.0533569	1	1	0.0533569	0.855803	0.904861	1	0.876496	1	1	1	1	1	1	1	1	1	1	1
GO:0045088_regulation of innate immune response	4.78746e-12	1	1	1	1	0.201229	9.26321e-07	1	0.476059	1	1	1	0.476059	1	0.00780168	1	1	1	1	1	1	7.88546e-05	1	1	1	1	1	0.449638	0.127037	0.201229	1	0.476059	1	0.0989823	0.791519	1	1	0.15878	1	0.969115	1	1	1	1	1	1	1	0.449638	0.628719
GO:0051235_maintenance of location	1.09898e-06	0.423107	1	1	1	1	0.00703851	0.389175	1	0.452427	1	1	1	1	1	1	0.954111	1	1	0.471015	0.16524	0.407817	1	0.389175	0.544777	1	0.994902	0.452427	1	1	1	1	1	1	6.84979e-05	3.06658e-05	1	0.0311012	1	0.544777	0.423107	1	0.708765	1	0.16524	1	0.407817	1	0.681655
GO:0051047_positive regulation of secretion	0.00267139	0.841814	1	0.46257	0.616116	0.452808	1.54698e-05	1	0.929771	1	1	1	1	1	0.385091	1	0.83098	1	0.0186314	0.43567	1	0.0356953	0.63262	1	0.03707	0.032068	1	0.452808	0.885152	1	0.670321	1	0.964462	0.0954466	0.749121	1	1	0.134272	0.589954	0.841814	0.20162	0.2273	1	0.544666	0.892975	1	1	1	0.561865
GO:0020037_heme binding	0.435509	1	1	1	1	1	0.379289	1	0.265484	1	1	1	0.940061	1	1	1	0.0165605	1	0.812893	0.356836	1	1	1	1	0.940061	1	1	0.454016	1	1	0.0802097	0.940061	1	1	0.234659	0.0357569	0.0744351	1	1	1	1	4.96453e-07	0.468819	1	3.74282e-05	0.454016	0.77079	1	0.468819
GO:0002218_activation of innate immune response	2.72558e-07	1	1	1	1	0.140037	0.0321561	1	0.502872	1	1	1	1	1	0.247337	1	1	1	1	1	1	1	1	1	1	1	1	0.454323	0.502872	1	1	0.502872	1	0.0485278	1	1	1	0.502872	1	1	1	1	1	1	1	1	1	0.502872	0.747675
GO:0000302_response to reactive oxygen species	5.77945e-22	1	1	1	1	1	0.0979883	0.0979883	1	1	1	1	1	1	0.263231	1	1	1	1	1	1	1	1	1	1	1	1	0.46054	1	1	0.917715	1	1	0.661578	0.661578	0.646671	1	0.15488	1	1	0.661578	1	1	1	1	1	1	1	1
GO:0043279_response to alkaloid	7.91611e-12	1	0.631483	1	1	0.480575	1	1	1	1	1	1	1	1	1	1	1	1	1	1	1	1	1	1	0.910509	0.0860099	1	0.462173	1	1	0.000318758	0.0317932	1	1	1	1	1	0.871093	1	1	0.69437	1	1	1	1	0.478703	1	1	1
GO:0000323_lytic vacuole	0.920922	0.547404	1	1	1	1	0.0972567	1	1	1	1	1	1	0.971429	0.934696	0.516802	0.534857	0.0103705	0.244984	0.517205	0.244984	0.595797	1	1	1	0.574842	0.574842	0.463655	0.0781339	0.000930177	1	1	1	0.0287698	0.204003	0.39816	1	1	1	1	0.517205	0.341711	1	1	0.534857	0.699047	1	0.517205	0.260927
GO:0005764_lysosome	0.920922	0.547404	1	1	1	1	0.0972567	1	1	1	1	1	1	0.971429	0.934696	0.516802	0.534857	0.0103705	0.244984	0.517205	0.244984	0.595797	1	1	1	0.574842	0.574842	0.463655	0.0781339	0.000930177	1	1	1	0.0287698	0.204003	0.39816	1	1	1	1	0.517205	0.341711	1	1	0.534857	0.699047	1	0.517205	0.260927
GO:0048634_regulation of muscle organ development	2.44045e-06	1	0.124491	1	1	0.477167	0.683558	1	1	1	0.477167	0.0544888	1	1	1	1	1	0.899589	0.0368815	1	1	1	1	0.657358	0.841897	1	0.0487069	0.464144	1	1	1	1	0.276567	1	1	0.841897	1	0.821509	0.526682	0.0422004	0.641353	0.647501	0.526682	1	1	1	1	1	1
GO:0009746_response to hexose	0.00042008	0.747667	1	0.0626549	1	1	0.444545	1	0.835131	1	1	1	0.863917	1	0.624921	1	1	0.93285	0.761737	1	0.464276	1	0.117885	1	3.95389e-05	1	1	0.464276	0.788051	1	1	0.856153	0.856153	0.444545	0.00252042	0.00715746	0.522387	0.300307	0.473174	0.915467	0.117885	1	1	1	1	1	1	1	1
GO:0071559_response to transforming growth factor beta	7.54569e-10	1	0.894123	0.601187	1	0.0844394	1	0.342361	1	1	1	0.260169	1	1	1	1	1	0.260169	1	1	1	1	0.342168	0.0120429	1	1	0.601187	0.46466	1	1	0.806204	1	1	1	1	1	1	1	1	0.294003	1	0.714887	1	1	1	1	1	1	1
GO:0071560_cellular response to transforming growth factor beta stimulus	7.54569e-10	1	0.894123	0.601187	1	0.0844394	1	0.342361	1	1	1	0.260169	1	1	1	1	1	0.260169	1	1	1	1	0.342168	0.0120429	1	1	0.601187	0.46466	1	1	0.806204	1	1	1	1	1	1	1	1	0.294003	1	0.714887	1	1	1	1	1	1	1
GO:0048520_positive regulation of behavior	0.0179799	1	1	1	1	1	0.0151331	1	1	1	1	1	0.967449	1	1	1	1	1	0.85625	1	1	1	1	1	1	1	0.661262	0.468043	1	1	1	1	0.31076	1	1	0.967449	1	0.31076	1	1	0.128076	0.31076	1	1	1	1	1	0.31076	0.509952
hsa05146_Amoebiasis	0.00286821	1	1	1	1	1	0.356338	0.399961	1	1	1	1	1	1	1	0.739655	1	1	1	1	1	0.399961	1	1	1	1	1	0.468739	0.228309	1	0.649246	1	1	1	1	1	0.629344	0.254792	1	1	1	0.335004	1	1	1	1	1	1	1
hsa04722_Neurotrophin signaling pathway	6.11494e-29	1	0.0220706	1	1	1	0.190164	1	0.904705	1	1	1	0.962612	1	0.120218	1	1	1	1	1	0.469322	0.418703	1	1	1	1	1	0.469322	1	1	1	0.00949618	1	1	0.120218	1	1	1	1	0.0987754	0.138459	0.418703	1	1	1	1	0.256084	1	1
GO:0008134_transcription factor binding	1.12478e-36	0.924329	1	0.402865	1	0.0681978	0.135539	0.812404	0.577536	0.954595	0.181445	0.490771	0.135539	0.812404	0.174572	0.812404	0.908291	0.478334	0.545757	1	0.611096	0.567738	0.545757	0.859352	0.135539	1	0.00380948	0.472403	1	1	1	0.358912	0.596001	1	0.0963643	0.596001	0.358912	0.0575198	0.0978332	0.151404	0.516589	0.92976	0.655369	0.611096	1	1	0.17119	0.516589	0.634624
GO:0002479_antigen processing and presentation of exogenous peptide antigen via MHC class I, TAP-dependent	1	1	1	1	0.644163	1	1	1	1	1	1	1	0.0179127	1	0.0179127	1	1	1	1	1	1	1	1	1	1	1	1	0.473711	1.68744e-05	0.644163	0.644163	1	1	1	1	1	1	1	1	1	1	1	1	0.644163	1	1	1	1	1
GO:0072001_renal system development	2.58712e-05	1	0.834434	0.565063	0.765134	0.00347803	1	0.765134	1	1	0.665181	0.00172734	1	1	1	0.0520244	1	0.0104804	1	1	1	0.789695	0.765134	0.910531	0.565063	1	1	0.474648	0.0166231	1	0.800211	1	0.170085	1	1	1	1	1	1	0.62587	0.765134	0.00172734	1	1	1	1	0.0785326	1	1
GO:0010811_positive regulation of cell-substrate adhesion	0.445018	1	1	1	1	0.500634	0.445018	0.463638	1	1	1	0.108983	0.445018	0.755793	0.618478	1	1	1	1	1	1	1	0.162607	0.760097	1	1	1	0.47571	1	1	1	1	1	1	0.445018	1	1	1	1	1	1	1	1	1	1	1	1	1	1
GO:0016202_regulation of striated muscle tissue development	2.01852e-05	1	0.121976	1	1	0.484543	1	1	1	1	0.484543	0.0528718	1	1	1	1	1	0.958441	0.0357657	1	1	1	1	0.68117	0.90063	1	0.0468452	0.477084	1	1	1	1	0.291989	1	1	0.90063	1	1	0.537173	0.040232	0.652902	0.666661	0.537173	1	1	1	1	1	1
GO:0048771_tissue remodeling	0.000264906	1	1	0.779241	0.505474	6.51331e-07	0.144307	1	1	0.683833	1	1	0.769972	1	0.28919	1	1	0.83258	0.671023	1	1	1	0.416998	0.155709	0.769972	1	0.559156	0.48036	0.686851	1	0.542124	1	0.769972	0.120433	1	1	0.519582	0.28919	0.48036	1	0.0309612	0.0070301	0.48036	1	1	1	0.638548	1	1
GO:1901861_regulation of muscle tissue development	2.44045e-06	1	0.124491	1	1	0.493621	1	1	1	1	0.493621	0.0544888	1	1	1	1	1	0.967483	0.0368815	1	1	1	1	0.687933	0.909249	1	0.0487069	0.481996	1	1	1	1	0.297841	1	1	0.909249	1	1	0.542642	0.0422004	0.65942	0.678334	0.542642	1	1	1	1	1	1
GO:0019935_cyclic-nucleotide-mediated signaling	0.48315	1	1	0.959143	1	1	1	1	1	1	1	1	1	1	1	0.754049	1	1	0.845981	1	1	1	1	1	0.959143	1	1	0.48315	1	1	1	1	1	1	0.376156	0.959143	1	0.956754	1	1	1	0.376156	1	1	0.75501	1	1	1	0.565792
GO:0034284_response to monosaccharide	2.367e-05	0.771873	1	0.0639012	1	1	0.470202	1	0.86148	1	1	1	0.892944	1	0.660737	1	1	0.961279	0.786293	1	0.483414	1	0.122982	1	3.2478e-05	1	1	0.483414	0.813239	1	1	0.882933	0.882933	0.470202	0.00332011	0.00819846	0.547143	0.30721	0.489362	0.961279	0.0357046	1	1	1	1	1	1	1	1
GO:0060047_heart contraction	0.0875634	1	1	1	1	1	1	1	1	1	1	1	1	1	1	1	1	0.0291391	1.50748e-05	1	1	1	1	1	1	0.786786	3.09757e-16	0.483744	1	1	0.892838	1	1	1	1	1	1	1	1	1	0.715017	4.04039e-05	1	1	1	1	1	1	1
GO:0002757_immune response-activating signal transduction	2.7513e-12	1	1	1	1	0.263845	4.08095e-15	0.772307	0.153781	1	1	1	0.545244	1	0.0541021	1	1	0.58769	1	1	1	2.82824e-06	1	1	1	0.784045	1	0.484128	2.33257e-05	0.00200765	1	0.175901	1	7.99271e-08	1	1	0.735568	0.484128	0.672045	0.0314156	1	1	1	1	1	1	1	0.420449	0.648773
hsa04144_Endocytosis	0.00238112	1	0.0572135	1	1	1	1	1	1	1	0.617924	1	0.0447595	1	0.131238	1	1	1	0.919961	1	1	0.133331	1	0.386857	0.564771	1	0.340499	0.484325	0.953808	0.665869	0.265306	1	1	1	0.645434	1	0.665869	1	1	0.344516	1	0.645434	0.645434	1	1	1	0.405286	1	1
GO:0050680_negative regulation of epithelial cell proliferation	0.0312884	1	1	0.771397	1	0.485149	0.480438	0.485149	1	1	0.485149	0.00166818	0.763199	1	1	1	1	0.0629101	0.671743	1	1	1	0.964413	0.0274816	0.763199	1	0.541197	0.485149	1	1	0.541197	0.375998	1	0.945261	0.664813	0.763199	1	0.736323	1	0.195811	0.622402	1	1	1	0.773263	1	0.207734	1	1
GO:0055013_cardiac muscle cell development	0.00347267	1	1	0.897263	1	1	1	1	1	1	0.536007	0.982458	1	1	1	1	0.727512	1	0.000378397	1	1	1	1	1	0.897263	1	0.000800506	0.48539	1	1	1	1	1	1	0.532234	1	1	1	0.577999	1	1	0.270586	1	1	1	1	1	1	1
hsa05330_Allograft rejection	0.0915363	1	1	1	1	1	2.5334e-08	1	1	1	1	1	0.0128167	1	0.0617891	1	1	0.0162956	1	1	1	0.0012862	1	1	1	1	1	0.485477	3.47442e-08	1.19749e-11	1	0.278242	1	2.36557e-05	1	1	1	1	1	1	1	1	1	1	1	1	1	1	1
GO:0046906_tetrapyrrole binding	0.490694	1	1	1	1	1	0.421841	1	0.288413	1	1	1	1	1	1	1	0.0173115	1	0.850696	0.367592	1	1	1	1	1	1	1	0.490694	1	1	0.0828663	1	1	1	0.0802111	0.0383315	0.0802111	1	1	1	1	6.43947e-07	0.490694	1	5.33603e-05	0.490694	0.805731	1	0.490694
GO:0030810_positive regulation of nucleotide biosynthetic process	0.199661	1	0.679523	1	1	0.51075	1	1	1	1	1	1	1	1	1	0.679523	1	0.430811	0.798363	1	1	1	1	0.703211	1	1	1	0.491056	1	1	1	1	1	1	0.199661	0.430811	1	0.913227	1	1	0.000134037	0.00167408	1	1	1	1	1	0.430811	0.523845
GO:1900373_positive regulation of purine nucleotide biosynthetic process	0.199661	1	0.679523	1	1	0.51075	1	1	1	1	1	1	1	1	1	0.679523	1	0.430811	0.798363	1	1	1	1	0.703211	1	1	1	0.491056	1	1	1	1	1	1	0.199661	0.430811	1	0.913227	1	1	0.000134037	0.00167408	1	1	1	1	1	0.430811	0.523845
GO:0055123_digestive system development	5.35232e-07	0.694262	0.149805	1	1	0.0637469	1	1	1	1	0.451968	0.0838872	0.83179	1	1	1	1	0.347502	1	1	1	1	1	1	0.000685613	1	0.307869	0.491373	1	1	0.548295	0.0637469	0.309292	1	0.826868	1	0.548295	0.300307	0.491373	0.224531	1	0.721272	1	1	1	1	0.0326423	1	0.491373
GO:1904018_positive regulation of vasculature development	0.00629922	1	0.683026	1	1	1	0.103759	0.155337	1	1	1	1	1	1	1	1	1	1	0.886129	1	1	1	0.412314	1	1	1	1	0.492398	1	1	0.655096	1	1	1	0.210227	1	1	1	1	1	1	0.155337	1	1	1	1	1	1	1
GO:0006887_exocytosis	0.049684	0.821687	1	0.916025	1	1	1	1	1	1	1	0.983892	0.895901	1	0.0391221	1	1	1	1	1	1	1	1	1	0.481056	0.821687	1	0.492399	1	1	0.121677	1	1	1	1	0.895901	1	1	0.42742	1	1	1	1	1	1	1	1	1	1
GO:0042277_peptide binding	0.00864966	1	1	1	1	1	0.433024	0.41485	1	1	1	0.973545	0.347457	1	1	1	1	0.366027	0.245103	1	1	1	1	1	0.866399	1	1	0.494972	3.77328e-05	0.00864966	0.511766	1	1	0.40952	0.0874482	0.347457	1	0.82158	1	1	0.399908	0.210215	0.433024	0.41052	0.366027	1	0.671089	1	0.422535
GO:0030804_positive regulation of cyclic nucleotide biosynthetic process	0.445018	1	0.676236	1	1	0.506937	1	1	1	1	1	1	1	1	1	0.676236	1	1	0.792592	1	1	1	1	0.698274	1	1	1	0.495531	1	1	1	1	1	1	0.212253	0.445018	1	0.906527	1	1	0.000107465	0.00139016	1	1	1	1	1	0.445018	0.524523
GO:0055008_cardiac muscle tissue morphogenesis	1	1	0.688479	0.959143	1	1	0.661499	1	1	1	0.502507	0.477474	1	1	0.502507	1	1	1	0.0211916	1	1	1	1	0.694609	0.959143	1	0.240531	0.496303	1	1	1	1	0.959143	1	1	1	1	1	1	1	1	1	1	1	1	1	1	1	1
GO:2000377_regulation of reactive oxygen species metabolic process	2.70396e-25	1	1	1	1	1	0.462897	0.157897	1	1	1	1	1	1	1	1	1	1	0.803676	1	1	0.486702	1	0.746027	1	1	0.288208	0.496654	1	1	1	0.293647	0.954274	1	0.486702	1	1	0.288208	0.528687	0.0730626	1	0.157897	1	0.496654	1	1	1	1	1
GO:0003015_heart process	0.0948872	1	1	1	1	1	1	1	1	1	1	1	1	1	1	1	1	0.0304731	1.61751e-05	1	1	1	1	1	1	0.802722	3.80426e-16	0.498919	1	1	0.907004	1	1	1	1	1	1	1	1	1	0.72325	4.46566e-05	1	1	1	1	1	1	1
GO:0046434_organophosphate catabolic process	0.0463246	0.897344	1	1	1	1	1	1	1	1	1	1	1	1	1	1	1	1	1	0.484822	0.0866556	1	1	1	1	1	1	0.500194	1	1	1	1	1	1	0.0064189	0.000596139	1	1	1	1	0.484822	1	1	1	0.276011	1	1	1	1
GO:0010594_regulation of endothelial cell migration	0.000192612	1	1	0.392495	1	1	0.438241	0.438241	0.872853	1	1	0.0635703	1	1	1	0.693237	1	1	1	0.438241	0.56423	1	0.0245099	1	0.89142	1	0.618025	0.501276	1	1	1	1	1	1	0.0562416	0.89142	1	0.872853	1	0.438241	0.693237	0.712251	1	1	0.88727	1	1	1	1
GO:0055006_cardiac cell development	0.00439427	1	1	0.899057	1	1	1	1	1	1	0.555213	0.985113	1	1	1	1	0.726052	1	0.000437337	1	1	1	1	1	0.899057	1	0.000956369	0.502897	1	1	1	1	1	1	0.555213	1	1	1	0.598608	1	1	0.0229135	1	1	1	1	0.726052	1	1
GO:0034599_cellular response to oxidative stress	2.98108e-28	0.986628	1	1	1	1	0.37039	0.744049	1	1	1	1	1	1	0.958486	1	1	0.698547	1	1	1	0.744049	1	1	1	0.744049	0.946899	0.503137	1	1	0.80736	1	0.687895	0.714636	0.698547	1	1	0.687895	1	0.776553	0.414994	1	0.744049	1	1	1	1	1	1
GO:0001077_RNA polymerase II core promoter proximal region sequence-specific DNA binding transcription factor activity involved in positive regulation of transcription	1.16385e-08	1	1	0.408729	1	0.115856	0.408729	1	0.82915	0.748398	1	0.962589	0.408729	1	0.408729	1	1	0.953822	0.408729	1	1	0.477845	1	0.64238	0.864482	1	0.408729	0.503244	1	1	1	0.408729	1	1	1	1	1	0.0952998	0.477845	0.190456	1	0.83808	1	1	1	1	0.390413	0.408729	0.477845
GO:0032846_positive regulation of homeostatic process	2.28352e-06	1	1	1	0.536421	0.523822	0.876446	1	0.878498	0.831997	1	1	0.907877	1	0.4216	1	1	0.989443	1	1	1	1	0.170937	0.239553	1	1	1	0.50441	0.844489	1	0.596336	1	1	0.436153	0.420246	1	1	0.878498	0.521242	1	0.4216	0.4216	0.521242	1	1	1	1	1	0.50441
GO:0048545_response to steroid hormone	8.73659e-22	1	1	1	0.637526	0.128413	0.0843314	0.690862	0.505465	1	1	0.0408017	0.52427	0.749101	1	0.36639	1	0.0408017	1	1	1	1	0.430917	0.794819	1	0.69978	0.626377	0.505465	1	0.663404	0.0516856	0.248941	0.0551575	0.430917	0.0516856	1	0.663404	0.0191114	0.622233	0.313329	0.0516856	0.164471	1	0.578313	0.0410745	0.578313	0.430917	1	1
GO:0006942_regulation of striated muscle contraction	1	0.973516	1	0.409529	1	1	1	1	1	1	1	1	1	1	1	1	1	0.046595	0.000659843	1	1	1	1	0.954559	1	1	2.48711e-16	0.50959	1	1	1	1	1	1	1	1	1	1	0.676133	1	0.409529	0.00842869	1	1	1	1	1	1	1
GO:2000027_regulation of organ morphogenesis	3.80151e-06	0.685305	1	0.798804	1	0.00259283	0.0621116	1	1	1	0.443763	0.0880367	1	1	1	0.627501	1	0.862987	0.699816	1	1	1	1	0.65451	0.788631	1	0.0947718	0.510251	0.722327	1	1	1	0.778053	0.990871	0.535476	1	0.535476	1	0.0880367	0.00571572	0.71874	0.725783	1	1	1	1	0.65451	1	1
GO:0003231_cardiac ventricle development	0.746277	1	0.841416	1	1	0.04487	0.135228	1	1	1	0.0811244	0.482517	1	1	0.321862	1	1	1	0.04487	1	1	1	1	0.852916	1	1	0.00144514	0.511517	1	1	1	1	1	1	1	1	1	1	0.111316	1	1	0.469005	1	1	1	1	0.874177	1	1
GO:0009612_response to mechanical stimulus	4.96576e-13	1	0.604997	0.898702	1	0.278833	0.085329	0.424024	0.823332	0.760807	1	1	1	1	0.36601	1	1	0.03185	0.746172	1	1	1	0.424024	1	1	1	0.345258	0.511971	1	0.538433	1	0.085329	1	1	1	1	1	0.345258	1	0.121772	0.406376	0.406376	1	1	1	1	1	1	1
hsa05332_Graft-versus-host disease	0.0197559	1	1	1	1	1	1.28801e-06	1	1	1	1	1	0.0160076	1	0.0738019	1	1	0.0197559	1	1	1	0.0354335	1	1	1	1	1	0.513107	6.06075e-08	2.62132e-09	1	0.294553	1	3.13978e-05	1	1	1	0.287682	1	1	1	1	1	1	1	1	1	1	1
GO:0019901_protein kinase binding	3.79258e-22	1	1	0.755802	1	0.275222	0.658116	1	1	0.658116	1	0.214108	1	0.617341	1	1	1	0.787715	0.658116	1	0.776342	1	0.658116	0.644016	0.439247	0.167922	0.0331893	0.513472	1	0.859554	0.885066	0.161569	0.732509	1	0.795576	1	0.859554	1	1	0.012238	1	1	0.805451	1	1	1	1	1	0.787715
GO:0030133_transport vesicle	1	0.757408	1	1	1	1	0.0431473	1	1	1	1	1	0.329408	1	1	0.681424	1	0.364254	1	1	0.453192	1	1	0.710065	0.329408	1	0.710065	0.513542	0.000170491	1.07901e-05	1	0.906832	1	0.112922	0.335575	0.917628	1	1	1	1	1	0.398153	1	1	1	1	0.715103	1	1
GO:0001503_ossification	5.08465e-09	0.936093	0.34664	0.249298	1	3.57614e-12	0.193473	1	0.513571	1	0.565136	0.580388	0.52052	1	0.467467	0.788886	1	0.0320009	0.473448	1	0.580388	1	0.185204	0.43958	0.238803	1	0.193473	0.513571	1	1	0.715049	0.52052	0.22837	1	1	1	1	0.513571	0.650644	0.482945	0.329543	0.52052	1	1	0.714119	1	0.160321	1	1
GO:0090066_regulation of anatomical structure size	1.26123e-08	0.627859	0.538878	1	1	1	1	0.871741	1	1	1	1	0.648413	1	0.639244	1	1	1	0.639244	1	1	1	0.871741	0.627859	0.648413	0.884151	1	0.515327	1	1	0.863556	1	1	1	0.228259	0.648413	0.515327	0.648413	0.767388	0.837877	0.345891	6.44964e-08	1	1	0.415244	0.734387	1	1	0.752321
GO:0040013_negative regulation of locomotion	0.0427258	1	0.339185	1	1	0.807322	0.327313	0.672827	1	1	1	0.327313	1	1	0.579044	1	1	1	1	1	0.672827	1	0.672827	1	1	1	0.327313	0.515907	1	1	0.78586	0.52748	1	1	0.515907	0.52748	1	0.0460472	0.672827	0.807322	0.672827	1	1	1	1	1	1	1	1
GO:0098732_macromolecule deacylation	5.22407e-10	1	1	1	1	0.540047	1	0.512196	1	1	1	1	1	1	0.682816	0.928771	1	0.413158	1	1	1	1	1	1	1	1	1	0.517949	1	1	1	1	1	1	1	1	1	1	1	1	1	1	1	1	1	1	1	1	1
GO:0051346_negative regulation of hydrolase activity	0.0111741	0.810276	1	1	1	1	0.965441	0.392788	1	1	1	1	1	1	1	1	1	1	1	1	1	1	1	1	1	1	1	0.518047	1	1	0.518707	1	1	1	0.0231704	0.518047	1	0.10778	1	0.84126	0.855952	1	1	1	1	1	1	1	1
GO:0009749_response to glucose	0.00126324	0.870621	1	0.446466	1	1	0.467814	1	0.95929	1	1	1	0.97187	1	1	1	1	1	0.884395	1	1	1	0.467814	1	0.000860085	1	1	0.519585	0.909839	1	1	0.962844	0.962844	0.467814	0.0116346	0.072612	0.614287	0.95929	0.560405	1	0.153256	1	1	1	1	1	1	1	1
GO:0071356_cellular response to tumor necrosis factor	6.54522e-06	1	1	1	1	0.588662	0.166562	1	0.959052	1	1	1	1	1	1	0.767471	1	0.437126	1	1	1	1	1	1	1	1	1	0.519875	1	1	1	0.992065	1	1	1	0.39656	1	0.38686	1	1	0.773218	1	1	1	1	1	1	1	1
GO:0006937_regulation of muscle contraction	1	1	1	0.629643	1	1	1	1	1	1	1	1	1	1	0.629643	1	1	0.0157697	0.000199341	1	1	1	1	1	1	0.637321	2.06019e-14	0.52129	1	1	0.961015	0.629643	1	1	1	1	1	1	0.814883	1	0.374497	0.0013516	1	1	1	1	1	1	1
GO:0042590_antigen processing and presentation of exogenous peptide antigen via MHC class I	1	1	1	1	0.683951	1	1	1	1	1	1	1	0.0218137	1	0.0218773	1	1	1	1	1	1	1	1	1	1	1	1	0.521881	2.20132e-05	0.688451	0.688451	1	1	1	1	1	1	1	1	1	1	1	1	0.683951	1	1	1	1	1
GO:0030003_cellular cation homeostasis	1.40953e-05	1	1	1	0.785375	0.731375	0.492248	1	1	1	1	1	1	0.932492	0.892068	1	1	1	0.658459	0.616688	1	0.670925	0.894595	0.983801	0.684964	0.668722	0.0133567	0.521921	1	0.823141	0.467551	1	0.684964	1	0.670925	1	1	1	0.362022	0.684964	0.362022	0.00812629	0.0133567	1	1	1	1	1	0.0562617
GO:0001655_urogenital system development	3.42213e-09	1	0.791956	0.560338	0.74597	0.00205002	1	0.759174	1	1	0.616749	0.00266945	1	1	1	0.0546622	1	0.0165042	0.960863	1	1	0.770587	0.479007	0.848716	0.0384299	1	1	0.523405	0.024362	1	0.759174	1	0.0384299	0.74597	1	1	0.759174	1	0.17572	0.479007	0.759174	0.00266945	1	1	1	1	0.0882409	1	1
GO:0051153_regulation of striated muscle cell differentiation	0.0749887	0.851067	0.747564	1	1	0.52503	0.747564	1	1	1	1	0.457982	1	1	1	1	1	1	0.0236696	1	1	1	1	1	1	1	0.627081	0.52503	1	1	1	1	1	1	1	1	1	1	1	1	1	1	1	1	1	1	1	1	1
GO:0016298_lipase activity	1	1	1	1	1	1	0.790595	1	0.0390614	1	1	1	1	1	1	1	0.790595	1	1	1	0.00707681	1	1	1	1	0.454576	1	0.526134	1	1	0.655849	1	1	1	0.0391264	0.0391264	1	1	0.589284	1	1	1	1	1	0.136547	1	1	1	1
GO:0051937_catecholamine transport	1	1	1	1	1	1	1	1	1	1	1	1	1	1	1	1	1	1	1	1	1	1	1	1	0.388111	0.526427	1	0.526427	1	1	0.684478	0.962652	1	1	1	1	1	1	1	1	1	1	1	1	1	1	1	1	1
GO:0045981_positive regulation of nucleotide metabolic process	0.302837	1	0.735714	1	1	0.540674	1	1	1	1	1	1	1	1	1	0.735714	1	0.452348	0.846204	1	1	1	1	0.745496	1	1	1	0.528768	1	1	1	1	1	1	0.302837	0.452348	1	0.967437	1	1	0.000283315	0.00314056	1	1	1	1	1	0.452348	0.547795
GO:1900544_positive regulation of purine nucleotide metabolic process	0.302837	1	0.735714	1	1	0.540674	1	1	1	1	1	1	1	1	1	0.735714	1	0.452348	0.846204	1	1	1	1	0.745496	1	1	1	0.528768	1	1	1	1	1	1	0.302837	0.452348	1	0.967437	1	1	0.000283315	0.00314056	1	1	1	1	1	0.452348	0.547795
hsa04924_Renin secretion	0.834052	0.834052	1	1	1	1	1	1	1	1	1	1	1	1	1	0.700229	1	1	0.834052	1	1	1	1	1	0.995539	1	1	0.529052	0.862017	1	1	1	1	1	1	1	1	1	1	1	0.259293	1.75154e-05	1	1	1	1	1	1	1
GO:0030278_regulation of ossification	2.27405e-06	1	0.642954	0.393132	1	8.58788e-09	0.0193177	1	1	1	0.467883	0.425435	0.919695	1	0.393132	0.66357	1	0.00273214	0.774536	1	1	1	0.22569	0.702174	0.393132	1	1	0.530178	1	1	0.61851	0.908977	0.393132	1	1	1	1	0.393132	0.530178	1	0.425435	0.425435	1	1	1	1	0.310667	1	1
GO:0030801_positive regulation of cyclic nucleotide metabolic process	0.481351	1	0.746532	1	1	0.551892	1	1	1	1	1	1	1	1	1	0.746532	1	1	0.873296	1	1	1	1	0.770221	1	1	1	0.533005	1	1	1	1	1	1	0.281401	0.481351	1	0.997473	1	1	0.000218075	0.00252055	1	1	1	1	1	0.481351	0.561624
GO:2001236_regulation of extrinsic apoptotic signaling pathway	4.31352e-17	1	0.162661	1	1	1	0.0233247	0.162661	1	0.822482	0.489029	1	1	1	1	1	1	1	1	1	1	1	1	0.757105	0.0828867	1	0.392743	0.534393	1	1	0.154005	0.0125154	1	1	0.587017	1	1	1	0.534393	0.114867	0.822482	0.44286	1	1	1	1	0.769139	1	1
GO:0014031_mesenchymal cell development	0.105239	1	0.0220536	0.469551	1	0.0138611	0.469551	1	1	0.905309	0.506374	0.106872	1	1	1	1	1	0.469551	1	1	1	1	1	1	1	1	1	0.534433	1	1	0.643174	1	1	1	1	1	1	1	0.551656	0.328925	1	0.469551	1	1	1	1	0.831652	1	0.106872
GO:0006873_cellular ion homeostasis	6.1307e-06	1	1	1	0.773559	0.72759	0.502205	1	1	1	1	1	1	0.919002	0.892155	1	1	1	0.664366	0.608983	1	0.668808	0.892155	0.970177	0.689813	0.664586	0.0162432	0.534754	1	0.809408	0.467318	1	0.689813	1	0.668808	1	1	1	0.356179	0.689813	0.145331	0.0103057	0.0162432	1	1	1	1	1	0.0566192
GO:0006939_smooth muscle contraction	1	0.287085	1	1	1	1	1	1	1	1	1	1	1	1	1	1	0.812851	1	0.287085	1	1	1	1	0.784035	1	0.154261	0.653365	0.535816	1	1	0.714716	0.392657	1	1	1	1	1	1	0.653365	1	0.714716	0.00150615	1	1	0.937196	1	1	1	0.132132
GO:0033218_amide binding	0.0155538	1	1	1	1	1	0.483317	0.448834	1	1	1	1	0.373001	1	1	1	1	0.38777	0.275311	1	1	1	1	1	0.89572	1	1	0.53931	5.95444e-05	0.0111117	0.53931	1	1	0.435967	0.129851	0.373001	1	0.849887	1	1	0.435967	0.254284	0.460058	0.435967	0.190104	1	0.702991	1	0.448834
GO:0010830_regulation of myotube differentiation	0.988346	1	1	1	1	1	1	1	1	1	1	1	1	1	1	1	1	1	0.135325	1	1	1	1	1	1	1	1	0.540836	1	1	1	1	1	1	1	1	1	1	1	1	1	1	1	1	1	1	1	1	1
GO:0035601_protein deacylation	4.24394e-10	1	1	1	1	0.559901	1	0.541619	1	1	1	1	1	1	0.701777	0.958557	1	1	1	1	1	1	1	1	1	1	1	0.541619	1	1	1	1	1	1	1	1	1	1	1	1	1	1	1	1	1	1	1	1	1
GO:0009743_response to carbohydrate	9.30696e-07	0.821122	1	0.0869011	1	1	0.523991	1	0.917196	1	1	1	0.951248	1	0.776111	1	1	1	0.836729	1	0.523991	1	0.168231	1	7.23089e-05	1	0.747961	0.542301	0.865894	1	1	0.940418	0.940418	0.523991	0.00141251	0.000944956	0.592602	0.378491	0.537651	1	0.05342	1	1	1	1	1	1	1	1
GO:0070838_divalent metal ion transport	0.00042709	0.1049	1	1	1	1	0.832665	1	1	0.764918	1	1	1	1	0.910041	1	0.728336	1	0.347329	1	1	1	1	1	0.823208	0.222837	0.00542841	0.543103	1	0.910041	0.948826	1	1	1	1	1	1	1	0.884178	1	1	0.00146077	1	1	1	0.832665	1	1	0.413165
GO:0045089_positive regulation of innate immune response	1.80525e-08	1	1	1	1	0.209219	0.00277355	1	0.545239	1	1	1	1	1	0.0909921	1	1	1	1	1	1	0.730776	1	1	1	1	1	0.545239	0.545239	1	1	0.565035	1	0.079849	0.689244	1	1	0.545239	1	1	1	1	1	1	1	1	1	0.545239	0.717281
GO:0048863_stem cell differentiation	0.00034799	1	0.0940037	0.572113	1	0.000353722	0.405445	0.166477	1	0.510203	0.161154	0.115688	0.234982	1	1	0.898247	1	0.612742	1	1	1	1	1	0.960224	0.0199486	0.820231	0.0311655	0.55046	1	1	0.820231	0.572113	0.572113	1	1	1	1	1	0.213488	0.0677826	1	0.321571	1	1	1	1	0.14062	1	0.189415
GO:0010770_positive regulation of cell morphogenesis involved in differentiation	0.00470874	1	1	1	1	0.628587	1	0.498632	1	1	1	0.497707	0.868968	0.706199	1	0.706199	1	0.948216	1	1	1	1	0.311418	0.744468	0.868968	1	1	0.552444	0.81768	1	0.644141	0.868968	0.868968	1	0.311418	0.497707	1	0.868968	1	1	0.777118	1	1	1	0.963731	1	1	1	1
GO:0048644_muscle organ morphogenesis	1	1	0.723787	1	1	1	0.520237	1	1	1	0.58967	0.520237	1	1	0.58967	1	1	1	0.0454134	1	1	1	1	0.74015	1	1	0.404227	0.553484	0.902117	1	1	1	0.520237	1	1	1	1	1	1	1	1	1	1	1	1	1	1	1	1
GO:0002253_activation of immune response	8.74018e-14	1	1	1	1	0.10946	6.75003e-15	4.85262e-06	0.190274	1	1	1	0.568447	1	0.0801052	1	1	0.643097	1	1	1	7.65768e-06	1	1	1	0.878199	1	0.554047	1.75927e-08	0.000184564	1	0.212857	1	2.7525e-08	1	1	0.768417	0.0432025	0.694658	0.0526622	1	1	1	1	1	1	1	0.434269	0.662163
GO:0016575_histone deacetylation	6.21938e-10	1	1	1	1	0.554915	1	0.554915	1	1	1	1	1	1	0.712794	0.950537	1	1	1	1	1	1	1	1	1	1	1	0.554915	1	1	1	1	1	1	1	1	1	1	1	0.98181	1	1	1	1	1	1	1	1	1
GO:0034134_toll-like receptor 2 signaling pathway	5.22407e-10	1	1	1	1	0.612053	1	1	0.429748	1	1	1	1	1	0.828859	1	1	1	1	1	1	1	1	1	1	1	1	0.554945	1	1	1	1	1	1	1	1	1	1	1	1	1	1	1	1	1	1	1	1	1
GO:0072511_divalent inorganic cation transport	0.000485717	0.10804	1	1	1	1	0.835809	1	1	0.754686	1	1	1	1	0.908292	1	0.734006	1	0.354805	1	1	0.99952	1	1	0.81453	0.22789	0.00577666	0.556656	1	0.908292	0.943416	1	1	1	1	1	1	1	0.878108	1	1	0.00157564	1	1	1	0.827391	1	1	0.41944
GO:0042326_negative regulation of phosphorylation	7.46071e-17	1	0.813266	0.557026	1	1	0.599643	0.777694	1	0.167886	1	0.00714365	1	1	0.705548	0.348526	1	0.611584	1	1	0.167886	0.803998	0.0745911	0.39475	0.0816218	1	0.0942573	0.557026	1	1	1	0.557026	0.0786549	0.167886	0.348526	0.0183364	0.267525	0.0745911	0.684442	0.143803	1	0.330447	1	1	1	1	0.422324	1	1
hsa04940_Type I diabetes mellitus	0.00386319	1	1	1	1	1	5.38969e-05	1	1	1	1	1	0.017002	1	0.0833447	1	1	0.0216175	1	1	1	0.00213369	1	1	1	1	1	0.558473	8.96881e-08	4.64022e-09	1	0.316091	1	5.33544e-05	1	1	1	1	1	1	1	1	1	1	1	1	1	1	1
GO:0030900_forebrain development	3.62663e-07	1	1	1	1	0.275826	0.761268	0.95875	1	1	0.390587	0.0120055	0.755399	1	1	0.658601	1	0.77846	1	1	1	1	1	1	0.560892	0.125427	0.808583	0.560892	1	1	1	0.755399	1	0.67051	0.804782	1	1	0.755399	0.848995	0.560892	1	0.638918	1	1	1	1	0.67051	1	1
GO:0030324_lung development	0.000139141	1	0.0404701	0.395369	1	0.0984904	0.469138	1	1	1	0.449456	1	0.909982	1	0.707051	1	1	0.437261	1	1	1	1	0.451745	0.240457	0.386956	1	0.156079	0.560958	0.79474	1	0.593488	0.386956	0.898632	1	1	1	0.56768	0.386956	0.124999	0.153401	1	0.240457	1	1	1	1	0.00868878	1	1
GO:0034612_response to tumor necrosis factor	8.61386e-07	1	1	1	1	0.603619	0.0629729	1	0.388775	1	1	1	1	1	1	0.747875	1	0.455508	1	1	1	1	1	1	1	1	1	0.561803	1	1	1	0.388775	1	1	1	0.388775	1	0.388775	1	1	0.808205	1	1	1	1	1	1	1	1
GO:0060021_palate development	1	1	0.775591	1	1	0.270454	1	0.559393	1	1	0.628975	1	1	1	1	1	1	1	1	1	1	1	1	1	1	1	0.0809009	0.562792	1	1	1	1	0.982413	1	1	1	1	1	0.731855	1	1	0.775591	1	1	0.914962	1	1	1	1
GO:0006163_purine nucleotide metabolic process	0.0623269	0.734438	1	0.542489	0.901987	0.771594	1	1	1	1	1	1	1	1	1	1	1	0.788253	1	1	1	1	0.408255	1	0.734438	1	1	0.564013	1	1	1	1	1	1	0.383719	0.242015	0.909509	0.734438	1	1	1.36445e-06	0.00166867	1	1	1	1	1	0.734438	0.408255
GO:0001501_skeletal system development	2.56102e-06	0.657959	1	0.771317	1	6.03449e-09	0.668006	0.661267	0.711705	0.661267	0.235492	0.070024	1	1	0.684764	0.584028	1	0.0678067	1	1	1	1	0.0118818	0.193947	0.755907	1	0.0916765	0.565552	1	1	0.458997	1	0.0403228	1	1	1	0.932104	1	0.332128	0.657959	0.657959	0.0911963	1	1	1	1	0.657959	1	1
GO:0003018_vascular process in circulatory system	0.000165345	0.265978	1	1	1	1	0.973496	0.467954	1	1	1	1	1	1	1	1	1	1	0.271428	1	1	1	1	0.775141	0.993581	1	0.725181	0.565958	1	1	0.66005	0.983917	0.377532	1	0.014187	0.377532	1	0.355606	0.565958	1	0.150877	3.68049e-11	1	1	0.00827927	1	1	1	0.565958
GO:0010001_glial cell differentiation	6.09757e-11	0.765622	0.384701	0.923815	1	0.466653	0.913802	1	1	1	1	0.991718	0.913802	1	0.709696	1	1	0.499089	1	1	1	1	1	0.709696	0.490738	0.501935	0.709696	0.566763	0.468644	1	1	0.490738	1	0.499089	0.957211	0.913802	0.611613	0.490738	0.566763	0.468644	0.799679	0.384701	1	1	0.592181	1	0.733749	1	1
GO:0043542_endothelial cell migration	1.43617e-05	1	1	0.367083	1	1	0.200299	0.166872	0.973218	1	1	0.131933	1	1	1	0.738954	1	1	1	0.382623	0.567408	1	0.069234	1	1	1	0.333928	0.567408	1	1	1	1	1	1	0.069234	0.36579	1	0.973218	1	0.245555	0.815349	0.166872	1	1	1	1	1	1	1
GO:0050880_regulation of blood vessel size	0.000243995	0.231572	1	0.997868	1	1	1	1	1	1	1	1	1	1	1	1	1	1	0.235092	1	1	1	1	0.768475	0.990021	1	0.664275	0.568727	1	1	0.656972	0.981719	0.981719	1	0.106986	0.34542	1	0.307403	0.57173	1	0.108938	5.70196e-12	1	1	0.00359204	1	1	1	0.57145
GO:0030659_cytoplasmic vesicle membrane	1	1	1	1	1	0.95875	0.0306108	1	1	1	1	1	0.570058	1	0.00728314	1	1	0.0198597	0.502942	0.467321	0.642609	1	1	0.435976	1	0.818377	0.467321	0.570058	0.00537604	0.000515836	0.818377	0.570058	1	0.467321	0.0233982	0.570058	1	1	1	1	1	0.415642	1	1	1	1	1	0.467321	0.0213564
GO:0007548_sex differentiation	2.76223e-06	1	0.344609	1	1	0.00469493	0.570461	0.153693	1	0.153693	0.737075	1	1	1	0.737075	1	1	1	1	1	1	1	0.00469851	1	1	1	1	0.570461	1	1	1	0.570461	0.570461	0.759174	1	1	1	0.570461	0.215074	0.0619225	1	0.0245793	1	1	1	1	1	1	0.759174
GO:0060560_developmental growth involved in morphogenesis	0.0136147	1	1	1	1	0.0345797	1	0.477631	1	1	0.477631	0.00926574	1	1	1	1	1	0.437345	1	1	1	1	0.477631	0.248532	1	1	1	0.570961	1	1	1	1	1	1	0.424499	1	0.180942	0.411289	0.570961	0.360783	1	1	1	1	1	1	0.819491	1	1
GO:0005578_proteinaceous extracellular matrix	1	0.773673	1	1	1	0.0249718	1	0.00145637	0.797569	1	1	0.013299	1	1	1	1	1	0.614623	0.773673	1	1	1	1	0.769757	1	0.773673	1	0.571095	0.797569	1	0.601811	1	0.0249718	1	1	1	1	1	1	1	1	1	1	1	1	1	1	1	1
GO:0008083_growth factor activity	4.16838e-09	1	0.699579	1	1	1	0.0878033	1	1	0.883955	1	0.11872	0.967331	1	1	1	1	1	1	1	1	0.545578	0.00668025	1	0.967331	1	1	0.571255	0.375602	1	0.678935	1	0.967331	1	0.999467	0.967331	1	0.963368	0.571255	0.564118	0.498932	0.220975	1	1	1	1	0.795391	1	0.564118
GO:0050920_regulation of chemotaxis	0.0325564	1	1	1	1	1	0.00320328	1	1	1	1	1	1	1	1	1	1	1	1	1	1	1	1	1	1	1	0.766543	0.574278	1	1	1	1	0.444603	1	1	1	1	0.0962983	1	1	0.894046	0.485368	1	1	1	1	1	1	1
GO:0003206_cardiac chamber morphogenesis	0.839714	1	0.84997	1	1	0.339501	0.225165	1	1	1	0.129635	0.569874	1	1	0.529046	1	1	1	0.0679844	1	1	1	1	0.877971	1	1	0.0337148	0.574915	1	1	1	1	1	1	1	1	1	1	0.166593	1	1	0.569874	1	1	1	1	0.902194	1	1
GO:0035150_regulation of tube size	0.000265174	0.235034	1	1	1	1	1	1	1	1	1	1	1	1	1	1	1	1	0.238598	1	1	1	1	0.77407	0.996881	1	0.669185	0.575769	1	1	0.661846	0.996881	0.996881	1	0.109999	0.350467	1	0.311929	0.576036	1	0.111972	6.37163e-12	1	1	0.00377584	1	1	1	0.575769
GO:0002764_immune response-regulating signaling pathway	3.16693e-30	1	0.0765417	1	1	0.426726	4.00561e-17	0.833126	0.222536	1	0.58554	1	0.58554	1	0.0128664	1	1	0.650234	1	1	1	3.78939e-08	0.832195	1	1	0.845329	1	0.57582	0.000121353	0.000336127	1	0.00185969	0.57582	1.28732e-08	0.394806	1	0.731608	0.222536	0.206307	1.79705e-05	1	0.646912	1	1	1	1	0.120893	0.44188	0.188351
GO:0060359_response to ammonium ion	0.00210516	1	1	1	1	0.578325	1	1	1	1	1	1	1	1	1	1	1	1	1	1	1	1	1	1	1	0.000467893	1	0.578325	1	1	1	1	1	1	1	1	1	1	1	1	1	1	1	1	1	0.586856	1	1	1
GO:1900407_regulation of cellular response to oxidative stress	2.27661e-09	1	1	1	1	1	1	1	1	1	1	1	1	1	1	1	1	1	1	1	1	1	1	1	1	1	1	0.578352	1	1	1	1	1	1	0.135344	1	1	1	1	1	1	1	1	1	1	1	1	1	1
GO:0043149_stress fiber assembly	0.973403	1	1	1	1	1	1	1	1	0.973403	1	1	1	1	0.709956	1	1	1	1	1	1	1	1	0.949911	1	1	1	0.578826	1	1	1	0.578826	1	1	1	1	1	1	1	1	1	1	1	1	1	1	1	1	1
GO:0042476_odontogenesis	0.0114113	1	1	1	0.648224	0.593078	1	1	0.397628	1	0.580587	0.504417	1	1	1	1	1	1	0.874711	1	1	1	1	1	1	1	0.715548	0.580587	1	1	0.715548	1	1	1	0.874711	1	1	1	1	0.0114113	1	1	1	1	1	1	0.869382	1	0.593078
GO:0030323_respiratory tube development	0.000184072	1	0.0431099	0.410995	1	0.106312	0.492304	1	1	1	0.458919	1	0.926667	1	0.729514	1	1	0.455392	1	1	1	1	0.468531	0.252399	0.402308	1	0.168062	0.58114	0.819453	1	0.605583	0.402308	0.915203	1	1	1	0.584169	0.402308	0.130382	0.167499	1	0.258026	1	1	1	1	0.00945481	1	1
GO:0060249_anatomical structure homeostasis	2.94238e-18	1	1	1	0.756329	0.0318537	0.357824	0.0459388	1	0.581197	0.712619	1	1	0.877843	0.712619	0.877843	0.961239	1	1	1	1	1	0.756329	0.458808	1	1	1	0.581197	1	1	1	0.220823	1	0.451305	0.660571	1	0.760042	1	1	0.220823	0.244495	0.583201	0.220823	1	1	0.712619	0.517271	1	1
GO:0044089_positive regulation of cellular component biogenesis	6.08446e-10	1	0.758598	0.590556	1	0.211356	0.278805	0.549966	0.98426	0.8955	1	1	0.590556	1	0.667287	0.76691	1	1	0.886857	1	1	0.576976	0.549966	0.549966	0.590556	1	0.131661	0.582311	1	1	0.754408	1	1	0.69279	0.549966	0.360347	0.751047	0.582311	1	0.845792	0.582311	0.754408	1	1	1	0.667287	0.838783	1	1
GO:0001933_negative regulation of protein phosphorylation	1.49424e-12	1	0.916915	1	1	1	0.642634	1	1	0.146758	1	0.0027467	1	1	1	0.932701	1	1	1	1	0.745737	0.885687	0.146758	0.467873	0.642634	1	0.0517541	0.585006	1	1	1	0.642634	0.212569	0.810871	0.475911	0.0517541	0.876541	0.200349	1	0.983016	1	0.885687	1	1	1	1	0.983016	1	1
GO:0060415_muscle tissue morphogenesis	1	1	0.775561	1	1	1	0.775561	1	1	1	0.596404	0.585368	1	1	0.596404	1	1	1	0.0349216	1	1	1	1	0.784643	1	1	0.333972	0.585368	1	1	1	1	1	1	1	1	1	1	1	1	1	1	1	1	1	1	1	1	1
GO:0031334_positive regulation of protein complex assembly	2.0339e-09	1	1	0.971156	1	0.440436	0.373009	1	0.916453	1	1	1	0.572044	1	0.729474	1	1	1	0.825968	1	1	1	0.574779	1	1	1	0.706774	0.58584	1	1	0.642369	1	1	0.572044	0.572044	0.961695	0.642369	0.916453	1	0.584209	1	1	1	1	1	0.584209	1	1	1
GO:0048608_reproductive structure development	1.87034e-15	1	0.398258	1	1	0.00749502	0.00928185	0.274642	1	0.228076	0.201031	0.398258	0.617452	1	0.340956	0.951057	1	1	1	0.477746	1	0.951057	0.00749502	0.994618	0.336084	1	0.509159	0.588385	0.531043	1	1	0.0196689	0.321595	0.235307	0.477746	1	0.808856	1	0.0394217	0.0151614	0.994618	0.0151614	1	1	1	1	1	1	0.7143
GO:0012506_vesicle membrane	0.842027	1	1	1	1	0.974812	0.0381793	1	1	1	1	1	0.589364	1	0.00924804	1	1	0.0233033	0.53409	0.486202	0.663868	1	1	0.464127	1	0.842027	0.515579	0.589364	0.00639587	0.000595623	0.842027	0.589364	1	0.486202	0.0315117	0.589364	1	1	1	1	1	0.464127	1	1	0.842027	1	1	0.486202	0.0237024
GO:0005667_transcription factor complex	3.55193e-22	1	0.980294	0.665083	1	0.650485	0.650485	1	1	0.591128	0.706137	1	1	1	1	1	1	1	1	1	1	0.896185	1	1	1	1	0.220924	0.591128	1	1	1	0.650485	0.650485	1	0.948396	1	0.393596	1	0.781286	1	1	1	0.781286	1	1	0.730214	0.565919	1	1
GO:0019233_sensory perception of pain	0.231289	1	0.706339	1	1	1	1	1	1	1	1	1	1	1	1	1	1	1	0.82889	1	1	1	1	1	1	0.231289	1	0.592217	1	0.706339	0.706339	1	1	1	1	1	1	0.901416	1	1	1	1	1	1	1	1	1	0.592217	0.231289
GO:2001233_regulation of apoptotic signaling pathway	2.44454e-37	1	0.100213	1	1	0.639771	0.115901	0.190276	1	0.163784	0.685754	1	1	1	1	1	1	1	1	1	1	0.967514	1	0.437968	0.0967771	1	0.773137	0.593171	1	1	0.302113	0.00392269	1	1	0.593171	1	1	1	0.0531561	0.157957	0.593171	1	1	1	1	1	0.488775	1	1
GO:0051051_negative regulation of transport	1.41196e-11	0.538378	0.831733	1	0.740905	0.203628	0.00749442	0.538378	1	1	1	1	0.327836	1	0.329051	1	1	0.660307	0.980262	0.534083	1	0.117763	0.242522	0.906216	0.593222	1	0.0150471	0.593222	0.556589	1	0.787654	0.593222	1	0.227875	0.00972437	0.00073306	0.769267	0.0915808	1	1	0.039809	0.242522	1	0.648786	1	1	0.906216	1	1
GO:0012507_ER to Golgi transport vesicle membrane	1	1	1	1	1	1	0.00112393	1	1	1	1	1	0.0242256	1	0.738713	1	1	0.0304537	1	1	1	0.551342	1	1	1	0.542812	0.727275	0.59377	1.21768e-07	5.66615e-09	1	0.355701	1	0.00179565	1	1	1	1	1	1	1	0.841364	1	1	1	1	1	1	1
GO:0009150_purine ribonucleotide metabolic process	0.320291	0.740393	1	0.570423	0.902247	0.742611	1	0.995229	1	1	1	1	1	1	1	1	1	0.783784	1	1	1	1	0.434007	1	0.740393	1	1	0.595324	1	1	1	1	1	1	0.340002	0.261304	0.919717	0.740393	1	1	6.00164e-07	0.000949423	1	1	1	1	1	0.740393	0.434007
GO:0090257_regulation of muscle system process	0.606411	1	1	0.204678	1	1	1	1	1	1	1	1	1	1	0.606411	1	1	0.0347357	0.000416097	1	1	1	1	1	0.606411	0.694305	4.86405e-13	0.595628	1	1	0.917686	0.606411	1	1	1	1	1	1	0.234243	1	0.137661	7.97655e-05	1	1	1	1	1	1	1
GO:0010632_regulation of epithelial cell migration	0.00135761	1	1	0.0852492	1	0.641789	0.548282	0.548282	0.852599	1	1	0.0023654	1	1	1	0.687698	1	0.548282	1	0.548282	0.596025	1	0.00382186	1	0.895935	1	0.673391	0.596025	1	1	0.662389	1	1	1	0.0639817	0.895935	1	0.852599	1	0.40229	0.76428	0.784321	1	1	1	0.596025	1	1	1
GO:0002755_MyD88-dependent toll-like receptor signaling pathway	1.1588e-10	1	1	1	1	0.659958	1	1	0.311469	1	1	1	1	1	0.275694	1	1	1	1	1	1	1	1	1	1	1	1	0.596505	1	1	1	1	1	1	1	1	1	1	1	1	1	1	1	1	1	1	1	1	1
GO:0061458_reproductive system development	2.40899e-15	1	0.403489	1	1	0.00788678	0.00985194	0.28115	1	0.233454	0.204998	0.403489	0.624517	1	0.350052	0.947341	1	1	1	0.483472	1	0.947341	0.00788678	0.990866	0.342339	1	0.512759	0.597402	0.534753	1	1	0.0203366	0.327619	0.240976	0.492742	1	0.805414	1	0.040904	0.0160583	0.990866	0.0160583	1	1	1	1	1	1	0.718997
GO:0000118_histone deacetylase complex	0.269433	1	1	1	1	0.602292	1	1	1	1	1	0.444382	1	1	1	1	1	0.444382	1	1	1	1	1	1	1	1	1	0.602292	1	1	1	1	1	1	1	1	1	1	1	1	1	1	1	1	1	1	1	1	1
GO:0005539_glycosaminoglycan binding	0.727151	0.812702	0.667806	1	1	0.349592	1	0.0071915	1	1	0.495268	0.0171099	1	1	1	0.689573	1	1	1	0.351939	0.00021758	1	1	0.730377	1	1	1	0.603893	0.349592	1	1	1	0.351939	0.495088	1.80497e-07	0.000192321	1	0.0571799	1	0.351939	1	0.954774	1	1	0.0147335	1	1	1	1
GO:0071407_cellular response to organic cyclic compound	1.07952e-13	1	0.579363	0.87308	1	0.233816	0.136674	0.534148	0.405102	0.735206	0.437132	0.0273153	0.175673	0.595539	0.84073	0.276783	1	0.437132	0.7252	1	1	1	0.333154	0.629803	1	0.136674	0.473202	0.607379	1	0.521448	1	0.0499617	0.0499617	0.507888	0.00244547	0.410323	0.521448	0.00244547	0.486613	0.0192484	0.0475443	0.238755	1	1	0.108692	1	0.665756	1	1
GO:0071901_negative regulation of protein serine/threonine kinase activity	6.39945e-06	1	0.793835	1	1	1	0.878365	1	1	0.878365	1	0.0167129	1	1	1	0.794025	1	1	1	1	1	1	0.531931	0.268211	0.97904	1	0.114617	0.607603	1	1	1	1	1	0.531931	0.878365	0.500819	1	0.920083	1	1	1	0.531931	1	1	1	1	1	1	1
GO:0048568_embryonic organ development	4.51923e-05	1	0.87113	0.327024	1	0.000580752	0.0131802	0.865532	1	1	0.171076	0.0133549	0.320527	1	0.327024	0.0252916	1	0.139728	0.53605	0.49995	1	0.295412	0.858239	0.492941	0.114025	1	0.0209784	0.607859	1	1	0.818934	0.30591	0.607859	1	0.204274	1	1	1	0.724277	0.0579542	1	0.126348	1	1	1	1	1	1	0.698185
GO:0019693_ribose phosphate metabolic process	0.414801	0.414801	1	0.597361	0.967413	0.832202	1	1	1	1	1	1	1	1	1	1	1	0.85838	1	1	1	1	0.441556	1	0.806689	1	1	0.609072	1	1	1	1	1	1	0.433991	0.346097	0.972713	0.806689	1	1	1.79219e-06	0.00201127	1	1	1	1	1	0.806689	0.441556
GO:0048002_antigen processing and presentation of peptide antigen	1	1	1	1	0.590197	1	0.221899	1	1	0.944973	1	1	0.0545725	1	0.0240078	1	1	0.418377	0.928826	1	1	0.558267	1	1	1	1	1	0.609373	1.80202e-09	4.42116e-07	0.0992157	1	1	0.124507	1	1	1	1	1	1	1	1	0.569306	0.521623	1	1	1	1	1
GO:0001913_T cell mediated cytotoxicity	1	1	1	1	1	1	1	1	1	1	1	1	0.0238228	1	0.782206	1	1	1	1	1	1	0.571	1	1	1	1	1	0.610199	0.361393	0.234841	1	1	1	1	0.375736	1	1	1	1	1	1	0.885866	0.211159	1	1	1	1	1	1
hsa04540_Gap junction	5.50516e-05	1	0.163598	1	1	1	1	1	1	1	1	1	1	1	1	0.891857	1	1	0.24559	1	1	0.562338	1	1	1	1	1	0.610582	1	1	1	0.293419	0.293419	1	1	1	1	1	1	1	0.293419	0.0828412	1	1	1	1	0.222794	1	1
GO:0048011_neurotrophin TRK receptor signaling pathway	1.03031e-34	1	0.00959113	1	1	0.932821	0.856312	1	1	1	0.742222	1	1	0.883388	0.241615	1	1	1	1	1	0.742222	0.241615	0.772845	1	1	1	0.742222	0.610729	1	1	0.845881	0.00959113	0.289358	0.758761	0.854355	1	1	1	0.758761	0.00959113	0.610729	0.342063	1	1	1	1	0.164583	1	0.753558
GO:0002478_antigen processing and presentation of exogenous peptide antigen	1	1	1	1	0.616234	1	0.161908	1	1	0.985982	1	1	0.0394293	1	0.0159578	1	1	0.378966	0.970964	1	1	0.543132	1	1	1	1	1	0.612093	5.0054e-10	1.88491e-07	0.0860764	1	1	0.0994917	1	1	1	1	1	1	1	1	1	0.543132	1	1	1	1	1
GO:0019903_protein phosphatase binding	1.80231e-07	1	1	1	1	0.31666	1	1	1	1	1	1	1	1	1	1	1	1	1	1	1	1	1	1	1	1	0.855597	0.61382	1	1	1	0.0690263	1	0.589259	1	1	0.855597	1	1	0.589259	0.913842	1	1	1	1	1	1	1	1
GO:0097305_response to alcohol	1.80263e-18	1	0.61451	0.919287	0.545734	0.256427	0.145789	0.358042	0.454353	0.776191	1	0.48131	1	1	0.836976	0.630427	1	0.256427	1	1	1	0.560853	1	0.677204	1	0.358042	0.486791	0.61451	1	0.550753	0.571446	0.454353	0.887912	0.521784	0.112598	0.21481	0.550753	0.00786595	0.521784	0.358042	0.963712	0.99894	1	1	0.0103008	1	0.702732	1	1
GO:0071900_regulation of protein serine/threonine kinase activity	7.58171e-22	1	0.446258	0.365552	1	0.223833	0.029572	0.0811503	0.609283	0.574387	1	0.000599707	1	1	0.757489	0.818888	1	1	1	1	0.648606	1	0.126163	0.49002	0.126163	0.573722	0.335692	0.615921	1	0.734474	1	0.126163	1	0.250165	0.147294	0.126163	0.734474	0.295357	1	0.475239	0.630363	0.0509077	1	1	1	1	0.49002	1	0.677641
GO:0042063_gliogenesis	3.3746e-10	0.774859	0.376859	0.961067	1	0.453497	0.543795	1	1	1	1	1	0.950016	1	0.756411	1	1	0.334557	1	1	1	1	1	0.722144	0.453497	0.543795	0.740717	0.616013	0.453497	1	0.630808	0.453497	1	0.510812	1	0.950016	0.616013	0.453497	0.576087	0.453497	0.422636	0.422636	1	1	0.453497	1	0.740717	1	1
GO:0009259_ribonucleotide metabolic process	0.372544	0.372544	1	0.596859	0.935571	0.804669	1	1	1	1	1	1	1	1	1	1	1	0.819994	1	1	1	1	0.442789	1	0.780769	1	1	0.61772	1	1	1	1	1	1	0.372544	0.300354	0.951681	0.780769	1	1	1.03204e-06	0.0013779	1	1	1	1	1	0.780769	0.442789
GO:0000079_regulation of cyclin-dependent protein serine/threonine kinase activity	0.000820155	1	1	1	1	1	1	1	1	1	1	0.619197	1	1	1	1	1	1	1	1	1	1	1	0.908819	0.619197	1	0.768901	0.619197	1	1	1	1	1	0.619197	1	1	1	1	1	0.619197	1	0.908819	1	1	1	1	1	1	1
GO:0051149_positive regulation of muscle cell differentiation	0.00011508	1	0.800557	1	1	0.624156	1	1	1	1	1	1	1	1	1	1	1	1	0.292572	1	1	1	1	1	1	1	1	0.624156	1	1	1	1	1	1	1	1	1	1	1	1	1	1	1	1	1	1	1	1	1
GO:0031901_early endosome membrane	1	1	0.804792	1	1	1	1	1	1	1	1	1	0.505335	1	1	1	1	1	1	1	1	1	1	0.811663	1	1	0.73397	0.626594	0.956814	0.73397	1	1	1	1	0.811663	1	1	1	1	1	1	1	1	1	1	1	1	1	1
GO:0015698_inorganic anion transport	0.829333	1	1	1	0.97108	1	1	1	1	1	1	1	1	1	1	1	1	1	1	1	1	1	0.191069	1	1	0.000846705	1	0.627044	1	1	0.324321	0.191069	1	1	1	1	1	1	1	1	1	1	0.97108	1	0.191069	1	1	1	1
GO:0008584_male gonad development	0.351831	1	0.20644	1	1	0.0778268	0.963352	0.178117	1	0.351831	1	1	1	1	1	1	1	1	1	1	1	1	0.623844	0.854539	1	1	1	0.627838	0.963352	1	1	1	0.439058	1	1	1	1	1	0.642546	0.627838	1	0.884	1	1	1	1	1	1	0.632281
GO:0046546_development of primary male sexual characteristics	0.351831	1	0.20644	1	1	0.0778268	0.963352	0.178117	1	0.351831	1	1	1	1	1	1	1	1	1	1	1	1	0.623844	0.854539	1	1	1	0.627838	0.963352	1	1	1	0.439058	1	1	1	1	1	0.642546	0.627838	1	0.884	1	1	1	1	1	1	0.632281
GO:0019884_antigen processing and presentation of exogenous antigen	1	1	1	1	0.628797	1	0.180021	1	1	1	1	1	0.0443056	1	0.0191957	1	1	0.397307	1	1	1	0.562044	1	1	1	1	1	0.628797	7.30623e-10	2.42391e-07	0.0901481	1	1	0.107718	1	1	1	1	1	1	1	1	1	0.562044	1	1	1	1	1
GO:0001558_regulation of cell growth	3.88245e-11	1	0.46639	1	1	1	1	0.000565334	1	1	1	1	1	1	1	0.961236	1	1	1	1	1	0.623691	0.226529	1	1	0.870089	0.598903	0.630222	1	1	0.403561	1	1	1	0.177478	0.636036	0.851066	0.630222	1	0.756184	0.177478	0.00141661	1	1	1	1	1	1	1
GO:0002474_antigen processing and presentation of peptide antigen via MHC class I	1	1	1	1	0.641152	1	1	1	1	1	1	1	0.0367344	1	0.0480523	1	1	1	0.853641	1	1	1	1	1	1	1	1	0.631232	0.000102331	0.645772	0.649659	1	1	1	1	1	1	1	1	1	1	1	0.641152	0.641152	1	1	1	1	1
GO:0048638_regulation of developmental growth	6.26022e-23	0.313101	0.665444	1	1	0.680396	1	0.528815	1	1	0.448358	0.41959	1	1	0.426906	0.680396	1	1	0.0218834	1	1	0.561723	0.0793872	0.250046	0.117973	1	0.41959	0.632088	1	1	1	0.943361	0.943361	1	0.0218834	0.955617	0.150913	0.926659	0.122842	0.0856221	0.0518441	0.0218834	1	1	1	1	0.753781	1	1
GO:0002711_positive regulation of T cell mediated immunity	1	1	1	1	1	1	1	1	1	1	1	1	0.0366191	1	0.811456	1	1	1	1	1	1	0.579024	1	1	1	1	1	0.633231	0.363882	0.256089	1	1	1	0.531609	0.39852	1	1	1	1	1	1	0.918926	0.232948	1	1	1	1	1	1
GO:0050795_regulation of behavior	0.00843143	1	1	1	1	0.697055	0.0137992	1	1	1	1	1	0.985046	1	1	1	1	1	0.842826	1	1	0.593592	1	1	1	0.58106	0.773523	0.635663	1	1	1	1	0.146422	1	1	0.985046	1	0.138605	1	1	0.138605	0.544335	1	1	1	1	1	0.466786	0.593592
GO:0050727_regulation of inflammatory response	7.59266e-10	1	1	0.111925	0.553268	0.702249	2.43804e-06	2.4264e-06	0.932961	1	1	1	1	1	0.881075	0.226716	1	1	0.838307	1	1	0.00238855	1	1	1	1	1	0.636104	0.357157	0.57508	1	0.959475	0.959475	0.00948264	0.547734	0.393234	1	8.46402e-06	1	1	0.300442	0.117683	1	1	0.0968044	1	1	1	0.50478
hsa04713_Circadian entrainment	0.582873	0.365616	1	1	1	1	1	1	1	1	1	1	1	1	1	1	1	1	0.365616	1	1	0.582873	1	1	0.517285	0.582873	0.86051	0.637381	1	0.877849	1	1	1	1	1	1	1	1	1	1	1	0.049399	1	1	1	1	1	1	1
GO:0002053_positive regulation of mesenchymal cell proliferation	0.000375496	1	1	0.450148	1	0.0209179	1	0.565313	1	1	0.274584	0.473829	1	1	0.834062	1	1	0.473829	1	1	1	1	0.565313	0.350654	1	1	1	0.637425	1	1	1	0.44896	0.44896	1	0.44896	1	1	1	1	0.0483943	1	1	1	1	1	1	0.0375541	1	1
GO:1901343_negative regulation of vasculature development	1	1	1	1	1	0.638119	1	1	1	1	0.660491	1	1	1	1	1	1	1	1	1	1	1	1	1	1	1	1	0.638119	1	1	1	1	1	1	1	1	1	1	1	1	0.736503	0.752147	1	1	1	1	1	1	1
GO:0038179_neurotrophin signaling pathway	2.17513e-34	1	0.0101431	1	1	0.951536	0.867183	1	1	1	0.756767	1	1	0.894509	0.253835	1	1	1	1	1	0.756767	0.253835	0.796803	1	1	1	0.756767	0.641632	1	1	0.856891	0.0101431	0.298503	0.781286	0.867183	1	1	1	0.781286	0.0101431	0.641632	0.361524	1	1	1	1	0.169313	1	0.763695
GO:0001228_RNA polymerase II transcription regulatory region sequence-specific DNA binding transcription factor activity involved in positive regulation of transcription	1.06611e-09	1	1	0.43485	1	0.163677	0.0324758	1	0.894224	0.810676	1	0.194678	0.43485	1	0.43485	1	1	1	0.42939	1	1	0.563581	1	0.326066	0.43485	1	0.262989	0.642256	1	1	1	0.43485	1	1	1	1	1	0.13046	0.154149	0.0474111	0.14798	0.545931	1	1	1	1	0.357987	0.43485	0.537464
GO:0015844_monoamine transport	1	0.813258	1	1	1	1	1	1	1	1	1	1	1	1	1	1	1	1	1	1	1	1	1	1	0.627622	0.64314	1	0.64314	1	1	0.698051	0.950196	1	1	1	1	1	0.950196	1	1	1	1	1	1	1	1	1	1	1
GO:0030669_clathrin-coated endocytic vesicle membrane	1	1	1	1	1	1	0.00148686	1	1	1	1	1	1	1	0.843787	1	1	0.0330724	1	1	1	0.601978	1	1	1	1	1	0.645121	1.28531e-05	1.0556e-06	0.205143	0.381647	1	0.002244	0.0855232	0.0277003	1	1	1	1	1	1	1	1	1	1	1	1	0.158335
hsa05416_Viral myocarditis	1	1	1	1	1	1	8.85976e-07	1	1	1	1	1	0.0362457	1	0.161467	1	1	0.0457862	0.0236899	1	1	0.588055	1	0.273273	1	1	0.158233	0.645528	5.5988e-07	2.46027e-10	1	0.374104	0.374104	0.000184433	1	1	1	1	1	0.259524	1	0.982551	1	1	1	1	1	1	1
GO:0005905_coated pit	0.64677	1	1	1	1	1	1	1	1	1	1	1	1	1	1	1	1	1	1	1	0.840991	1	1	1	1	1	1	0.64677	1	1	0.959497	1	1	1	0.0164534	1	1	1	1	1	1	0.959497	0.0629851	1	1	1	1	1	1
GO:2000181_negative regulation of blood vessel morphogenesis	1	1	1	1	1	0.647373	1	1	1	1	0.666725	1	1	1	1	1	1	1	1	1	1	1	1	1	1	1	1	0.647373	1	1	1	1	1	1	1	1	1	1	1	1	0.746826	0.746826	1	1	1	1	1	1	1
GO:0000982_RNA polymerase II core promoter proximal region sequence-specific DNA binding transcription factor activity	1.64685e-11	1	1	0.454141	1	0.232173	0.454141	1	0.921928	0.838132	0.494073	1	0.210487	1	0.40855	1	1	0.454141	0.454141	1	1	0.576774	1	0.41391	0.953358	1	0.0480956	0.650231	1	1	1	0.454141	0.949582	0.533463	0.921928	1	1	0.00658849	0.210487	0.072573	1	0.570174	0.533463	1	1	1	0.438591	0.454141	0.533205
GO:1901681_sulfur compound binding	0.107767	1	1	1	1	0.414363	1	0.0101097	1	1	0.528213	0.022223	1	1	1	0.764718	1	1	0.903062	0.428229	0.000227281	1	1	0.820223	1	1	1	0.652249	0.414363	1	1	1	0.429459	0.528213	1.37093e-05	0.00017116	1	1	1	1	1	0.528213	1	0.0973244	1.23706e-05	1	0.837788	1	1
GO:0001912_positive regulation of leukocyte mediated cytotoxicity	0.65955	1	1	1	1	1	0.992071	1	1	1	1	1	0.0380879	1	0.159332	1	1	0.477473	1	1	1	0.601978	1	1	1	1	1	0.658561	0.367039	0.239183	1	1	1	1	0.431391	1	1	1	1	1	0.9213	0.17604	0.214197	1	1	1	1	1	1
GO:0016829_lyase activity	1	1	1	1	0.00167537	1	1	1	1	1	1	1	1	1	1	1	1	1	1	1	1	1	1	1	1	1	1	0.65965	1	1	1	1	1	1	1	1	1	1	1	1	1	0.561476	1	1	0.188503	1	1	1	1
GO:0003205_cardiac chamber development	0.945216	1	0.897194	1	1	0.0892294	0.243518	1	1	1	0.108658	0.0242952	1	1	0.525985	1	1	1	0.0741997	1	1	1	1	0.925497	1	1	0.00645501	0.662672	1	1	1	1	1	1	1	1	1	1	0.154814	1	1	0.574235	1	1	1	1	0.945216	1	1
GO:0006979_response to oxidative stress	1.42885e-51	1	0.891511	1	0.826804	1	0.243425	0.337447	1	1	1	1	1	1	0.625257	1	1	0.693784	1	1	1	0.891511	1	1	1	0.625257	1	0.664398	1	1	0.449413	0.361877	0.664398	0.843591	0.785443	0.664398	1	0.350856	1	1	0.186108	1	0.785443	1	1	1	1	1	1
GO:0030802_regulation of cyclic nucleotide biosynthetic process	0.520019	1	0.879454	1	1	0.726853	1	1	1	1	1	1	1	1	1	0.879454	1	1	0.985849	1	1	1	1	0.889534	1	1	1	0.665889	1	1	1	1	1	1	0.492785	0.545749	1	1	1	1	0.000870635	0.000870635	1	1	1	1	1	0.545749	0.167467
GO:0034142_toll-like receptor 4 signaling pathway	4.57301e-08	1	1	1	1	0.74558	0.572307	1	0.572307	1	1	1	1	1	0.918089	1	1	1	1	1	1	1	1	1	1	1	1	0.666256	1	1	1	1	1	0.572307	0.980282	1	1	1	1	1	1	1	1	1	1	1	1	1	1
GO:1902882_regulation of response to oxidative stress	5.268e-09	1	1	1	1	1	1	1	1	1	1	1	1	1	1	1	1	1	1	1	1	1	1	1	1	1	1	0.672	1	1	1	1	1	1	0.17185	1	1	1	1	1	1	1	1	1	1	1	1	1	1
GO:0030308_negative regulation of cell growth	0.00868365	1	0.907433	1	1	1	1	1	1	1	1	1	1	1	1	0.907433	1	1	1	1	1	1	0.591723	1	1	1	0.557327	0.672145	1	1	0.813167	1	1	1	0.672145	1	1	1	1	1	0.303178	0.0251305	1	1	1	1	1	1	1
GO:0010959_regulation of metal ion transport	2.10002e-05	0.0339558	1	1	1	1	1	1	1	1	1	1	1	1	1	1	0.644967	0.725839	0.214427	1	1	1	1	1	0.725839	0.644967	7.46927e-07	0.673908	1	1	1	1	1	1	0.919079	1	1	1	0.796699	1	1	0.00213267	1	1	1	0.774815	1	1	1
GO:0071496_cellular response to external stimulus	1.46284e-14	0.789161	1	0.457601	1	0.449047	0.0845061	0.601194	0.449047	0.822634	1	1	1	1	0.533181	1	0.785803	0.208317	0.415816	1	1	1	1	0.0708302	0.0466346	1	0.522458	0.67467	1	0.610462	0.625217	0.150037	0.92372	1	0.0730546	0.156459	0.198106	0.449047	1	0.0292124	0.0292124	0.0708302	0.575927	1	0.809263	1	1	1	1
GO:0007219_Notch signaling pathway	1.03105e-08	1	1	1	1	0.711869	0.471256	1	1	1	1	1	0.524301	1	1	0.768344	1	0.524301	0.50444	1	1	0.471256	1	0.823238	1	1	1	0.674772	1	0.711869	1	1	1	1	1	1	1	1	0.674772	0.322961	1	0.543851	1	1	1	1	0.0993741	1	1
GO:0030808_regulation of nucleotide biosynthetic process	0.250308	1	0.88314	1	1	0.742745	1	1	1	1	1	1	1	1	1	0.88314	1	0.53142	1	1	1	1	1	0.895395	1	1	1	0.677229	1	1	1	1	1	1	0.504781	0.53142	1	1	1	1	0.00106668	0.00106668	1	1	1	1	1	0.53142	0.177927
GO:1900371_regulation of purine nucleotide biosynthetic process	0.250308	1	0.88314	1	1	0.742745	1	1	1	1	1	1	1	1	1	0.88314	1	0.53142	1	1	1	1	1	0.895395	1	1	1	0.677229	1	1	1	1	1	1	0.504781	0.53142	1	1	1	1	0.00106668	0.00106668	1	1	1	1	1	0.53142	0.177927
hsa04672_Intestinal immune network for IgA production	0.223007	1	1	1	1	1	9.84839e-09	1	1	1	1	1	0.411921	1	0.869579	1	1	0.0375418	1	1	1	0.0035003	1	1	1	1	0.857225	0.678197	1.8997e-07	9.03361e-09	1	1	1	0.00010915	1	1	1	0.401099	1	1	1	1	1	1	1	1	1	1	1
GO:0001764_neuron migration	0.120652	1	0.805925	1	1	0.322065	1	1	1	1	1	0.570857	1	1	0.805925	1	1	1	0.342222	1	1	1	1	1	1	0.672061	1	0.678389	1	1	1	1	1	1	1	1	0.778041	1	1	1	1	1	1	1	1	1	1	1	1
GO:0010810_regulation of cell-substrate adhesion	0.00995191	1	1	1	1	0.732475	0.596637	0.287169	1	1	1	0.0338665	0.539294	0.827318	0.85054	0.288472	1	1	1	1	1	1	0.00995191	0.85054	1	1	1	0.679345	1	1	1	0.539294	1	1	0.539294	1	1	1	1	1	1	1	1	1	1	1	1	1	1
GO:0006476_protein deacetylation	2.22868e-10	1	1	1	1	0.679436	1	0.679436	1	1	1	1	1	1	0.825538	1	1	1	1	1	1	1	1	1	1	1	1	0.679436	1	1	1	1	1	1	1	1	1	1	1	1	1	1	1	1	1	1	1	1	1
GO:0019900_kinase binding	2.43884e-24	1	1	0.783944	1	0.157974	0.157974	1	1	0.682426	1	0.244421	1	0.681309	1	1	1	0.844636	0.681309	1	0.783944	0.720578	0.681309	0.681309	0.551011	0.0257721	0.0498465	0.681309	1	0.892355	0.921095	0.0498465	0.77511	0.681309	0.930875	1	0.892355	1	1	0.00314856	1	1	0.844636	1	1	1	0.681309	1	0.816094
GO:0032735_positive regulation of interleukin-12 production	0.647565	1	1	1	1	1	5.35401e-05	0.627179	1	1	1	1	1	1	0.164458	1	1	1	1	1	1	1	1	1	1	1	1	0.682555	1	0.274722	1	0.472891	1	0.00274447	1	1	1	0.462322	1	1	1	1	1	1	1	1	1	1	1
GO:0046661_male sex differentiation	0.0632757	1	0.227089	1	1	0.00571738	1	0.227089	1	0.408836	0.68308	1	1	1	1	1	1	1	1	1	1	1	0.68308	0.917741	1	1	1	0.684836	1	1	1	1	0.485348	1	1	1	1	1	0.16048	0.68308	1	0.227089	1	1	1	1	1	1	0.684836
GO:1903649_regulation of cytoplasmic transport	6.25728e-15	0.667336	0.872562	1	1	0.690986	0.00180809	0.667336	1	1	1	0.731755	0.686007	1	0.670767	1	1	1	1	1	1	0.678324	1	0.951984	0.43736	1	0.140944	0.686007	1	0.815762	1	0.686007	1	0.293992	0.838036	1	0.815762	0.686007	0.756345	0.678324	0.901751	0.951984	1	1	1	1	0.970811	1	1
GO:0031343_positive regulation of cell killing	0.743535	1	1	1	1	1	1	1	1	1	1	1	0.0437908	1	0.0173544	1	1	0.494773	1	1	1	0.626947	1	1	1	1	1	0.686338	0.379349	0.249205	1	1	1	1	0.493256	1	1	1	1	1	0.962131	0.196718	0.222656	1	1	1	1	1	1
GO:0019882_antigen processing and presentation	1	1	1	1	0.60917	1	0.0301965	1	1	0.954749	1	1	0.0677343	1	0.0421356	1	1	0.442483	0.937649	1	1	0.047179	1	1	1	1	1	0.690896	7.94268e-09	9.51612e-07	0.10927	1	1	0.155929	0.919746	1	1	1	1	1	1	1	0.585923	0.550581	1	1	1	1	1
GO:0046683_response to organophosphorus	0.00176293	1	1	1	1	1	1	1	1	1	1	1	1	1	1	1	1	1	1	1	1	1	0.623175	1	1	1	0.900957	0.694086	1	1	1	1	1	1	1	1	1	1	1	1	1	1	1	1	1	1	1	1	1
GO:0007411_axon guidance	0.00342772	0.0907694	0.00620403	0.693218	1	1	0.941961	1	1	1	1	1	1	1	0.693218	1	1	1	1	1	1	1	1	1	1	0.0635952	0.803634	0.698603	0.803634	1	0.694898	0.679997	0.819236	1	1	1	1	1	1	0.811089	1	0.803634	1	1	1	1	0.803634	1	1
GO:0097485_neuron projection guidance	0.00342772	0.0907694	0.00620403	0.693218	1	1	0.941961	1	1	1	1	1	1	1	0.693218	1	1	1	1	1	1	1	1	1	1	0.0635952	0.803634	0.698603	0.803634	1	0.694898	0.679997	0.819236	1	1	1	1	1	1	0.811089	1	0.803634	1	1	1	1	0.803634	1	1
GO:0030134_ER to Golgi transport vesicle	1	0.344035	1	1	1	1	0.00282031	1	1	1	1	1	0.037063	1	0.881978	1	1	0.0465591	1	1	1	0.649674	1	1	1	0.63934	0.868545	0.699645	4.10659e-07	1.92371e-08	1	0.428644	1	0.00375854	1	0.432653	1	1	1	1	1	0.970711	1	1	1	1	1	1	1
GO:0030141_secretory granule	0.0039418	1	1	1	1	1	1	1	1	1	1	1	1	1	0.0746053	1	1	0.391613	1	1	1	0.644807	1	0.57415	0.0665894	1	1	0.699856	1	1	0.0665894	1	1	1	0.799018	0.721737	1	1	0.913095	0.637637	0.366769	1	0.913095	1	1	1	1	1	1
GO:0016358_dendrite development	0.0322874	1	1	1	1	1	1	1	1	1	1	1	1	1	1	1	1	1	1	1	1	0.313735	1	1	1	0.607509	1	0.699916	1	1	0.77429	1	1	1	0.553347	0.553347	1	0.553347	1	1	0.553347	1	1	1	1	1	1	1	1
GO:0006164_purine nucleotide biosynthetic process	0.276499	1	0.978403	1	0.893837	0.703041	1	1	1	1	1	1	1	1	1	0.978403	1	0.705119	1	1	1	0.893837	0.82835	1	0.703041	1	1	0.703041	1	1	1	1	1	1	0.703041	0.703041	1	1	1	1	0.000764837	0.000396094	1	1	1	1	1	0.703041	0.325895
GO:0043235_receptor complex	0.000561706	1	0.296439	1	1	1	0.0862349	0.398477	0.494174	1	1	1	1	1	1	1	1	0.244397	1	1	1	0.65878	0.146138	1	0.496162	0.00226439	0.549624	0.703841	0.486114	0.232152	0.0862349	0.013629	0.206416	0.365611	0.229473	0.206416	0.658606	0.185264	1	1	0.229473	1	1	1	1	1	1	1	1
GO:0014074_response to purine-containing compound	0.000133804	1	1	1	1	1	1	1	1	1	1	1	1	1	1	1	1	1	1	1	1	1	0.578052	1	1	1	0.578052	0.703954	1	1	1	1	1	1	1	1	1	1	1	1	0.578052	1	1	1	1	1	1	1	1
GO:0038123_toll-like receptor TLR1:TLR2 signaling pathway	1.42424e-10	1	1	1	1	0.716293	1	1	0.457249	1	1	1	1	1	0.98032	1	1	1	1	1	1	1	1	1	1	1	1	0.707639	1	1	1	1	1	1	1	1	1	1	1	1	1	1	1	1	1	1	1	1	1
GO:0038124_toll-like receptor TLR6:TLR2 signaling pathway	1.42424e-10	1	1	1	1	0.716293	1	1	0.457249	1	1	1	1	1	0.98032	1	1	1	1	1	1	1	1	1	1	1	1	0.707639	1	1	1	1	1	1	1	1	1	1	1	1	1	1	1	1	1	1	1	1	1
GO:0051928_positive regulation of calcium ion transport	0.034052	0.966201	1	1	1	1	1	1	1	0.976286	1	1	1	1	0.861453	1	1	1	0.971476	1	1	1	1	0.939476	1	1	0.366321	0.708647	1	1	1	1	1	1	1	1	1	1	1	1	1	0.210239	1	1	1	0.736659	1	1	1
GO:0030799_regulation of cyclic nucleotide metabolic process	0.376688	1	0.853965	1	1	0.790761	1	0.612791	1	1	1	1	1	1	1	0.857152	1	1	0.997395	1	1	1	1	0.897381	1	1	1	0.708983	1	1	1	1	1	1	0.330743	0.580623	1	1	1	1	0.0022533	0.0022533	1	1	1	1	1	0.580623	0.222733
hsa04060_Cytokine-cytokine receptor interaction	8.09469e-09	1	1	1	1	0.418721	1.91143e-11	0.0538916	1	0.930084	1	1	0.427729	1	1	1	1	0.128594	1	1	1	0.0614662	0.00137314	1	1	1	0.471603	0.709221	0.0614662	0.0123166	0.689441	0.427729	1	1	0.956176	1	1	0.0762334	1	1	1	1	1	1	1	1	1	1	0.545709
GO:0016311_dephosphorylation	0.533988	1	1	1	1	0.821015	1	1	0.533988	1	1	1	1	1	1	1	1	1	1	1	1	0.914737	1	1	0.630373	1	1	0.710323	1	1	1	1	1	1	1	1	1	0.533988	1	1	1	1	1	1	0.821015	1	1	1	1
hsa05320_Autoimmune thyroid disease	0.851491	1	1	1	1	1	2.09083e-08	1	1	1	1	1	0.0271404	1	0.123593	1	1	0.0343719	1	1	1	0.000151726	1	1	1	1	1	0.710334	2.36767e-07	1.15376e-10	1	0.405102	1	0.000100117	1	1	1	1	1	1	1	1	1	1	1	1	1	1	1
GO:0009187_cyclic nucleotide metabolic process	0.351788	0.886607	0.791536	1	1	0.773222	1	0.59941	1	1	1	1	1	1	1	0.791536	1	1	0.903322	1	1	1	1	0.819472	0.580194	1	1	0.711596	1	1	1	1	1	1	0.234212	0.580194	1	0.580194	1	1	9.48157e-05	3.80575e-05	1	1	1	1	1	0.580194	0.234212
GO:0010631_epithelial cell migration	0.000241671	1	1	0.0220468	1	0.711861	0.455476	0.356335	0.929034	1	1	0.00861046	1	1	1	0.734126	1	0.542537	1	0.542537	0.621509	1	0.0125199	1	0.965416	0.62153	0.542537	0.711861	1	1	0.711861	0.95383	1	1	0.0691075	0.542537	1	0.929034	1	0.310181	0.929034	0.414533	1	1	1	0.621509	1	1	1
GO:0045017_glycerolipid biosynthetic process	0.336472	1	1	0.766928	1	1	1	0.939938	0.716388	1	1	1	1	1	1	1	1	1	1	0.716388	0.256188	1	1	1	1	1	1	0.713047	1	1	1	0.722859	1	1	0.000111085	0.268919	1	1	0.951591	0.416758	1	1	1	1	1	1	1	1	1
GO:1901605_alpha-amino acid metabolic process	0.714196	1	1	0.832938	1	1	1	1	0.261021	1	1	1	1	1	1	1	1	1	1	1	1	1	1	1	1	1	1	0.714196	1	1	1	1	1	1	1	1	1	0.735229	1	1	1	0.714196	1	0.261021	2.22458e-14	0.000622232	1	0.734187	1
GO:0030534_adult behavior	0.00349066	1	0.95216	1	1	0.238869	1	1	1	1	1	1	1	1	1	1	1	1	1	1	1	1	1	1	1	1.83936e-05	1	0.71449	1	1	0.00679683	0.00422222	1	1	1	1	1	1	1	1	0.0203232	1	1	1	1	0.71449	1	0.527424	0.740241
GO:0043903_regulation of symbiosis, encompassing mutualism through parasitism	0.00398169	1	0.825487	1	1	1	0.640454	0.301116	1	1	1	1	1	1	0.9567	1	1	1	1	1	1	0.640454	1	1	1	1	1	0.716123	0.441613	1	1	1	1	0.598826	1	1	1	0.0215139	1	1	1	1	1	1	1	1	0.922967	1	1
GO:0090184_positive regulation of kidney development	1.81384e-06	1	0.361094	0.488201	1	0.0198546	1	0.639443	1	1	1	0.0925962	1	1	1	0.361094	1	0.526445	1	1	1	1	0.639443	0.36812	1	1	1	0.71843	0.406719	1	1	1	1	1	1	1	1	1	1	1	1	1	1	1	1	1	0.36812	1	1
GO:0030168_platelet activation	1.42753e-13	0.912282	1	1	1	1	0.0251663	0.320022	1	1	1	1	1	1	0.000288966	0.79539	0.912282	1	1	1	1	0.677269	0.320022	1	0.0340976	1	0.931034	0.722725	0.964045	0.687539	0.245261	1	1	0.650832	0.0519983	0.172449	0.687539	0.476905	0.650832	0.530221	1	0.406558	0.650832	1	0.570748	1	1	1	1
GO:0090132_epithelium migration	0.000276156	1	1	0.0229355	1	0.723347	0.200613	0.343362	0.937282	1	1	0.00888359	1	1	1	0.74111	1	0.548091	1	0.548091	0.627717	1	0.013145	1	0.973838	0.627717	0.548091	0.723347	1	1	0.723347	0.9622	1	1	0.0737804	0.548091	1	0.937282	1	0.294054	0.937282	0.403493	1	1	1	0.627717	1	1	1
GO:0010464_regulation of mesenchymal cell proliferation	0.000788745	1	1	0.526445	1	0.0271654	1	0.644922	1	1	0.307131	0.0854741	1	1	0.928709	1	1	0.52819	1	1	1	1	0.644922	0.386145	1	1	0.917588	0.72666	1	1	1	0.51141	0.51141	1	0.52819	1	1	1	1	0.0701042	1	1	1	1	1	1	0.0505622	1	1
GO:0032386_regulation of intracellular transport	9.90919e-21	0.291074	0.918802	1	1	0.32674	0.00574317	0.647871	1	1	1	0.558143	0.727341	1	0.291074	0.946765	1	1	1	1	1	0.677131	0.644675	0.99839	0.45916	1	0.165658	0.727341	1	0.82005	0.85552	0.45916	1	0.369188	0.868394	1	0.82005	0.420828	0.772167	0.270372	0.772167	0.797441	1	1	1	1	1	1	1
GO:0032970_regulation of actin filament-based process	0.116932	1	0.636167	1	1	0.801004	1	1	1	1	1	0.833031	0.801004	1	0.717571	1	1	0.548742	0.725137	1	1	1	0.717571	0.717571	0.499973	1	1.37156e-05	0.727491	1	1	1	0.499973	1	1	1	1	0.962995	1	1	1	1	0.548742	1	1	1	0.89333	1	1	1
GO:0003007_heart morphogenesis	0.0297183	1	0.746821	0.140207	1	0.0137898	0.47043	0.605137	1	1	0.116525	0.0137898	1	1	0.513729	1	1	0.0353978	0.0137898	1	1	1	0.605137	0.337551	1	1	1.2427e-05	0.727853	1	1	0.727853	1	0.136623	1	0.441692	1	1	1	0.14252	1	1	0.605137	1	1	1	1	0.84465	1	1
GO:0033673_negative regulation of kinase activity	2.60679e-09	1	0.775473	1	1	1	0.677753	1	0.994085	0.387146	1	0.010401	1	1	1	0.78719	1	1	1	1	0.148577	1	0.0972552	0.288652	0.148577	1	0.223603	0.7287	1	1	1	0.46998	1	0.24357	0.203456	0.0330209	0.71002	0.148577	1	0.761281	1	0.32056	1	1	1	1	0.85177	1	1
GO:0010638_positive regulation of organelle organization	3.28919e-19	1	0.533693	1	1	0.304974	0.304974	1	1	0.180208	1	1	0.468496	1	0.304974	0.555061	1	1	1	1	1	0.999823	0.282361	1	0.468496	1	1	0.729224	0.679715	0.869545	1	0.282361	0.729224	0.679715	0.360847	0.749771	1	1	0.360847	0.360847	0.757454	1	1	1	1	0.757454	0.65976	1	1
GO:0045334_clathrin-coated endocytic vesicle	1	1	1	1	1	1	0.000163974	1	1	1	1	1	1	1	0.951521	1	1	0.0398304	1	1	1	0.0690783	1	1	1	1	1	0.729933	2.42558e-05	1.99977e-06	0.233036	0.424316	1	0.00336664	0.114142	0.0330644	1	1	1	1	1	1	1	1	1	1	1	1	0.179879
GO:0090130_tissue migration	0.000315002	1	1	0.0238494	1	0.733657	0.209348	0.352802	0.945501	1	1	0.00916235	1	1	1	0.748079	1	0.55364	1	0.55364	0.633896	1	0.0137936	1	0.982227	0.633896	0.55364	0.730875	1	1	0.730875	0.970538	1	1	0.0786979	0.55364	1	0.945501	1	0.30647	0.945501	0.417109	1	1	1	0.633896	1	1	1
GO:0008344_adult locomotory behavior	0.00574455	1	0.918143	1	1	0.731847	1	1	1	1	1	1	1	1	1	1	1	1	1	1	1	1	1	1	1	0.00635144	1	0.731847	1	1	1	1	1	1	1	1	1	1	1	1	1	1	1	1	1	1	1	1	1
GO:0051091_positive regulation of sequence-specific DNA binding transcription factor activity	6.28601e-15	1	0.775473	1	1	0.00114491	7.8262e-05	0.64133	1	0.997756	1	1	1	1	1	1	1	0.606392	1	1	1	0.369119	1	1	1	1	1	0.732999	1	0.722054	1	1	1	1	1	1	1	0.537671	0.666991	0.772993	0.369119	1	1	1	1	0.614906	0.924779	1	1
GO:0019902_phosphatase binding	2.48116e-07	1	1	1	1	0.568606	1	1	1	1	1	1	1	1	1	1	1	1	1	1	1	1	1	1	0.637717	1	0.991024	0.733419	1	1	1	0.183458	0.637717	0.645545	1	1	0.898629	1	1	0.568606	1	1	1	1	1	1	1	1	1
GO:0002683_negative regulation of immune system process	2.88419e-06	1	1	0.146401	0.622485	0.18437	9.43919e-13	0.656821	1	0.870993	1	1	0.0301594	1	0.110239	0.726802	1	0.485073	0.861509	1	1	1.81884e-08	1	1	1	1	0.95066	0.735191	0.374907	0.647223	0.178878	0.401762	1	0.000567647	0.18437	0.994894	1	0.0262842	1	0.326534	0.675052	1	1	1	1	1	0.805953	0.35092	0.110239
GO:0010883_regulation of lipid storage	0.00258934	1	1	1	1	1	0.224822	0.656243	1	1	1	1	1	1	0.961304	1	1	1	1	0.143734	0.00877278	0.675207	1	0.338299	1	1	1	0.737102	1	1	1	1	1	1	3.61603e-09	0.00258934	1	0.00258934	1	1	0.195821	1	1	1	0.0611265	1	1	1	1
GO:0052652_cyclic purine nucleotide metabolic process	0.423954	0.988891	0.881274	1	1	0.795826	1	1	1	1	1	1	1	1	1	0.881274	1	1	1	1	1	1	1	0.92099	0.599216	1	1	0.737574	1	1	1	1	1	1	0.599216	0.599216	1	1	1	1	1.37406e-05	4.36591e-06	1	1	1	1	1	0.599216	0.225689
GO:0010927_cellular component assembly involved in morphogenesis	1	1	1	1	1	1	1	1	1	1	1	1	1	1	1	1	1	1	0.619717	1	1	1	1	1	1	1	1	0.737939	1	1	1	1	1	1	1	1	1	1	1	1	1	1	1	1	1	1	1	1	1
GO:0051224_negative regulation of protein transport	0.00641527	1	1	1	1	0.318444	0.00438224	1	1	1	1	1	1	1	0.197627	1	1	1	0.94887	1	1	0.0880709	0.620193	1	1	1	0.423752	0.739511	1	1	1	1	1	0.197627	0.221469	0.423752	0.772566	0.389946	1	1	0.216204	1	1	0.631502	1	1	0.94268	1	1
GO:0009152_purine ribonucleotide biosynthetic process	0.311157	1	1	1	0.928461	0.740059	1	1	1	1	1	1	1	1	1	1	1	0.740059	1	1	1	1	0.846794	1	0.740059	1	1	0.740059	1	1	1	1	1	1	0.740059	0.740059	1	1	1	1	0.000623753	0.000315041	1	1	1	1	1	0.740059	0.399188
GO:0043270_positive regulation of ion transport	2.06438e-05	0.481618	1	0.541428	1	0.783281	1	1	1	0.9657	1	1	1	1	0.915699	1	1	1	0.489239	0.520889	1	1	0.623777	0.855107	1	0.0140706	3.51992e-06	0.742646	1	1	1	1	1	1	0.574347	1	1	1	0.66043	1	1	0.00974599	1	1	0.798858	0.623777	1	1	1
GO:0009190_cyclic nucleotide biosynthetic process	0.429397	0.994882	0.886756	1	1	0.800887	1	1	1	1	1	1	1	1	1	0.886756	1	1	1	1	1	1	1	0.926644	0.603196	1	1	0.745936	1	1	1	1	1	1	0.603196	0.603196	1	1	1	1	1.45561e-05	4.65731e-06	1	1	1	1	1	0.603196	0.228664
GO:0048871_multicellular organismal homeostasis	1.09898e-06	1	1	0.544777	0.699067	0.0141654	0.747542	0.0264675	1	1	1	1	0.544777	1	1	0.808874	1	1	0.507083	1	1	1	0.430034	0.430034	1	1	1	0.747542	1	1	1	1	0.544777	0.647572	0.369976	0.544777	0.290992	1	1	0.544777	0.00367836	0.0868507	0.00178974	0.639427	1	0.639427	1	1	0.647572
GO:0035637_multicellular organismal signaling	1	0.345704	1	1	1	1	1	1	1	1	1	1	1	1	1	1	1	0.583401	0.345704	1	1	1	1	0.995325	1	0.0222834	4.31302e-10	0.750291	1	1	1	1	1	1	1	1	0.958759	1	1	1	0.995325	0.164827	1	1	1	1	1	1	1
GO:0032103_positive regulation of response to external stimulus	2.2819e-08	1	1	1	1	0.847929	7.19346e-05	0.253832	1	1	1	1	1	1	1	1	1	1	1	1	1	1	1	1	1	1	0.984237	0.750908	1	1	1	1	0.481906	0.614136	0.971501	1	1	0.0856798	1	1	0.305931	0.028073	1	1	0.919721	1	1	1	1
GO:0007204_positive regulation of cytosolic calcium ion concentration	2.95358e-05	0.9005	1	1	1	0.767218	0.592132	1	1	0.946589	1	1	1	1	0.592132	1	1	1	0.592132	1	1	0.522843	1	0.833602	1	1	0.592132	0.75299	1	1	1	1	0.592132	1	0.592132	1	1	1	0.290372	0.767218	0.592132	0.278581	1	1	1	1	1	1	0.278581
GO:0016049_cell growth	9.86799e-15	1	0.535978	0.784241	1	1	1	0.00310578	1	1	1	0.532725	1	1	1	1	1	0.832591	1	1	1	0.380694	0.325952	1	1	0.990819	0.389518	0.756177	1	1	0.447366	0.763	1	1	0.280666	0.763	0.944368	0.367712	1	0.750123	0.149352	0.00763688	1	1	1	1	1	1	1
GO:0055081_anion homeostasis	2.0291e-05	0.393768	1	0.512775	1	1	1	0.10456	1	1	1	1	1	0.330386	1	1	1	1	1	1	0.244782	0.71054	0.693588	0.352799	1	1	1	0.759353	1	1	1	0.49752	1	1	1.89412e-10	1.89412e-10	0.289399	0.0501109	1	1	0.244782	1	1	1	0.000637859	1	1	1	1
GO:0009260_ribonucleotide biosynthetic process	0.442676	0.759877	1	1	0.955506	0.759877	1	1	1	1	1	1	1	1	1	1	1	0.759877	1	1	1	1	0.90252	1	0.759877	1	1	0.759877	1	1	1	1	1	1	0.759877	0.759877	1	1	1	1	0.000963159	0.00051315	1	1	1	1	1	0.759877	0.442676
GO:0010742_macrophage derived foam cell differentiation	3.65931e-06	1	1	1	1	1	0.255087	0.684196	1	1	1	1	1	1	0.990627	1	1	1	1	1	0.00446737	1	1	0.38782	1	1	1	0.760561	1	1	1	1	1	1	4.70639e-06	2.30632e-05	1	0.46101	1	1	0.235793	0.235793	1	1	0.00251344	1	1	1	1
GO:0090077_foam cell differentiation	3.65931e-06	1	1	1	1	1	0.255087	0.684196	1	1	1	1	1	1	0.990627	1	1	1	1	1	0.00446737	1	1	0.38782	1	1	1	0.760561	1	1	1	1	1	1	4.70639e-06	2.30632e-05	1	0.46101	1	1	0.235793	0.235793	1	1	0.00251344	1	1	1	1
GO:1900542_regulation of purine nucleotide metabolic process	0.170909	1	0.83584	1	1	0.801068	1	0.65314	1	1	1	1	1	1	1	0.842223	1	0.647127	0.988201	1	1	1	0.651343	0.887443	1	1	1	0.761282	1	1	1	1	1	1	0.149012	0.14978	0.799777	1	1	1	0.0040342	0.0040342	1	1	1	1	1	0.616624	0.169686
GO:0006936_muscle contraction	1	0.762656	1	0.854697	1	1	1	1	1	1	1	1	1	1	0.705145	1	1	0.454927	1.26613e-05	1	1	1	1	1	1	0.0666502	3.52984e-10	0.762656	1	1	1	0.368039	1	1	1	1	1	1	0.368039	1	0.394954	0.00225826	1	1	1	0.998486	1	1	0.368039
GO:0050708_regulation of protein secretion	0.000130496	0.403731	1	0.178562	0.635513	0.828681	2.41324e-07	0.679421	0.94274	1	1	1	0.989433	1	0.403731	0.736401	0.828681	1	0.0164146	1	1	0.0014011	0.679421	1	7.43132e-08	0.67962	1	0.767317	0.890816	0.667764	0.679421	0.977	1	0.0248462	0.265497	0.178371	1	0.0288434	0.601819	0.403731	0.000413697	0.263104	0.601819	0.560302	1	1	1	1	1
GO:0046390_ribose phosphate biosynthetic process	0.399405	0.771482	1	1	0.969567	0.771482	1	1	1	1	1	1	1	1	1	1	1	0.771482	1	1	1	1	0.925326	1	0.771482	1	1	0.771482	1	1	1	1	1	1	0.771482	0.771482	1	1	1	1	0.00109508	0.000592734	1	1	1	1	1	0.771482	0.399405
GO:0008217_regulation of blood pressure	0.012639	1	1	1	1	1	1	1	1	1	1	1	1	1	0.714283	1	1	1	0.00428186	0.714283	1	1	1	1	1	1	1	0.772722	1	1	0.831732	1	1	1	1	1	1	1	1	1	0.00216077	3.36109e-12	1	1	0.205359	1	1	1	0.772722
GO:0030239_myofibril assembly	0.997596	1	0.997596	1	1	1	1	1	1	1	1	1	1	1	0.807336	1	0.997596	1	0.390884	1	1	1	1	1	1	1	0.390884	0.777476	1	1	1	1	1	1	1	1	1	1	1	1	1	1	1	1	1	1	1	1	1
GO:0051480_cytosolic calcium ion homeostasis	9.7013e-05	0.941985	1	1	1	0.830317	0.65096	1	1	0.9896	1	1	1	1	0.65096	1	1	1	0.65096	1	1	0.580331	1	0.872113	1	1	0.65096	0.779428	1	1	1	1	0.65096	1	0.651253	1	1	1	0.34036	0.830317	0.651253	0.114393	1	1	1	1	1	1	0.32676
GO:0080135_regulation of cellular response to stress	2.84756e-43	1	0.589404	1	1	0.664778	0.319855	0.0796167	1	0.360461	0.780249	1	1	1	0.746889	0.620963	1	0.589404	1	1	1	1	0.426439	1	0.780249	1	1	0.780249	1	1	0.985778	0.0754226	1	1	0.431968	1	1	0.760527	1	0.236254	0.813973	1	0.895561	1	1	1	0.0917542	1	1
hsa04014_Ras signaling pathway	1.2879e-20	1	0.311468	0.535784	1	1	0.209746	1	0.50613	1	0.57422	0.535784	1	1	0.535784	1	1	1	0.438005	1	1	0.385324	0.147197	1	0.535784	1	0.984069	0.782326	1	0.74523	1	0.00758042	1	0.613264	0.251308	1	1	1	0.202447	0.0648876	1	0.202447	1	1	1	1	0.147197	1	0.644268
GO:0006816_calcium ion transport	6.28368e-05	0.784897	1	1	1	1	0.810702	1	1	0.784897	1	1	1	1	0.878804	1	0.784897	1	0.39528	1	1	0.972543	1	1	1	0.174483	0.0141937	0.784897	1	0.91579	0.941208	1	1	1	1	1	1	1	0.878804	1	1	0.0141937	1	1	1	0.826208	1	1	0.482146
GO:0003012_muscle system process	0.592693	0.71887	1	0.43083	1	1	1	1	1	1	1	1	1	1	0.368546	1	1	0.480401	3.77698e-05	1	1	1	1	0.662513	0.795918	0.0939129	3.53089e-09	0.790611	1	1	0.467111	0.394053	1	1	1	1	1	1	0.0667346	1	0.227946	0.00131904	1	1	1	0.904438	1	1	0.365911
GO:0016525_negative regulation of angiogenesis	1	1	1	1	1	1	1	1	1	1	0.791372	1	1	1	1	1	1	1	1	1	1	1	1	1	1	1	1	0.791372	1	1	1	1	1	1	1	1	1	1	1	1	0.791372	0.791372	1	1	1	1	1	1	1
GO:0010769_regulation of cell morphogenesis involved in differentiation	0.000609583	0.923599	0.372282	1	1	0.856643	1	0.374865	1	1	1	0.132188	1	0.823235	1	0.823235	1	1	1	1	1	1	0.372282	0.372282	0.483344	0.380063	1	0.791419	0.987086	1	0.327215	0.483344	1	1	0.372282	0.483344	0.32523	1	0.679934	1	0.686478	1	1	1	1	1	1	1	1
GO:0006140_regulation of nucleotide metabolic process	0.197118	1	0.854882	1	1	0.833326	1	0.669999	1	1	1	1	1	1	1	0.861316	1	0.662602	1	1	1	1	0.669999	0.907267	1	1	1	0.792593	1	1	1	1	1	1	0.160419	0.160419	0.818355	1	1	1	0.00471457	0.00471457	1	1	1	1	1	0.631654	0.177978
GO:0001910_regulation of leukocyte mediated cytotoxicity	0.300374	1	1	1	1	1	1	1	1	1	1	1	0.0498362	1	0.198282	1	1	0.590951	1	1	1	0.726621	1	1	1	1	1	0.79389	0.444684	0.289145	1	1	1	1	0.591451	1	1	1	1	1	1	0.241472	0.258834	1	1	1	1	1	1
GO:0001653_peptide receptor activity	1	1	1	1	1	1	1	1	1	1	1	1	1	1	0.566324	1	1	1	1	1	1	1	1	1	1	1	1	0.794391	1	1	1	1	1	1	1	1	1	1	1	1	1	0.692251	1	1	1	1	1	0.692251	0.130577
GO:0007423_sensory organ development	0.000238139	1	1	0.509115	1	0.001587	0.514785	0.197215	1	1	0.780414	0.0075133	1	1	1	0.53945	1	0.257714	0.648816	1	1	1	0.427438	1	0.197215	1	0.2736	0.794899	1	1	0.4944	0.780345	0.0154288	0.406554	0.972646	1	0.944522	0.72983	0.867944	0.257714	0.427438	0.135742	1	1	1	0.807265	0.598591	1	1
hsa04530_Tight junction	0.559856	1	0.559856	1	1	0.864141	1	1	1	1	1	1	1	1	1	1	1	1	0.631742	1	1	1	1	1	1	1	1	0.796931	1	1	1	0.683363	0.683363	1	1	1	1	1	1	1	1	1	1	1	1	1	0.631742	1	1
hsa04015_Rap1 signaling pathway	3.26384e-14	1	0.274954	0.565818	1	1	1	1	1	1	0.666113	1	1	1	0.616941	0.900098	1	1	1	1	1	0.715986	0.29148	1	0.0226123	0.715986	1	0.79733	1	0.792308	1	0.0226123	0.54677	0.666113	0.664221	1	1	1	0.715986	0.0119639	0.666113	0.378095	1	1	1	1	0.0703021	1	0.715986
GO:0019207_kinase regulator activity	0.00580727	1	0.305284	1	1	1	1	1	1	1	1	0.259856	1	1	1	1	1	1	1	1	0.790286	0.790286	1	0.361045	0.259856	1	0.259856	0.799301	1	1	1	0.618975	1	1	1	1	1	1	1	0.40728	1	1	1	1	1	1	1	1	1
GO:0001822_kidney development	4.20461e-05	1	0.806037	0.564928	0.739637	0.00370432	1	0.739637	1	1	0.656008	0.00206136	1	1	1	0.368268	1	0.0497125	0.971345	1	1	0.761076	0.737701	0.880088	0.564928	1	0.988602	0.800044	0.130068	1	0.784636	1	0.170241	1	1	1	1	1	1	0.600176	0.737701	0.00599925	1	1	1	1	0.423401	1	1
GO:0060333_interferon-gamma-mediated signaling pathway	0.000833113	1	1	1	1	1	3.23098e-10	1	1	1	1	1	0.0757001	1	0.0529157	1	1	0.0931858	1	1	1	0.00124367	0.685288	1	1	1	1	0.800307	4.30029e-06	1.85166e-09	1	0.496738	1	4.31913e-05	0.807698	1	1	0.0036425	1	1	1	1	1	1	1	1	1	0.126959	0.218005
GO:0031400_negative regulation of protein modification process	2.39373e-15	1	1	1	0.958188	0.867821	0.764147	1	1	0.353458	1	0.0229155	1	1	1	1	1	1	1	1	0.867821	0.440476	0.390197	0.68349	0.835736	1	0.241124	0.806302	0.805952	1	1	0.440476	0.440476	0.703715	0.372676	0.198262	0.977676	0.421849	1	1	1	0.874758	0.935692	0.867821	1	1	1	1	1
GO:0016055_Wnt signaling pathway	4.76919e-07	1	1	1	0.900003	4.76919e-07	1	1	1	1	0.205774	0.853818	1	1	1	1	1	0.502047	0.697313	1	1	1	1	0.633734	0.409189	0.697313	0.152768	0.807239	0.720014	1	0.981764	0.807239	0.147606	1	0.642925	1	1	1	1	0.0598889	1	1	0.890361	0.853818	1	1	0.0598889	1	1
GO:0031341_regulation of cell killing	0.334201	1	1	1	1	1	1	1	1	1	1	1	0.0571445	1	0.0276839	1	1	0.582773	1	1	1	0.738359	1	1	1	1	1	0.807472	0.438011	0.269726	1	1	1	1	0.636387	1	1	1	1	1	1	0.240161	0.240161	1	1	1	1	1	1
GO:1903522_regulation of blood circulation	0.0463069	0.952413	1	1	1	1	1	1	1	1	1	1	1	1	0.69805	1	1	0.0463069	1.64035e-06	1	1	0.722396	1	0.924723	1	0.39961	4.08279e-13	0.80783	1	1	0.29084	1	1	1	0.722396	1	1	1	0.722396	1	0.168081	9.55587e-12	1	1	0.367403	1	1	1	1
GO:0032655_regulation of interleukin-12 production	0.344451	1	1	1	1	1	3.0523e-08	0.735189	1	1	1	1	0.557276	1	0.0258978	1	1	1	1	1	1	0.757403	1	1	1	1	1	0.810128	1	0.324045	1	0.557276	1	0.00662403	1	1	1	0.551836	1	1	1	1	1	1	1	1	1	1	1
GO:0051924_regulation of calcium ion transport	1.88322e-05	0.52864	1	1	1	0.893014	1	1	1	1	1	1	1	1	0.958849	1	0.52864	1	0.161928	1	1	1	1	0.95032	1	1	0.0174887	0.8131	1	1	1	1	1	1	0.893014	1	1	1	0.78757	1	1	0.00133899	1	1	1	0.745855	1	1	1
GO:0016323_basolateral plasma membrane	1	0.54518	1	1	0.814497	0.875766	1	1	1	1	1	1	1	1	1	0.974329	1	1	0.545863	1	1	1	0.748606	1	1	0.775207	0.00059834	0.814497	1	1	1	0.626501	1	1	1	1	1	1	1	0.626501	1	0.0458725	0.249999	1	0.0100985	1	1	1	1
GO:0019210_kinase inhibitor activity	0.949172	1	0.949172	1	1	1	1	1	0.995539	1	1	0.777613	1	1	1	1	1	1	1	1	0.819054	1	1	0.949172	0.995539	1	0.819054	0.819054	1	1	1	1	0.995539	1	1	0.995539	1	1	1	1	1	0.930463	1	1	1	1	1	1	1
GO:0035303_regulation of dephosphorylation	0.495178	1	1	1	1	0.409763	1	1	1	1	1	1	1	1	1	1	1	0.674876	1	1	1	1	1	1	1	1	1	0.820284	1	1	1	1	1	1	1	1	1	1	1	1	1	1	1	1	1	1	1	1	1
GO:0021543_pallium development	0.0611555	1	1	1	1	1	1	1	1	1	1	1	1	1	1	1	1	1	1	1	1	1	1	1	1	0.804708	1	0.821146	1	1	1	1	1	1	1	1	1	1	1	1	1	1	1	1	1	1	1	1	1
GO:0007519_skeletal muscle tissue development	0.0092664	1	0.913619	1	1	0.859872	1	1	1	1	1	0.155237	1	1	1	1	1	0.800245	1	1	1	1	1	0.0842988	1	1	0.155237	0.822094	1	1	1	1	1	1	1	1	1	1	1	1	1	1	0.822094	1	1	0.822094	1	1	1
GO:0010463_mesenchymal cell proliferation	0.00123485	1	1	0.59618	1	0.0290593	1	0.733048	1	1	0.367716	0.00831977	1	1	1	1	1	0.628271	1	1	1	1	0.733048	0.459938	1	1	1	0.825581	1	1	1	0.578669	0.578669	1	0.672287	1	1	1	1	0.01452	1	1	1	1	1	1	0.0551488	1	1
GO:0032615_interleukin-12 production	0.114659	1	1	1	1	1	3.65896e-08	0.750076	1	1	1	1	0.568843	1	0.0275658	1	1	1	1	1	1	0.772677	1	1	1	1	1	0.826307	1	0.320615	1	0.568843	1	0.00706145	1	1	1	0.563338	1	1	1	1	1	1	1	1	1	1	1
GO:0002709_regulation of T cell mediated immunity	0.962533	1	1	1	1	1	1	1	1	1	1	1	0.061793	1	1	1	1	1	1	1	1	0.757403	1	1	1	1	1	0.827005	0.465283	0.330161	1	1	1	0.696208	0.640936	1	1	1	1	1	1	1	0.300978	1	1	1	1	1	1
GO:0003823_antigen binding	0.183738	1	1	1	1	1	0.00962758	1	1	1	1	1	0.0659823	1	0.235568	1	1	0.592999	0.423572	1	1	0.769376	1	1	1	1	1	0.829481	1.04485e-07	1.25e-07	1	1	1	0.116646	1	1	1	1	1	1	1	0.30577	0.249807	0.229878	0.417405	1	1	1	1
hsa04970_Salivary secretion	1	1	1	1	1	1	1	1	1	1	1	1	1	1	1	1	1	1	1	1	1	0.79947	1	1	1	0.79947	0.907452	0.831593	1	1	1	1	1	1	1	1	1	1	1	1	0.016544	0.00301231	1	1	1	1	1	1	1
GO:0010720_positive regulation of cell development	5.64786e-10	1	0.455054	1	1	0.219101	0.457934	0.458206	1	1	1	0.0563297	1	0.764862	0.664666	0.457934	1	0.565677	0.477831	1	1	0.477831	0.457934	0.811823	0.509314	0.712886	1	0.831727	0.958567	1	0.683032	1	0.50077	1	0.457934	0.509314	0.664666	0.0283465	1	1	0.0204759	0.811823	1	1	1	0.565677	1	1	1
hsa05143_African trypanosomiasis	0.0860493	1	1	1	1	1	0.326182	1	0.553254	1	1	1	1	1	1	1	1	1	1	1	1	0.789578	1	1	1	1	1	0.832246	1	1	1	0.553254	1	1	0.553254	0.553254	1	0.553254	1	1	1	1	1	1	1	1	1	1	1
GO:0060443_mammary gland morphogenesis	0.0119796	1	1	0.588505	1	0.00417696	1	0.729853	1	1	0.0159843	0.623057	1	1	1	1	1	0.62195	1	1	1	1	1	0.428249	1	1	0.373685	0.83908	1	1	1	1	1	1	1	1	1	0.538312	0.0185762	0.01834	1	0.409752	1	1	1	1	1	1	1
GO:0030858_positive regulation of epithelial cell differentiation	0.380324	1	1	0.566544	1	0.380324	0.443533	0.74479	1	0.478049	1	0.380324	1	1	1	0.444518	1	0.612182	1	1	1	1	0.74479	0.444518	0.564381	0.74479	1	0.841324	0.482677	1	1	1	1	1	1	1	1	1	1	1	1	1	1	1	1	1	1	1	0.390242
GO:0048659_smooth muscle cell proliferation	3.34108e-07	1	1	1	1	0.887714	0.0379595	1	0.517488	1	0.297606	0.631631	1	1	0.316721	1	1	1	1	1	0.303826	1	0.730815	1	0.13785	1	0.313652	0.842134	1	1	0.335458	0.539635	1	0.715143	0.843675	0.13785	1	0.13785	0.313652	0.0081643	0.13785	0.141702	1	1	0.260746	1	1	1	1
GO:0006469_negative regulation of protein kinase activity	5.53543e-09	1	0.898228	1	1	1	0.765339	1	1	0.501604	1	0.0115162	1	1	1	0.898228	1	1	1	1	0.733832	1	0.403844	0.452032	0.600616	1	0.325785	0.84227	1	1	1	1	1	0.700658	0.452032	0.196787	1	0.588953	1	1	1	0.700658	1	1	1	1	0.956109	1	1
GO:0060538_skeletal muscle organ development	0.0162155	1	0.966716	1	1	0.524232	1	1	1	1	1	0.192393	1	1	1	1	1	0.783622	1	1	1	1	1	0.0951521	1	1	0.192393	0.842969	1	1	1	1	1	1	1	1	1	1	1	1	1	1	0.842969	1	1	0.818621	1	1	1
GO:0032868_response to insulin	1.03685e-28	0.491503	0.327339	1	1	0.913043	0.319412	1	1	1	0.633382	1	1	1	1	1	1	1	1	1	0.648173	0.0478474	0.0380636	0.913043	0.214742	0.750748	0.633382	0.845233	1	1	1	0.555633	0.555633	1	0.0172279	0.555633	1	0.196508	1	0.0823622	0.00729448	0.50302	1	1	1	1	0.105078	1	1
GO:0097285_cell-type specific apoptotic process	7.9098e-35	0.891514	0.0144943	0.222634	1	0.912111	8.36487e-05	1	1	0.443511	1	0.574151	1	1	0.219254	0.329672	1	0.0825116	0.909336	1	1	0.0652526	1	0.811328	0.0190876	1	1	0.846705	1	0.647099	0.0545736	4.72662e-05	1	0.385693	0.385693	0.215151	1	0.174553	0.593447	0.00100672	0.0242136	1	1	1	0.761593	1	0.000551875	1	0.574151
GO:0008528_G-protein coupled peptide receptor activity	1	1	1	1	1	1	1	1	1	1	1	1	1	1	0.542241	1	1	1	1	1	1	1	1	1	1	1	1	0.846934	1	1	1	1	1	1	1	1	1	1	1	1	1	0.669329	1	1	1	1	1	0.669329	0.126385
GO:0005581_collagen trimer	1	1	1	1	1	1	1	0.158517	1	1	1	1	1	1	1	1	1	1	1	1	1	1	1	1	1	1	1	0.848895	1	1	1	1	0.129305	1	1	1	1	1	1	1	1	1	1	1	1	1	1	1	1
GO:0045995_regulation of embryonic development	0.58286	1	1	1	1	0.88995	1	1	1	1	1	0.852476	1	1	1	1	1	1	1	1	1	1	1	1	1	1	0.945107	0.852476	1	1	1	1	1	1	0.852476	1	1	0.852476	1	1	1	1	1	1	1	1	1	1	1
GO:0098590_plasma membrane region	0.136255	0.281652	1	1	0.910958	0.906265	1	1	1	1	1	1	1	1	0.810561	0.172818	1	0.906265	0.284031	0.123568	0.856177	1	0.000700492	0.671197	0.856177	0.172818	0.000351695	0.856177	1	1	0.136255	0.170308	0.852603	1	0.115248	0.427249	1	1	1	0.68414	0.351597	0.0064799	0.314647	0.284031	0.000225846	1	1	1	1
GO:0090183_regulation of kidney development	1.88488e-06	1	0.412411	0.577536	1	0.0038608	1	0.761371	1	1	1	0.14429	1	1	1	0.412411	1	0.62399	1	1	1	1	0.761371	0.430629	0.575346	1	1	0.857011	0.492138	1	1	1	1	1	1	1	1	1	1	1	1	1	1	1	1	1	0.430629	1	1
GO:0010660_regulation of muscle cell apoptotic process	0.000375496	1	0.470724	1	1	1	1	1	1	1	1	1	1	1	1	1	1	1	0.510705	1	1	1	0.832745	1	0.272013	1	1	0.857562	1	1	0.470724	1	1	1	0.606889	0.610146	1	1	0.462711	1	1	1	1	1	1	1	1	1	1
GO:0048864_stem cell development	0.0812108	1	0.0812108	0.556788	1	0.0448861	0.553027	0.485	1	0.516902	0.177328	0.286106	0.556788	1	1	0.889124	1	0.556788	1	1	1	1	1	1	0.219781	1	0.177328	0.859985	1	1	0.837736	1	0.554973	1	1	1	1	1	0.219781	0.0823382	1	0.516902	1	1	1	1	0.490679	1	0.209936
GO:1903651_positive regulation of cytoplasmic transport	7.54569e-10	1	0.879702	1	1	1	0.274585	0.722409	1	1	1	1	1	1	1	1	1	1	1	1	1	1	1	0.984748	0.236038	1	1	0.861564	1	0.832094	1	1	1	0.722409	1	1	1	1	0.743912	0.879702	1	1	1	1	1	1	1	1	1
GO:0048008_platelet-derived growth factor receptor signaling pathway	1.49164e-05	0.542175	1	1	1	1	0.12911	0.236613	1	1	1	1	1	1	1	1	1	0.682443	1	1	1	0.236827	0.236613	1	1	1	1	0.864458	1	1	1	1	0.634971	0.746964	0.682443	1	1	0.634971	1	1	1	0.415494	1	1	1	1	1	1	1
GO:0048566_embryonic digestive tract development	0.865144	1	1	1	1	0.322991	1	1	1	1	0.342853	0.197059	0.585654	1	1	1	1	0.197059	1	1	1	1	1	1	0.197059	1	1	0.865144	1	1	0.413504	1	0.585654	1	1	1	1	0.585654	1	0.400473	1	1	1	1	1	1	1	1	1
GO:0034762_regulation of transmembrane transport	0.0162727	0.0512681	1	1	0.978197	0.645215	1	1	1	1	1	1	1	1	1	1	1	0.96993	0.0526735	1	1	1	0.792973	1	1	7.55341e-06	1.05375e-07	0.865402	1	1	1	1	1	1	1	1	1	1	0.96993	1	1	0.00237382	1	1	1	0.96993	1	1	0.96993
GO:0006801_superoxide metabolic process	0.000305446	1	1	1	1	1	1	1	1	1	1	1	1	1	1	1	1	1	1	1	1	1	1	1	1	1	1	0.86627	1	1	1	1	1	1	1	1	1	1	1	1	1	1	1	1	1	1	1	1	1
GO:0010817_regulation of hormone levels	1.19069e-10	0.88174	0.778798	0.589924	1	0.156924	0.0642981	0.778798	0.543541	1	0.586693	1	1	1	0.522655	0.382269	0.871459	1	0.899062	0.46087	0.589924	0.00939651	0.481793	1	3.40555e-08	0.224272	0.758174	0.871459	0.0551537	1	1	1	1	0.772314	0.0068748	0.586693	0.0551537	0.0684193	0.0417774	0.78056	3.65399e-05	3.68656e-08	0.0417774	0.589924	0.0263364	1	1	1	1
hsa04810_Regulation of actin cytoskeleton	0.000122576	1	0.527246	1	1	1	1	1	1	1	1	1	1	1	0.527246	1	1	1	1	1	1	1	1	1	1	1	1	0.879381	0.197777	1	1	0.0602452	1	1	1	1	1	1	1	0.0602452	1	1	1	1	1	1	0.137208	1	1
GO:0051495_positive regulation of cytoskeleton organization	0.880153	1	1	1	1	0.942653	1	1	1	1	1	1	0.880153	1	0.880153	1	1	1	1	1	1	1	0.880153	1	1	1	1	0.880153	1	1	1	1	1	1	1	0.880153	1	1	1	1	1	1	1	1	1	0.880153	1	1	1
GO:0007159_leukocyte cell-cell adhesion	5.51811e-16	0.900919	1	0.542844	1	0.301588	6.99069e-20	1	1	1	1	1	0.20372	1	0.00940398	0.298397	1	0.586535	0.918609	1	1	1.68206e-07	1	0.833679	1	1	1	0.88026	4.5247e-06	0.000240352	1	0.00156283	1	4.25689e-07	0.824786	1	0.661256	0.0436107	0.606575	0.301588	1	0.156331	1	1	1	0.569174	1	0.348911	0.586535
GO:0051017_actin filament bundle assembly	0.850926	1	1	1	1	0.881145	1	1	1	1	1	1	1	1	0.963273	1	1	1	1	1	1	1	1	1	1	1	1	0.881145	1	1	1	0.226869	1	1	1	1	1	1	1	1	1	1	1	1	1	1	1	1	1
GO:0061572_actin filament bundle organization	0.850926	1	1	1	1	0.881145	1	1	1	1	1	1	1	1	0.963273	1	1	1	1	1	1	1	1	1	1	1	1	0.881145	1	1	1	0.226869	1	1	1	1	1	1	1	1	1	1	1	1	1	1	1	1	1
GO:0032388_positive regulation of intracellular transport	1.42144e-14	0.667194	0.865812	1	1	1	0.185559	0.792784	1	1	1	0.729772	1	1	0.729772	0.882641	1	1	1	1	1	1	0.78685	0.944422	0.293285	1	1	0.882641	1	0.792784	1	0.670355	1	0.763634	1	1	1	0.670355	0.749606	0.293205	0.793423	1	1	1	1	1	1	1	1
GO:0051222_positive regulation of protein transport	1.7535e-07	0.50757	0.806178	0.614749	0.727814	1	4.53319e-05	0.780689	0.577369	1	1	0.644967	1	1	0.737201	0.824718	1	0.342444	0.0276814	1	1	0.210313	0.780689	1	0.00143164	1	1	0.888069	0.57343	0.747238	0.772642	1	1	0.0441204	0.994959	1	1	0.577369	0.210313	0.737201	0.357787	1	1	0.644967	1	1	1	1	1
GO:0009165_nucleotide biosynthetic process	0.899141	0.899141	1	1	1	0.899141	1	1	1	1	1	1	1	1	1	1	1	0.925801	1	1	1	1	1	0.899141	0.899141	1	1	0.899141	1	1	1	1	1	1	0.947774	0.899141	1	1	1	1	0.00586668	0.00269724	1	1	1	1	1	0.899141	0.529445
GO:0044706_multi-multicellular organism process	3.81231e-09	1	1	1	1	0.193609	0.879923	0.85492	1	1	1	1	1	1	1	0.920214	1	1	1	1	1	1	0.117115	1	1	1	1	0.899223	1	1	1	1	1	0.81383	1	1	0.899223	0.730347	0.193609	0.748708	0.173357	0.109369	0.864054	1	1	1	1	1	1
GO:0071346_cellular response to interferon-gamma	0.00348574	1	1	1	1	1	3.54872e-09	1	1	1	1	1	0.112677	1	0.0950762	1	1	0.138437	1	1	1	0.0029716	0.775263	1	1	1	1	0.900564	1.2202e-05	7.22311e-09	1	0.558522	1	0.000131308	1	1	1	0.00681817	1	1	0.381921	0.39759	1	1	1	1	1	0.147883	0.258246
GO:0008047_enzyme activator activity	0.0121798	1	0.861091	1	1	0.945156	1	1	1	1	1	1	1	1	1	1	1	1	1	0.893984	1	0.900726	1	0.893984	0.900726	0.900726	0.151256	0.900726	1	1	1	0.702588	0.900726	1	0.151256	0.102477	1	1	1	1	0.900726	0.945156	1	1	1	1	1	1	1
GO:1901293_nucleoside phosphate biosynthetic process	0.901828	0.901828	1	1	1	0.901828	1	1	1	1	1	1	1	1	1	1	1	0.928542	1	1	1	1	1	0.901828	0.901828	1	1	0.901828	1	1	1	1	1	1	0.950555	0.901828	1	1	1	1	0.00601294	0.00275345	1	1	1	1	1	0.901828	0.536376
GO:0051348_negative regulation of transferase activity	8.47609e-12	1	0.897836	1	0.776312	0.962407	0.910224	1	1	0.493242	1	0.0264747	1	1	0.720233	0.903628	1	1	1	1	0.223945	1	0.223945	0.402855	0.237832	1	0.402855	0.903628	0.495624	1	0.826307	0.232196	1	0.402855	0.216501	0.0804046	0.791551	0.223945	1	1	1	0.550477	1	0.715932	1	1	0.979445	1	1
hsa04024_cAMP signaling pathway	1.23419e-06	0.362804	1	1	1	1	1	1	1	1	1	1	1	1	0.248669	1	1	0.0590251	0.0869152	1	1	1	1	1	0.573653	1	0.248669	0.903979	1	0.903979	0.903979	0.567364	1	1	1	1	1	1	1	0.903979	0.0590251	0.0171328	1	1	1	1	1	1	1
GO:0005770_late endosome	0.688536	1	1	1	1	0.960229	1	1	1	1	1	1	1	1	1	0.335326	1	1	1	0.550508	1	1	1	1	1	0.722688	1	0.90584	1	1	1	0.550508	1	1	1	0.210717	0.918513	1	1	1	1	1	0.252671	1	1	1	1	1	1
GO:0021795_cerebral cortex cell migration	1	1	1	1	1	1	1	1	1	1	1	1	1	1	1	1	1	1	1	1	1	1	1	1	1	0.910318	1	0.910318	1	1	1	1	1	1	1	1	1	1	1	1	1	1	1	1	1	1	1	1	1
GO:0002456_T cell mediated immunity	1	1	1	1	1	0.974421	0.414379	1	1	1	1	1	0.102863	1	1	1	1	1	0.510755	1	1	0.219878	1	1	1	1	1	0.914191	0.525529	0.399571	1	1	1	0.781434	0.851223	1	1	1	1	1	1	0.399571	0.36063	1	1	1	0.465867	1	1
GO:0009306_protein secretion	0.000300361	0.537661	1	0.0731896	0.721716	0.974512	6.31609e-07	0.813345	0.573329	1	1	1	1	1	0.552012	0.820438	0.917705	1	0.00539068	1	1	0.00102136	0.802654	0.478019	5.00542e-07	0.541728	1	0.916113	0.981356	0.735957	0.761953	1	1	0.0520458	0.0450711	0.0690542	0.735957	0.00176507	0.684495	0.413659	0.000565321	0.0757505	0.684495	0.6363	1	1	1	1	1
GO:0045773_positive regulation of axon extension	0.0184329	1	1	1	1	0.967074	1	0.294741	1	1	1	1	1	1	1	1	1	1	1	1	1	1	0.820915	1	1	1	1	0.917919	1	1	1	1	1	1	0.00706817	0.630521	1	0.603029	1	1	1	1	1	1	1	1	1	1	1
GO:0045787_positive regulation of cell cycle	2.03684e-20	1	1	1	0.805245	0.959986	0.0854008	1	1	0.223909	0.223909	1	1	1	0.711832	1	1	1	1	1	1	0.237026	0.49514	1	0.256918	1	0.711832	0.918038	0.598373	1	0.330581	0.0151205	1	1	0.913916	1	0.831096	1	0.256918	0.051156	1	0.640639	1	0.711832	1	1	0.49514	1	1
GO:0060425_lung morphogenesis	0.103051	1	0.00213012	0.153214	1	0.320613	1	1	1	1	0.352351	0.706131	1	1	1	1	1	0.155312	1	1	1	0.882082	1	1	0.637778	1	1	0.922183	0.56046	1	0.436448	0.635977	1	1	1	1	1	1	0.418022	0.155312	1	1	1	1	1	1	0.103051	1	1
hsa04261_Adrenergic signaling in cardiomyocytes	0.000650173	0.0458047	1	1	1	1	1	1	1	1	1	1	1	1	0.529625	1	1	1	0.0458047	1	1	1	1	1	0.529625	0.79847	7.34743e-06	0.92381	1	1	1	0.529625	1	1	1	1	1	1	1	1	0.0458047	0.00029351	1	1	1	1	1	1	1
GO:0043410_positive regulation of MAPK cascade	5.92748e-23	1	0.113325	0.307952	1	0.0828276	0.0037553	0.215934	1	1	0.633606	0.380119	1	1	0.0687706	1	1	0.665341	1	1	1	0.594146	0.208753	0.901131	0.108518	1	0.264417	0.925776	0.208753	0.747417	0.767812	0.00424762	0.633606	0.767812	0.514467	1	0.747417	0.0175375	0.704048	0.380119	0.00424762	0.208753	1	1	1	1	0.162202	1	0.686137
GO:0002824_positive regulation of adaptive immune response based on somatic recombination of immune receptors built from immunoglobulin superfamily domains	0.189434	1	1	1	1	1	0.00113895	0.820713	1	1	1	1	0.0682886	1	0.238723	1	1	1	1	1	1	0.00107091	1	1	1	1	1	0.92625	0.0488782	0.0170774	1	1	1	0.127224	0.251099	1	1	0.552871	1	1	1	1	0.251099	1	1	1	1	1	1
GO:0021987_cerebral cortex development	0.926424	1	1	1	1	1	1	0.926424	1	1	1	1	1	1	1	1	1	1	1	1	1	1	1	1	1	0.926424	1	0.926424	1	1	1	1	1	1	1	1	1	1	1	1	1	1	1	1	1	1	1	1	1
GO:0042578_phosphoric ester hydrolase activity	0.92736	1	1	1	1	1	0.576819	1	0.576819	1	1	1	1	1	1	1	1	1	1	1	1	0.576819	1	1	0.968542	0.92736	1	0.92736	1	1	1	1	1	1	1	1	1	0.576819	1	1	1	1	1	1	0.831334	1	1	1	1
GO:0051090_regulation of sequence-specific DNA binding transcription factor activity	2.45471e-19	1	0.86314	1	1	0.00036254	0.000115035	0.812313	0.246864	1	1	1	1	1	1	1	1	0.362125	1	1	0.688467	0.246864	0.507522	1	0.283254	0.824096	1	0.927764	1	0.783852	0.812313	0.626688	1	0.507522	0.726317	1	1	0.620642	0.726317	0.150474	0.158916	0.86341	1	1	1	0.688467	0.507522	1	1
GO:0043900_regulation of multi-organism process	0.00104134	1	0.860273	0.613109	1	1	0.00235716	0.187112	1	1	1	1	1	1	1	1	1	1	1	1	0.684519	0.20797	0.796278	1	0.605048	1	1	0.928817	0.186028	1	0.796278	1	1	0.167156	0.975695	0.605048	1	0.0560985	0.723852	1	1	1	1	1	1	1	0.975652	1	0.700955
GO:0060761_negative regulation of response to cytokine stimulus	0.932038	1	1	1	1	1	0.568913	1	1	1	1	1	1	1	1	1	1	1	1	1	1	0.857362	1	0.568913	1	1	0.568913	0.929733	1	1	1	1	1	1	0.568913	0.644793	1	0.509984	1	1	0.568913	1	1	1	1	1	1	1	1
GO:0008406_gonad development	0.00033621	1	0.342699	1	1	0.052471	0.878613	0.0816852	1	0.563795	1	1	1	1	1	1	1	1	1	1	1	1	0.0816852	1	1	1	1	0.933215	1	1	1	1	0.588748	1	1	1	1	1	0.878613	0.0816852	1	0.480555	1	1	1	1	1	1	0.878613
GO:0048813_dendrite morphogenesis	1	1	1	1	1	1	1	1	1	1	1	1	1	1	1	1	1	1	1	1	1	1	1	1	1	0.934506	1	0.934506	1	1	1	1	1	1	1	1	1	1	1	1	1	1	1	1	1	1	1	1	1
GO:0008016_regulation of heart contraction	0.935399	1	1	1	1	1	1	1	1	1	1	1	1	1	1	1	1	0.0199188	2.07617e-07	1	1	1	1	1	1	0.893444	1.75466e-15	0.935399	1	1	0.935399	1	1	1	1	1	1	1	1	1	1	1.32305e-06	1	1	1	1	1	1	1
GO:0009410_response to xenobiotic stimulus	0.746664	1	1	0.0984005	1	1	1	1	1	1	1	1	1	1	1	1	1	1	1	0.610772	1	1	1	1	1	1	1	0.936331	1	1	1	1	1	1	0.657266	1	0.0105006	0.543193	1	1	1	0.000350561	0.936331	0.932863	4.69196e-08	1	0.0027897	1	1
GO:0006805_xenobiotic metabolic process	1	1	1	0.0889175	1	1	1	1	1	1	1	1	1	1	1	1	1	1	1	0.578543	1	1	1	1	1	1	1	0.937315	1	1	1	1	1	1	0.578543	1	0.0106179	0.48164	1	1	1	0.000268069	0.937315	0.934451	3.31124e-08	1	0.0323106	1	1
GO:0071260_cellular response to mechanical stimulus	1.94538e-07	1	1	0.616944	1	0.31166	0.149695	0.261285	1	0.529676	1	1	1	1	0.0833764	1	1	0.0155527	0.529676	1	1	1	1	1	1	1	1	0.939352	1	0.429991	1	0.0118314	1	1	0.384857	1	1	0.586108	1	0.0379636	1	0.429991	1	1	1	1	1	1	1
GO:0002708_positive regulation of lymphocyte mediated immunity	0.013902	1	1	1	1	1	0.0793571	0.834863	1	1	1	1	0.0705649	1	0.272826	1	1	0.706467	1	1	1	0.0158741	1	1	1	1	1	0.941687	0.0523695	0.0170774	1	1	1	0.805912	0.284579	1	1	0.584768	1	1	1	1	0.284579	1	1	1	1	1	1
GO:0072210_metanephric nephron development	0.0072741	1	0.446542	0.603863	1	0.000126877	1	1	1	1	1	0.170948	1	1	1	0.446542	1	0.648919	0.518416	1	1	1	1	1	0.603863	1	1	0.942694	0.537664	1	1	1	1	1	1	1	1	0.57284	1	1	1	1	1	1	1	1	1	1	1
GO:0060325_face morphogenesis	0.178823	1	1	1	1	1	0.427784	0.857608	1	1	1	1	1	1	1	1	1	0.833222	1	1	1	0.872611	0.857608	1	0.767152	1	1	0.943175	1	1	0.496885	1	0.178823	0.857608	1	1	1	1	1	0.460977	1	0.427784	1	1	0.460977	1	1	1	1
GO:0043254_regulation of protein complex assembly	9.14204e-10	1	0.93683	1	1	0.223202	0.789962	1	1	1	0.837888	1	0.124639	1	1	1	1	1	1	1	1	0.892625	0.864601	1	1	1	0.837888	0.943213	1	1	0.892625	1	1	0.84219	0.807337	1	0.88224	1	1	0.837888	1	0.895008	1	1	1	0.837888	1	1	1
hsa04612_Antigen processing and presentation	0.0091836	1	1	1	1	1	0.00890671	1	1	1	1	1	0.0642892	1	0.232428	1	1	0.0783512	0.456031	1	1	0.865635	1	1	1	1	1	0.945181	9.62388e-10	7.67995e-08	1	1	1	0.00890671	1	1	1	1	1	1	1	1	1	1	1	1	1	1	1
hsa04062_Chemokine signaling pathway	1.86469e-11	1	0.2844	1	1	1	0.109683	1	1	1	1	1	0.585083	1	1	1	1	1	0.400915	1	1	0.881788	1	1	1	1	1	0.945436	1	1	1	0.109683	1	1	1	1	1	1	1	0.945436	1	1	1	1	1	1	0.3614	1	1
GO:0046323_glucose import	4.66175e-08	1	1	0.701703	1	1	1	1	0.659874	1	1	1	1	1	1	1	1	0.756327	1	1	0.4273	0.0298624	0.359212	1	0.70037	1	1	0.946344	1	1	0.500029	1	1	0.814355	0.0298624	1	1	0.659874	0.430998	0.532082	1	1	1	1	1	1	1	1	1
GO:0031589_cell-substrate adhesion	0.0142031	1	1	0.636342	1	0.636342	0.946376	0.0862808	1	1	1	0.109122	0.340723	0.974869	0.534886	0.534886	1	1	1	1	1	1	0.0862808	1	1	1	1	0.946376	1	1	1	0.636342	1	0.783734	0.534886	0.636342	1	1	1	1	1	1	1	1	1	1	1	1	1
GO:0002821_positive regulation of adaptive immune response	0.0615107	1	1	1	1	1	0.000145651	0.839	1	1	1	1	0.0718959	1	0.257981	1	1	1	1	1	1	0.00119399	1	1	1	1	1	0.946651	0.0531561	0.0186015	1	1	1	0.133974	0.277153	1	1	0.565474	1	1	1	1	0.267147	1	1	1	1	1	1
GO:0071466_cellular response to xenobiotic stimulus	1	1	1	0.0904574	1	1	1	1	1	1	1	1	1	1	1	1	1	1	1	0.591252	1	1	1	1	1	1	1	0.946843	1	1	1	1	1	1	0.591252	1	0.00961017	0.487074	1	1	1	0.000280544	0.946843	0.939953	3.41586e-08	1	0.00248073	1	1
GO:0030658_transport vesicle membrane	1	1	1	1	1	1	0.00208349	1	1	1	1	1	0.10086	1	1	1	1	0.125818	1	1	1	0.894295	0.864183	1	0.633674	0.879603	1	0.94738	4.69474e-06	3.11845e-07	1	0.62737	1	0.016147	0.94738	1	1	1	1	1	1	1	1	1	1	1	1	1	1
GO:0034109_homotypic cell-cell adhesion	1.49238e-16	0.41881	1	0.594166	1	0.131389	3.89926e-19	1	1	1	1	1	0.581399	1	0.00376572	0.329837	1	0.635284	0.973568	1	1	4.00276e-07	1	0.887056	1	1	0.772016	0.949543	8.30208e-05	0.000309189	1	0.00218312	1	9.98249e-07	0.923517	1	0.696063	0.0526317	0.644874	0.375878	1	0.392094	1	1	1	0.606411	1	0.383304	0.624201
GO:0045137_development of primary sexual characteristics	0.00043446	1	0.356096	1	1	0.0478904	0.907876	0.0903507	1	0.606688	1	1	1	1	1	1	1	1	1	1	1	1	0.019402	1	1	1	1	0.950753	1	1	1	1	0.610418	1	1	1	1	1	0.907876	0.0903507	1	0.512658	1	1	1	1	1	1	0.907876
GO:0001894_tissue homeostasis	0.00339283	1	1	1	0.950822	0.0457021	0.846086	0.0177528	1	1	1	1	1	1	1	1	1	1	1	1	1	1	0.846086	0.463913	1	1	1	0.950822	1	1	1	1	1	0.830007	1	1	0.950822	1	1	1	0.463913	0.463913	0.217506	1	1	0.846086	1	1	1
GO:0048806_genitalia development	0.00231038	1	1	1	1	0.0532786	1	1	1	0.609206	0.417729	1	1	1	0.417729	1	1	1	1	1	1	0.898825	0.86133	1	0.663544	1	1	0.952554	1	1	1	0.663544	1	0.853267	1	1	1	1	0.0532786	0.451355	1	0.417729	1	1	1	1	0.565442	1	1
GO:0010657_muscle cell apoptotic process	0.00068771	1	0.511471	1	1	1	1	1	1	1	1	1	1	1	1	1	1	1	0.554536	1	1	1	0.902321	1	0.214474	1	1	0.953896	1	1	0.511471	1	1	1	0.678791	0.678791	1	1	0.503022	1	1	1	1	1	1	1	1	1	1
GO:0048144_fibroblast proliferation	3.89038e-16	1	1	0.657038	1	0.33651	0.503165	1	1	1	1	1	0.651377	1	1	1	0.52101	1	1	1	1	1	1	1	0.651377	1	1	0.954618	1	1	1	0.651377	1	1	1	1	1	1	0.0536069	0.0588046	0.474027	1	1	1	1	1	0.511071	1	1
GO:0034341_response to interferon-gamma	0.00954952	1	1	1	1	1	1.36064e-08	1	0.580502	1	1	1	0.140621	1	0.131203	1	1	0.164758	1	1	1	0.00523717	0.836023	1	0.608428	1	1	0.956828	2.62003e-05	1.54574e-08	1	0.605946	1	0.000282182	1	1	1	0.0104214	1	1	0.462704	0.483092	1	1	1	1	1	0.164758	0.27561
GO:0032024_positive regulation of insulin secretion	0.501755	1	1	1	1	1	0.380037	1	0.626787	1	1	1	1	1	0.278583	1	1	1	0.57723	1	1	0.938135	1	1	0.00051446	1	1	0.957505	0.585598	1	1	1	1	0.223951	0.853578	1	1	1	0.329623	1	0.1111	1	1	0.289081	1	1	1	1	1
GO:2000648_positive regulation of stem cell proliferation	0.000304212	1	1	0.687194	1	0.0852801	1	0.257566	1	1	0.0365919	0.728359	1	1	1	1	1	0.72666	1	1	1	1	0.257566	0.101856	1	1	1	0.959943	1	1	1	0.665755	0.665755	1	0.879084	1	1	1	0.409819	0.0572616	1	1	1	1	1	1	0.101856	1	1
GO:1902532_negative regulation of intracellular signal transduction	8.74298e-19	0.98681	0.404357	0.349495	1	0.98681	0.131415	0.554218	1	1	1	0.663641	1	1	1	0.131415	0.984771	0.663641	1	1	1	0.587818	0.832354	0.0632102	0.131415	1	0.131415	0.961732	1	1	1	0.312991	1	0.241347	1	0.616318	0.791582	0.131415	0.284572	0.204339	0.616318	0.954272	0.750973	1	1	1	0.972618	1	1
GO:0030111_regulation of Wnt signaling pathway	3.96256e-05	1	1	1	0.882441	2.59219e-07	1	1	1	1	0.19327	0.8013	1	1	1	0.962592	1	0.787152	1	1	1	1	1	1	0.260267	0.92361	0.19327	0.962592	0.688382	1	0.92361	0.777216	0.260267	1	0.787152	1	1	1	1	0.148117	1	1	0.869326	0.835173	1	1	0.611897	1	1
hsa04974_Protein digestion and absorption	1	1	1	1	1	1	1	1	1	1	1	1	1	1	1	1	1	1	1	1	1	1	1	1	1	1	0.965351	0.965351	1	1	1	1	0.965351	1	1	1	1	1	1	1	1	1	1	1	1	1	1	1	1
GO:0006913_nucleocytoplasmic transport	1.07742e-13	1	0.884818	1	1	0.468182	0.00860225	0.596005	1	1	1	0.165093	0.116901	1	0.635016	0.903865	1	0.748971	1	0.586256	0.245916	0.63713	0.844011	1	0.00626776	0.869152	0.794681	0.965956	1	1	0.844011	1	0.343531	1	0.372078	1	1	0.316479	0.748971	0.116901	1	1	0.748971	1	1	0.748971	0.586256	1	1
GO:0050710_negative regulation of cytokine secretion	0.966419	1	1	1	1	1	0.0687602	1	1	1	1	1	1	1	1	1	1	1	0.531133	1	1	0.124779	1	1	1	1	1	0.966419	1	1	1	1	1	0.10998	1	0.632744	1	0.0758612	1	1	1	1	1	1	1	1	1	1	1
GO:0050810_regulation of steroid biosynthetic process	4.68041e-05	1	1	1	1	0.0476806	1	0.0427459	1	1	1	0.791451	0.700291	1	1	1	1	1	1	1	1	1	0.217794	1	0.121034	1	1	0.969603	1	1	1	1	1	1	0.107297	0.121034	0.41167	0.661354	1	1	1	1	1	1	0.165336	1	1	1	1
GO:0045599_negative regulation of fat cell differentiation	6.7297e-05	1	1	0.685746	1	0.359739	0.527285	1	1	1	1	0.732214	0.685746	1	1	1	1	1	1	1	1	1	1	0.588371	0.685746	1	1	0.973338	1	1	1	1	0.685746	1	1	1	1	0.119558	1	1	1	1	0.529849	1	1	1	0.588371	1	1
GO:0001664_G-protein coupled receptor binding	0.0371077	1	1	1	1	0.170204	0.0233041	1	1	1	1	1	1	1	1	0.334538	1	1	1	1	1	0.0996227	1	0.363742	0.632106	1	1	0.974633	1	1	1	1	1	1	1	1	1	1	1	1	0.0371077	0.00409205	1	1	1	0.777527	1	0.588944	0.155156
GO:0043010_camera-type eye development	0.0372453	1	0.974954	0.672751	1	0.167905	0.974954	0.620824	1	1	0.772946	0.163914	1	1	1	1	1	0.715619	0.656084	1	1	1	0.620824	1	0.672751	1	0.597252	0.974954	1	1	1	1	0.123015	1	0.974954	1	0.926915	1	1	0.293026	0.656084	0.658453	1	1	1	0.816943	0.634832	1	1
GO:0051169_nuclear transport	3.58779e-15	1	0.894275	1	1	0.486385	0.00956103	0.613574	1	1	1	0.169277	0.122335	1	0.64894	0.913411	1	0.757563	1	0.59363	0.252006	0.64894	0.858852	1	0.00673421	0.884163	0.81366	0.975678	1	1	0.853778	1	0.354982	1	0.398476	1	1	0.327161	0.757563	0.122335	1	1	0.757563	1	1	0.757563	0.59363	1	1
GO:0001960_negative regulation of cytokine-mediated signaling pathway	0.958033	1	1	1	1	1	0.619699	1	1	1	1	1	1	1	1	1	1	1	1	1	1	0.937249	1	0.619699	1	1	0.619699	0.975699	1	1	1	1	1	1	0.619699	0.700444	1	0.403349	1	1	1	1	1	1	1	1	1	1	1
GO:0033674_positive regulation of kinase activity	3.24171e-25	0.489107	0.0532081	0.127529	1	0.436853	0.0420277	0.122769	1	0.227858	1	0.172227	1	1	0.0275289	1	1	1	1	1	0.595776	0.325594	0.119604	1	0.076476	0.301829	0.340307	0.980939	1	0.715083	0.325594	0.000420576	1	1	0.0944837	0.595776	0.715083	0.110064	1	0.301829	0.0944837	0.0944837	1	1	1	1	0.177233	1	0.625169
GO:0035690_cellular response to drug	0.471883	1	1	1	1	1	1	0.957085	0.686087	0.642881	1	1	1	1	1	1	1	0.801795	1	1	1	0.96609	1	1	1	1	0.499065	0.982325	0.642881	1	1	0.205444	1	1	1	1	1	1	1	0.581334	1	1	0.528027	1	1	1	0.628378	1	1
GO:0000981_sequence-specific DNA binding RNA polymerase II transcription factor activity	1.63439e-12	0.975731	0.509918	0.467248	1	0.309324	0.00904599	1	1	1	0.629886	0.0657837	0.0399666	1	0.509918	0.886483	1	0.516266	0.56451	1	1	0.444974	0.56451	0.17396	0.139825	1	0.0124654	0.984197	1	1	1	0.629886	0.13458	0.128185	1	1	0.763839	0.00859834	0.0630432	0.0184959	0.169012	0.443763	0.691543	1	0.975731	0.657775	0.550249	0.550249	0.682239
GO:0033002_muscle cell proliferation	1.40466e-10	1	0.447168	1	1	0.36063	0.00786688	1	0.627494	1	0.331375	0.0502512	1	1	0.222851	1	1	0.729009	0.162756	1	0.332945	1	0.870858	0.486377	0.222851	1	0.0502512	0.985183	1	1	0.0796384	0.647042	0.647042	0.852147	1	0.222851	1	0.21632	0.0558225	0.0111032	0.280344	0.0796384	1	1	0.332945	1	1	1	1
GO:0033157_regulation of intracellular protein transport	1.42533e-11	0.561754	0.974212	1	1	0.658896	0.00211606	0.900917	1	1	1	0.388545	0.673594	1	1	0.986927	1	1	1	1	1	0.561754	0.524856	1	0.320675	1	0.514865	0.986927	1	0.900917	1	0.658896	1	0.514865	1	1	0.900917	0.658896	0.834005	0.807343	0.918885	1	1	1	1	1	1	1	1
GO:0072091_regulation of stem cell proliferation	6.4763e-06	1	1	0.715074	1	0.112852	1	0.302247	1	1	0.0453344	0.236356	1	1	1	1	1	0.761237	1	1	1	1	0.302247	0.112852	0.708876	1	0.418824	0.990038	1	1	1	0.702368	0.702368	1	0.46968	1	1	1	0.418824	0.020369	1	1	1	1	0.664557	1	0.113954	1	1
GO:0002705_positive regulation of leukocyte mediated immunity	0.0303822	1	1	1	1	1	0.127384	0.880415	1	1	1	1	0.10109	1	0.307505	1	1	0.741139	1	1	1	0.0271775	1	1	1	1	1	0.992964	0.0726651	0.027079	1	1	1	0.849233	0.362372	1	1	0.624555	1	1	1	0.390257	0.301352	1	1	1	1	1	1
GO:0060070_canonical Wnt signaling pathway	1.83071e-06	1	1	1	0.930446	1.16895e-05	1	1	1	1	0.880297	1	1	1	1	0.995421	1	1	0.680839	1	1	1	1	1	1	1	0.0738695	0.995421	0.680839	1	0.978301	1	0.0738695	1	1	1	1	1	1	0.0764172	1	1	0.921611	0.892043	1	1	0.666866	1	1
hsa00010_Glycolysis / Gluconeogenesis	1	1	1	1	1	1	1	1	1	1	1	1	1	1	1	1	1	1	1	1	1	1	1	1	0.235358	1	1	1	1	1	1	1	1	1	1	1	1	1	1	1	1	1	1	1	1	1	1	1	1
hsa00020_Citrate cycle (TCA cycle)	1	1	1	1	1	1	1	1	1	1	1	1	1	1	1	1	1	1	1	1	1	1	1	1	1	1	1	1	1	1	1	1	1	1	1	1	1	1	1	1	1	1	1	1	1	1	1	1	1
hsa00040_Pentose and glucuronate interconversions	1	1	1	1	1	1	1	1	1	1	1	1	1	1	1	1	1	1	1	1	1	1	1	1	1	1	1	1	1	1	1	1	1	1	1	1	1	1	1	1	1	1	1	1	1	1	1	1	1
hsa00051_Fructose and mannose metabolism	1	1	1	1	1	1	1	1	1	1	1	1	1	1	1	1	1	1	1	1	1	1	1	1	1	1	1	1	1	1	1	1	1	1	1	1	1	1	1	1	1	1	1	1	1	1	1	1	1
hsa00071_Fatty acid degradation	1	1	1	1	1	1	1	1	1	1	1	1	1	1	1	1	1	1	1	1	1	1	1	1	1	1	1	1	1	1	1	1	1	1	1	1	1	1	1	1	1	1	1	0.0158507	3.7226e-06	1	1	1	1
hsa00140_Steroid hormone biosynthesis	1	1	1	1	1	1	1	1	1	1	1	1	1	1	1	1	1	1	1	1	1	1	1	1	1	1	1	1	1	1	1	1	1	1	0.698691	1	0.059843	1	1	1	1	0.00127741	1	1	0.000402098	1	1	1	1
hsa00190_Oxidative phosphorylation	1	1	1	1	1	1	1	1	1	1	1	1	1	1	1	1	1	1	1	1	1	1	1	1	1	1	1	1	1	1	1	1	1	1	1	1	1	1	1	1	1	1	1	1	1	1	1	1	1
hsa00230_Purine metabolism	1	1	1	1	1	1	1	1	1	1	1	1	1	1	1	1	1	1	1	1	1	1	1	1	1	1	1	1	1	1	1	1	1	1	1	1	1	1	1	1	1	1	1	1	1	1	1	1	1
hsa00240_Pyrimidine metabolism	1	1	1	1	1	1	1	1	1	1	1	1	1	1	1	1	1	1	1	1	1	1	1	1	1	1	1	1	1	1	1	1	1	1	1	1	1	1	1	1	1	1	1	1	1	1	1	1	1
hsa00250_Alanine, aspartate and glutamate metabolism	1	1	1	1	1	1	1	1	1	1	1	1	1	1	1	1	1	1	1	1	1	1	1	1	1	1	1	1	1	1	1	1	1	1	1	1	1	1	1	1	1	1	1	0.952315	0.0372939	1	1	1	1
hsa00260_Glycine, serine and threonine metabolism	1	1	1	1	1	1	1	1	1	1	1	1	1	1	1	1	1	1	1	1	1	1	1	1	1	1	1	1	1	1	1	1	1	1	1	1	1	1	1	1	1	1	1	0.824209	0.000992244	0.000216972	1	1	1
hsa00270_Cysteine and methionine metabolism	0.707539	1	1	1	1	1	1	1	1	1	1	1	1	1	1	1	1	1	1	1	1	1	1	1	1	1	1	1	1	1	1	1	1	1	1	1	1	1	1	1	1	1	1	0.66091	0.164028	0.0355875	1	1	1
hsa00280_Valine, leucine and isoleucine degradation	1	1	1	1	1	1	1	1	1	1	1	1	1	1	1	1	1	1	1	1	1	1	1	1	1	1	1	1	1	1	1	1	1	1	1	1	1	1	1	1	1	1	1	1	0.118322	1	1	1	1
hsa00310_Lysine degradation	1	1	1	1	1	1	1	1	1	1	1	1	1	1	1	1	1	1	1	1	1	1	1	1	1	1	1	1	1	1	1	1	1	1	1	1	1	1	1	1	1	1	1	1	1	1	1	1	1
hsa00330_Arginine and proline metabolism	1	1	1	1	1	1	1	1	1	1	1	1	1	1	1	1	1	1	1	1	1	1	1	1	1	1	1	1	1	1	1	1	1	1	1	1	1	1	1	1	1	0.779728	1	1	0.813486	1	1	1	1
hsa00350_Tyrosine metabolism	1	1	1	1	1	1	1	1	1	1	1	1	1	1	1	1	1	1	1	1	1	1	1	1	1	1	1	1	1	1	1	1	1	1	1	1	1	1	1	1	1	1	1	0.524132	0.175564	1	1	0.485586	0.524132
hsa00380_Tryptophan metabolism	1	1	1	1	1	1	1	1	1	1	1	1	1	1	1	1	1	1	1	1	1	1	1	1	1	1	1	1	1	1	1	1	1	1	1	1	0.0648077	1	1	1	1	0.134534	1	1	0.000124792	1	1	1	1
hsa00410_beta-Alanine metabolism	1	1	1	1	1	1	1	1	1	1	1	1	1	1	1	1	1	1	1	1	1	1	1	1	1	1	1	1	1	1	1	1	1	1	1	1	1	1	1	1	1	1	1	1	1	1	1	1	1
hsa00480_Glutathione metabolism	0.000361137	1	1	0.284017	1	1	1	1	1	1	1	1	1	1	1	1	1	1	1	1	1	1	1	1	1	1	1	1	1	1	1	1	1	1	1	1	1	1	1	1	1	1	1	1	1	1	1	1	1
hsa00500_Starch and sucrose metabolism	1	1	1	1	1	1	1	1	1	1	1	1	1	1	1	1	1	1	1	1	1	1	1	1	0.179597	1	1	1	1	1	1	1	1	1	1	1	1	1	1	1	1	1	1	1	0.239922	1	1	1	1
hsa00510_N-Glycan biosynthesis	1	1	1	1	1	1	1	1	1	1	1	1	1	1	1	1	1	1	1	1	1	1	1	1	1	1	1	1	1	1	1	1	1	1	1	1	1	1	1	1	1	1	1	1	1	1	1	1	1
hsa00514_Other types of O-glycan biosynthesis	1	1	1	1	1	1	1	1	1	1	1	1	1	1	1	1	1	1	1	1	1	1	1	1	1	1	1	1	1	1	1	1	1	1	1	1	1	1	1	1	1	1	1	1	1	1	1	1	1
hsa00520_Amino sugar and nucleotide sugar metabolism	1	1	1	1	1	1	1	1	1	1	1	1	1	1	1	1	1	1	1	1	1	1	1	1	1	1	1	1	1	1	1	1	1	1	1	1	1	1	1	1	1	1	1	1	1	1	1	1	1
hsa00562_Inositol phosphate metabolism	0.978674	1	1	1	1	1	1	1	1	1	1	1	1	1	1	1	1	1	1	1	1	1	1	1	1	1	1	1	1	1	1	0.629575	1	1	1	1	1	1	1	0.779782	1	1	1	1	1	1	1	1	1
hsa00564_Glycerophospholipid metabolism	1	1	1	1	1	1	1	1	1	1	1	1	1	1	1	1	1	1	1	1	1	1	1	1	1	1	1	1	1	1	1	1	1	1	1	1	1	1	1	1	1	1	1	1	1	1	1	1	1
hsa00565_Ether lipid metabolism	1	1	1	1	1	1	1	1	1	1	1	1	1	1	1	1	1	1	1	1	1	1	1	1	1	1	1	1	1	1	1	1	1	1	1	1	1	1	1	1	1	1	1	1	1	1	1	1	1
hsa00590_Arachidonic acid metabolism	1	1	1	1	1	1	1	1	1	1	1	1	1	1	1	1	1	1	1	1	1	1	1	1	1	1	1	1	1	1	1	1	1	1	1	1	1	1	1	1	1	1	1	1	0.0114469	1	1	1	1
hsa00600_Sphingolipid metabolism	1	1	1	1	1	1	1	1	1	1	1	1	1	1	1	1	1	1	1	1	1	1	1	1	1	1	1	1	1	1	1	1	1	1	1	1	1	1	1	1	1	1	1	1	0.681513	1	1	1	1
hsa00620_Pyruvate metabolism	1	1	1	1	1	1	1	1	1	1	1	1	1	1	1	1	1	1	1	1	1	1	1	1	1	1	1	1	1	1	1	1	1	1	1	1	1	1	1	1	1	1	1	1	1	1	1	1	1
hsa00640_Propanoate metabolism	1	1	1	1	1	1	1	1	1	1	1	1	1	1	1	1	1	1	1	1	1	1	1	1	1	1	1	1	1	1	1	1	1	1	1	1	1	1	1	1	1	1	1	1	1	1	1	1	1
hsa00830_Retinol metabolism	1	1	1	1	1	1	1	1	1	1	1	1	1	1	1	1	1	1	1	1	1	1	1	1	1	1	1	1	1	1	0.776366	1	1	1	0.583374	1	0.0553383	1	1	1	1	0.149617	1	1	0.000309915	1	1	1	1
hsa00860_Porphyrin and chlorophyll metabolism	1	1	1	1	1	1	1	1	1	1	1	1	1	1	1	1	1	1	1	1	1	1	1	1	1	1	1	1	1	1	1	1	1	1	1	1	1	1	1	1	1	1	1	1	1	1	1	1	1
hsa00970_Aminoacyl-tRNA biosynthesis	1	1	1	1	1	1	1	1	1	1	1	1	1	1	1	1	1	1	1	1	1	1	1	1	1	1	1	1	1	1	1	1	1	1	1	1	1	1	1	1	1	1	1	1	1	1	1	1	1
hsa00980_Metabolism of xenobiotics by cytochrome P450	1	1	1	1	1	1	1	1	1	1	1	1	1	1	1	1	1	1	1	1	1	1	1	1	1	1	1	1	1	1	0.908686	1	1	1	0.788878	1	0.0635694	1	1	1	1	0.0340023	1	1	0.00106732	1	0.122565	1	1
hsa00982_Drug metabolism - cytochrome P450	1	1	1	1	1	1	1	1	1	1	1	1	1	1	1	1	1	1	1	1	1	1	1	1	1	1	1	1	1	1	0.895335	1	1	1	1	1	0.895335	1	1	1	1	0.895335	1	1	0.000508806	1	0.140354	1	1
hsa00983_Drug metabolism - other enzymes	1	1	1	1	1	1	1	1	1	1	1	1	1	1	1	1	1	1	1	1	1	1	1	1	1	1	1	1	1	1	0.91057	1	1	1	1	1	1	1	1	1	1	1	0.81675	0.81675	0.0419143	1	1	1	1
hsa02010_ABC transporters	1	1	1	1	1	1	1	1	1	1	1	1	1	1	1	1	1	1	1	1	1	1	1	0.976713	1	1	1	1	0.198788	1	1	1	1	1	0.0210162	0.0210162	1	1	1	1	1	1	1	1	0.281687	1	1	1	1
hsa03008_Ribosome biogenesis in eukaryotes	1	1	1	1	1	1	1	1	1	1	1	1	1	1	1	1	1	1	1	1	1	1	1	1	1	1	1	1	1	1	1	1	1	1	1	1	1	1	1	1	1	1	1	1	1	1	1	1	1
hsa03010_Ribosome	1	1	1	1	1	1	1	1	1	1	1	1	1	1	1	1	1	1	1	1	1	1	1	1	1	1	1	1	1	1	1	1	1	1	1	1	1	1	1	1	1	1	1	1	1	1	1	1	1
hsa03013_RNA transport	1	1	1	1	1	1	1	1	1	1	1	1	1	1	1	1	1	1	1	1	1	1	1	1	1	1	1	1	1	1	1	1	1	1	1	1	1	1	1	1	1	1	1	1	1	1	1	1	1
hsa03015_mRNA surveillance pathway	1	1	1	1	1	1	1	1	1	1	1	1	1	1	1	1	1	1	1	1	1	1	1	1	1	1	1	1	1	1	1	1	1	1	1	1	1	1	1	1	1	1	1	1	1	1	1	1	1
hsa03018_RNA degradation	1	1	1	1	1	1	1	1	1	1	1	1	1	1	1	1	1	1	1	1	1	1	1	1	1	1	1	1	1	1	1	1	1	1	1	1	1	1	1	1	1	1	1	1	1	1	1	1	1
hsa03022_Basal transcription factors	0.0167994	1	1	1	1	1	1	1	1	1	1	1	1	1	1	1	1	1	1	1	1	1	1	1	1	1	1	1	1	1	1	1	1	1	1	1	1	1	1	1	1	1	1	1	1	1	1	1	1
hsa03030_DNA replication	0.0391554	1	1	1	1	1	1	1	1	1	1	1	1	1	1	1	1	1	1	1	1	1	1	1	1	1	1	1	1	1	1	1	1	1	1	1	1	1	1	1	1	1	1	1	1	1	1	1	1
hsa03040_Spliceosome	1	1	1	1	1	1	1	1	1	1	1	1	1	1	1	1	1	1	1	1	1	1	1	1	1	1	1	1	1	1	1	1	1	1	1	1	1	1	1	1	1	1	1	1	1	1	1	1	1
hsa03050_Proteasome	1	1	1	1	1	1	1	1	1	1	1	1	1	1	1	1	1	1	1	1	1	1	1	1	1	1	1	1	0.596363	1	1	1	1	1	1	1	1	1	1	1	1	1	1	1	1	1	1	1	1
hsa03410_Base excision repair	0.000302592	1	1	1	1	1	1	1	1	1	1	1	1	1	1	1	1	1	1	1	1	1	1	1	1	1	1	1	1	1	1	1	1	1	1	1	1	1	1	1	1	1	1	1	1	1	1	1	1
hsa03420_Nucleotide excision repair	6.95523e-11	1	1	1	1	1	1	1	1	1	1	1	1	1	1	1	1	1	1	1	1	1	1	1	1	1	1	1	1	1	1	1	1	1	1	1	1	1	1	1	1	1	1	1	1	1	1	1	1
hsa03460_Fanconi anemia pathway	4.02291e-06	1	1	1	1	1	1	1	1	1	1	1	1	1	1	1	1	1	1	1	1	1	1	1	1	1	1	1	1	1	1	1	1	1	1	1	1	1	1	0.00461964	1	1	1	1	1	1	1	1	1
hsa04010_MAPK signaling pathway	2.90845e-25	0.535087	0.08269	1	1	0.53956	1	1	0.53956	1	0.631786	0.583022	1	1	1	0.937571	1	0.570959	1	1	1	1	0.750447	1	1	0.782091	1	1	1	1	0.873292	0.00537946	1	1	1	1	1	1	1	0.000209649	0.75002	0.535087	1	1	1	1	0.013873	1	1
hsa04012_ErbB signaling pathway	1.42881e-20	1	0.00878579	1	1	1	1	1	1	1	1	1	1	1	0.205304	1	1	1	1	1	1	1	1	1	1	1	0.800113	1	1	1	1	7.79979e-05	1	1	0.942023	1	1	1	1	0.0160792	1	1	1	1	1	1	0.0122512	1	1
hsa04020_Calcium signaling pathway	0.191726	0.191726	1	1	1	1	1	1	1	1	1	1	1	1	1	1	1	1	0.93183	1	1	0.656644	1	1	1	0.656644	0.472243	1	1	1	1	1	1	1	1	1	1	1	1	1	0.191726	0.00208363	1	1	1	1	1	1	1
hsa04064_NF-kappa B signaling pathway	3.34108e-07	1	1	1	1	0.13222	3.38677e-07	1	1	1	1	1	1	1	1	1	1	1	1	1	1	1	1	1	1	1	1	1	1	0.751426	1	1	1	1	1	1	1	1	1	1	1	1	1	1	1	1	1	1	1
hsa04066_HIF-1 signaling pathway	3.02095e-21	1	1	1	1	1	0.11665	0.355225	1	1	1	1	1	1	1	1	1	1	1	1	1	1	0.355225	1	0.0555639	1	0.245723	1	1	0.539467	0.11665	0.0555639	1	1	0.622102	1	1	0.26843	0.494941	0.791739	1	0.111061	0.106859	1	1	1	1	1	1
hsa04068_FoxO signaling pathway	1.56637e-35	1	0.149295	1	1	1	0.158541	1	0.290488	1	1	0.924025	1	1	1	0.599192	1	0.917064	1	1	1	0.149295	0.429234	0.633258	0.00663555	1	0.576685	1	1	1	0.561179	0.000639506	0.310619	1	0.444155	1	1	0.79851	0.499379	0.00375348	1	1	1	1	1	0.444155	0.196002	1	1
hsa04070_Phosphatidylinositol signaling system	0.575531	0.346981	1	1	1	1	1	1	1	1	1	1	1	1	0.978969	1	1	1	1	1	1	1	1	1	1	1	1	1	1	1	1	0.499741	1	1	1	1	1	1	1	0.275151	0.978969	1	1	1	1	1	1	1	1
hsa04071_Sphingolipid signaling pathway	2.62308e-10	1	0.377832	1	1	1	1	1	1	1	1	1	1	1	1	1	1	1	1	1	1	1	1	1	1	1	1	1	1	1	1	0.123654	1	1	0.613124	1	1	1	1	0.377832	1	0.979261	1	1	0.613124	1	0.377832	1	1
hsa04080_Neuroactive ligand-receptor interaction	0.499367	1	1	1	1	1	1	1	1	1	1	1	1	1	1	1	1	1	0.74548	1	1	1	1	1	0.803504	2.31387e-05	1	1	1	1	0.0674579	0.296316	1	1	1	1	1	1	1	1	0.043839	1	1	1	1	1	1	0.74548	0.296316
hsa04110_Cell cycle	7.18216e-19	1	1	1	1	1	0.595153	1	1	1	1	0.154651	1	1	1	1	1	1	1	1	1	1	1	1	1	1	0.489689	1	1	1	0.989	0.513882	1	1	1	1	1	1	1	0.00394629	1	1	1	1	1	1	0.0478931	1	1
hsa04114_Oocyte meiosis	0.0296001	1	1	1	1	1	1	1	1	1	1	1	1	1	1	1	1	1	1	1	1	0.0549719	1	1	0.088847	1	1	1	1	1	1	1	1	1	1	1	1	1	1	1	1	1	1	1	1	1	1	1	1
hsa04115_p53 signaling pathway	8.95855e-11	1	1	1	1	1	0.033249	1	1	1	1	1	1	1	1	1	1	1	1	1	1	1	1	1	1	1	0.510496	1	1	1	1	0.194448	1	1	1	1	1	1	0.57373	3.45683e-06	1	1	1	1	1	1	0.845462	1	1
hsa04120_Ubiquitin mediated proteolysis	1	1	1	1	1	1	1	1	1	1	1	1	1	1	1	1	1	1	1	1	1	1	1	1	1	1	1	1	1	1	1	1	1	1	1	1	1	1	1	1	1	1	1	1	1	1	1	1	1
hsa04130_SNARE interactions in vesicular transport	1	1	1	1	1	1	1	1	1	1	1	1	1	1	1	1	1	1	1	1	1	1	1	1	1	1	1	1	1	1	1	1	1	1	1	1	1	1	1	1	1	1	1	1	1	1	1	1	1
hsa04140_Regulation of autophagy	1	1	1	1	1	1	1	1	1	1	1	1	1	1	1	1	1	1	1	1	1	1	1	1	1	1	1	1	1	1	1	1	1	1	1	1	1	1	1	1	1	1	1	1	1	1	1	1	1
hsa04141_Protein processing in endoplasmic reticulum	0.000251498	1	1	1	1	1	1	1	1	1	1	1	1	1	1	1	1	1	1	1	1	1	1	1	1	1	1	1	1	1	1	1	1	1	1	1	1	1	1	1	1	1	1	1	1	1	1	1	1
hsa04142_Lysosome	1	1	1	1	1	1	1	1	1	1	1	1	1	1	1	1	1	1	1	1	1	1	1	1	1	1	1	1	1	1	1	1	1	1	1	1	1	1	1	1	1	1	1	1	1	1	1	1	1
hsa04146_Peroxisome	1	1	1	1	1	1	1	1	1	1	1	1	1	1	1	1	1	1	1	1	1	1	1	1	1	1	1	1	1	1	1	1	1	1	1	1	1	1	1	1	1	1	1	1	0.000748698	1	1	1	1
hsa04150_mTOR signaling pathway	2.20988e-14	1	1	1	1	1	1	1	1	1	1	1	1	1	1	1	1	1	1	1	1	1	1	1	0.904446	1	1	1	1	1	1	0.224933	1	1	0.59453	1	0.640884	1	0.640884	0.6739	1	0.640884	1	1	1	1	1	1	1
hsa04152_AMPK signaling pathway	1.56316e-15	1	1	1	1	1	1	1	1	1	1	1	1	1	0.899052	1	1	1	1	1	1	1	0.611496	1	0.0651679	1	1	1	1	1	1	0.388444	1	1	0.0970324	0.388444	1	0.388444	0.693804	0.611496	0.0311217	1	1	1	0.63044	1	1	1	1
hsa04210_Apoptosis	1.70173e-09	1	0.842153	1	0.70947	1	0.0786174	1	1	1	1	1	1	1	0.70947	1	1	1	1	1	1	1	1	1	1	1	1	1	1	1	1	0.0268201	1	1	1	1	1	1	1	0.0192764	1	1	1	1	1	1	1	1	1
hsa04260_Cardiac muscle contraction	1	0.356033	1	1	1	1	1	1	1	1	1	1	1	1	1	1	1	1	0.356033	1	1	1	1	1	1	1	0.0986555	1	1	1	1	1	1	1	1	1	1	1	1	1	1	0.457898	1	1	1	1	1	1	1
hsa04270_Vascular smooth muscle contraction	0.525936	0.525936	1	1	1	1	1	1	1	1	1	1	1	1	1	1	1	1	1	1	1	0.309496	1	1	1	1	1	1	1	1	1	1	1	1	1	1	1	1	1	1	0.298608	0.0157094	1	1	1	1	1	1	1
hsa04310_Wnt signaling pathway	0.000541871	1	1	1	1	0.00143629	1	1	1	1	1	1	1	1	1	1	1	1	1	1	1	1	1	1	1	0.770334	0.118541	1	1	1	1	1	0.537763	1	1	1	1	1	1	0.345802	1	1	1	1	1	1	1	1	1
hsa04330_Notch signaling pathway	0.00362901	1	1	1	1	1	1	1	1	1	1	1	1	1	1	1	1	1	1	1	1	1	1	1	1	1	1	1	1	1	1	1	1	1	1	1	1	1	1	1	1	1	1	1	1	1	1	1	1
hsa04340_Hedgehog signaling pathway	0.821911	1	1	1	1	0.0873206	1	1	1	1	1	0.198399	1	1	1	1	1	0.198399	1	1	1	1	1	1	1	1	1	1	1	1	0.774136	1	1	1	1	1	1	1	1	1	1	1	1	1	1	1	1	1	1
hsa04350_TGF-beta signaling pathway	0.00034597	1	1	1	1	1	1	1	1	1	1	0.040308	1	1	1	1	1	0.823488	1	1	1	1	0.000569603	0.575086	0.742487	1	0.484548	1	1	1	0.536733	0.73681	0.73681	1	1	1	1	1	1	0.334516	1	0.540366	1	1	1	1	0.575086	1	1
hsa04360_Axon guidance	1	1	0.0749717	1	1	1	1	1	1	1	1	1	1	1	1	1	1	1	1	1	1	1	1	1	1	1	1	1	1	1	1	1	1	1	1	1	1	1	1	1	1	1	1	1	1	1	1	1	1
hsa04370_VEGF signaling pathway	5.78885e-08	1	0.200281	1	1	1	1	1	1	1	1	1	1	1	0.696763	1	1	1	1	1	1	1	1	1	1	1	1	1	1	1	1	0.293942	1	1	0.696763	1	1	1	1	0.365412	1	0.850005	1	1	1	1	0.200281	1	1
hsa04380_Osteoclast differentiation	1.28773e-14	1	1	1	1	0.0436772	0.425027	1	0.312368	1	1	1	1	1	0.719894	1	1	1	1	1	1	1	1	1	1	1	1	1	1	0.12689	0.694954	1	1	1	1	0.329586	1	1	1	0.440076	1	1	1	1	1	1	1	1	1
hsa04390_Hippo signaling pathway	0.0161249	1	1	1	1	0.120379	1	1	1	1	1	0.713963	1	1	1	1	1	1	1	1	1	1	1	1	1	1	1	1	1	1	0.941993	0.674118	1	1	1	1	1	1	1	0.16211	1	1	1	1	1	1	1	1	1
hsa04514_Cell adhesion molecules (CAMs)	1	1	1	0.849561	1	1	4.49452e-06	1	1	0.718575	1	1	0.0187085	1	0.0312137	1	1	0.219034	0.705663	1	1	0.0594783	1	1	1	1	1	1	2.21097e-06	4.06499e-08	1	1	1	3.05664e-05	1	1	0.464292	1	1	1	0.0484827	1	1	1	1	1	1	1	1
hsa04520_Adherens junction	7.01011e-06	1	1	1	1	1	1	1	1	1	1	1	1	1	1	1	1	1	1	1	1	1	1	1	0.279832	1	0.535221	1	1	1	1	0.279832	0.279832	1	0.535221	1	1	1	1	0.365466	1	1	1	1	0.68642	1	1	1	1
hsa04550_Signaling pathways regulating pluripotency of stem cells	5.53007e-09	1	0.178503	0.984115	1	0.0682473	1	1	0.916138	0.867189	0.0758426	0.408541	1	1	1	1	1	1	1	1	1	1	0.000408059	1	0.397232	1	0.0181231	1	0.867189	1	1	0.396246	0.95104	1	0.512811	1	1	0.916138	0.116505	0.0181231	1	0.178503	1	1	1	1	0.00260679	1	1
hsa04610_Complement and coagulation cascades	0.326854	1	1	1	1	1	1	1.53382e-07	1	1	1	1	1	1	0.420735	1	1	1	0.112525	1	1	1	1	1	1	1	1	1	0.780786	0.453417	0.468111	1	1	0.272154	1	1	1	1	1	1	1	1	1	1	0.272154	1	1	1	1
hsa04611_Platelet activation	0.0561618	1	1	1	1	1	1	1	1	1	1	1	1	1	0.0561618	1	1	1	1	1	1	0.808306	1	1	1	1	1	1	1	1	1	1	1	1	1	1	1	1	1	0.808306	1	0.0561618	1	1	1	1	1	1	1
hsa04620_Toll-like receptor signaling pathway	1.15622e-08	1	1	1	1	1	0.0137229	1	0.198409	1	1	1	1	1	1	1	1	1	1	1	1	1	1	1	1	1	1	1	1	0.0713232	1	0.0243148	1	0.311855	1	1	1	1	1	0.311855	1	1	1	1	1	1	1	1	1
hsa04621_NOD-like receptor signaling pathway	3.95406e-07	1	1	1	1	1	0.12303	1	0.12303	1	1	1	0.858605	1	1	1	1	1	1	1	1	1	1	1	1	1	1	1	0.794741	1	1	0.858605	1	1	1	1	1	0.12303	1	1	1	1	1	1	1	1	1	1	1
hsa04622_RIG-I-like receptor signaling pathway	0.000517656	1	1	1	1	1	0.829151	1	0.191964	1	1	1	1	1	1	1	1	1	1	1	1	1	1	1	1	1	1	1	1	1	1	1	1	1	1	1	1	1	1	0.913216	1	1	1	1	1	1	1	1	1
hsa04623_Cytosolic DNA-sensing pathway	0.585679	1	1	1	1	1	1	1	1	1	1	1	1	1	1	1	1	1	1	1	1	1	1	1	1	1	1	1	1	1	1	1	1	1	1	1	1	1	1	1	1	1	1	1	1	1	1	1	1
hsa04630_Jak-STAT signaling pathway	7.74902e-19	1	0.617175	0.969075	1	1	1.20597e-09	1	1	1	1	1	0.959237	1	0.280386	1	1	0.305744	1	1	1	0.000310657	1	1	1	1	0.280386	1	0.217063	0.08111	1	0.948914	1	1	0.997451	1	1	0.00318538	1	0.217063	0.81505	0.851406	1	1	1	1	0.167548	1	1
hsa04640_Hematopoietic cell lineage	0.142232	1	1	0.713057	1	1	0.000224221	1	1	0.596593	1	1	0.134656	1	0.00181479	1	1	0.771471	0.587669	1	1	0.205804	1	1	1	1	1	1	0.1029	1	1	1	1	0.0260274	1	1	1	0.118655	1	1	1	1	0.330146	1	1	1	1	1	0.312231
hsa04650_Natural killer cell mediated cytotoxicity	6.93809e-05	1	0.118408	1	1	1	0.0216928	1	1	1	1	1	0.295939	1	0.281422	1	1	1	1	1	1	1	1	1	1	1	1	1	0.22828	0.00314253	1	0.00238505	1	1	1	1	1	1	1	1	1	0.884501	1	1	1	1	0.167126	1	1
hsa04660_T cell receptor signaling pathway	1.23871e-12	1	0.0944135	1	1	1	1.82753e-06	1	1	1	1	1	1	1	0.692382	1	1	1	1	1	1	0.0105118	1	1	1	1	1	1	0.937521	1	1	0.0267453	1	1	0.7937	1	1	1	1	0.374111	1	1	1	1	1	1	0.139636	1	1
hsa04662_B cell receptor signaling pathway	1.89867e-09	1	0.211092	1	1	1	1	1	1	1	1	1	1	1	1	1	1	1	1	1	1	1	1	1	1	1	1	1	1	1	1	0.285853	1	0.46649	0.847898	1	1	1	1	0.4226	1	1	1	1	1	1	0.218883	1	1
hsa04664_Fc epsilon RI signaling pathway	1.29579e-08	1	0.138848	1	1	1	1	1	1	1	1	1	1	1	1	1	1	1	1	1	1	1	1	1	1	1	1	1	1	1	1	0.197717	1	1	1	1	1	1	1	0.286956	1	1	1	1	1	1	0.138848	1	1
hsa04666_Fc gamma R-mediated phagocytosis	0.0157079	1	1	1	1	1	1	1	1	1	1	1	1	1	0.885283	1	1	1	1	1	1	1	1	1	1	1	1	1	1	1	1	1	1	1	0.63535	0.620227	1	1	0.856752	0.63535	1	1	1	1	1	1	1	1	1
hsa04668_TNF signaling pathway	5.87332e-15	1	1	1	1	0.600214	0.00338712	1	0.245795	0.941499	1	1	1	1	1	1	1	1	1	1	1	1	1	1	1	1	1	1	0.949737	1	1	0.0299965	1	1	1	1	1	1	1	0.420076	1	0.331026	1	1	1	1	0.857084	1	1
hsa04670_Leukocyte transendothelial migration	0.00497729	1	1	1	1	1	1	1	1	1	1	1	0.805148	1	1	1	1	1	1	1	1	1	1	1	1	1	1	1	0.739338	1	1	1	1	1	1	1	1	1	1	1	1	1	1	1	1	1	1	1	1
hsa04710_Circadian rhythm	0.41995	1	1	1	1	1	1	1	1	1	1	1	1	1	1	1	1	1	1	1	1	1	1	1	1	1	1	1	1	1	1	1	1	1	1	1	1	1	1	1	1	1	0.921661	1	1	1	1	1	1
hsa04720_Long-term potentiation	0.167666	1	0.187298	1	1	1	1	1	1	1	1	1	1	1	1	1	1	1	1	1	1	1	1	1	1	1	0.788396	1	1	0.991161	1	0.349289	1	1	1	1	1	1	1	1	1	1	1	1	1	1	0.224073	1	1
hsa04721_Synaptic vesicle cycle	1	1	1	1	1	1	1	1	1	1	1	1	1	1	1	1	1	1	1	1	1	1	1	1	1	1	1	1	1	1	1	1	1	1	1	1	1	1	1	1	1	1	1	1	1	1	1	1	1
hsa04723_Retrograde endocannabinoid signaling	0.00860462	0.34073	1	1	1	1	1	1	1	1	1	1	1	1	1	1	1	1	0.34073	1	1	0.872642	1	1	1	0.0261829	1	1	1	1	1	1	1	1	1	1	1	1	1	1	1	1	1	1	1	1	1	1	1
hsa04724_Glutamatergic synapse	1	0.589693	1	1	1	1	1	1	1	1	1	1	1	1	1	1	1	1	0.589693	1	1	1	1	1	1	1	1	1	1	1	1	1	1	1	1	1	1	1	1	1	1	1	1	1	1	1	1	1	1
hsa04725_Cholinergic synapse	6.87424e-05	0.17443	0.137227	1	1	1	1	1	1	1	1	1	1	1	1	1	1	1	0.00261156	1	1	0.42009	1	1	1	0.111377	0.202006	1	1	1	0.111377	0.00445295	1	1	1	1	1	1	1	0.144909	0.304834	0.305651	1	1	1	1	0.170631	1	1
hsa04726_Serotonergic synapse	0.298502	1	0.477766	1	1	1	1	1	1	1	1	1	1	1	1	1	1	1	0.500387	1	1	1	1	1	1	1	1	1	1	1	1	0.666934	1	1	1	1	1	1	1	1	1	0.802334	1	1	0.477766	1	0.477766	1	1
hsa04727_GABAergic synapse	1	0.596629	1	1	1	1	1	1	1	1	1	1	1	1	1	1	1	1	0.596629	1	1	1	1	1	1	0.00129521	1	1	1	1	1	1	1	1	1	1	1	1	1	1	1	1	1	1	1	1	1	1	1
hsa04728_Dopaminergic synapse	6.85568e-07	1	1	1	1	1	1	1	1	1	1	1	1	1	1	1	1	1	0.784447	1	1	1	1	1	1	1	1	1	1	1	1	1	1	1	1	1	1	1	1	1	1	1	1	1	1	1	1	1	1
hsa04730_Long-term depression	0.0443192	1	0.133041	1	1	1	1	1	1	1	1	1	1	1	1	0.688479	1	1	1	1	1	1	1	1	0.200378	1	1	1	1	1	1	0.0426829	1	1	1	1	1	1	0.577999	0.688479	1	0.180391	1	1	1	1	0.133041	1	1
hsa04740_Olfactory transduction	1	1	1	1	1	1	1	1	1	1	1	1	1	1	1	1	1	1	1	1	1	1	1	1	1	1	1	1	1	1	1	1	1	1	1	1	1	1	1	1	1	1	1	1	1	1	1	1	1
hsa04742_Taste transduction	1	1	1	1	1	1	1	1	1	1	1	1	1	1	1	1	1	1	1	1	1	1	1	1	1	1	1	1	1	1	1	1	1	1	1	1	1	1	1	1	1	1	1	1	1	1	1	1	1
hsa04750_Inflammatory mediator regulation of TRP channels	1.43511e-06	1	1	1	1	1	1	1	1	1	1	1	1	1	1	1	1	1	1	1	1	0.276308	1	1	0.719679	1	1	1	1	1	1	1	1	1	1	1	1	1	0.266736	1	0.719679	1	1	1	1	1	1	1	1
hsa04910_Insulin signaling pathway	2.88506e-14	1	0.174448	1	1	1	1	1	0.0930907	1	1	1	1	1	0.425214	1	1	1	1	1	1	1	0.153765	1	0.0930907	1	1	1	1	1	1	0.0930907	1	1	0.145838	1	1	1	1	0.673386	1	1	1	1	1	1	0.240206	1	1
hsa04911_Insulin secretion	0.343641	0.212785	1	1	1	1	1	1	1	1	1	1	1	1	1	0.907092	1	1	1	1	1	0.099651	1	1	0.000151462	0.099651	0.850145	1	1	1	1	1	1	1	1	1	1	1	1	1	0.325482	0.0906633	1	1	1	1	1	1	1
hsa04912_GnRH signaling pathway	8.20372e-07	0.390293	0.350163	1	1	1	1	1	1	1	1	1	1	1	1	1	1	1	1	1	1	0.839058	1	1	1	1	1	1	1	1	1	0.546998	1	1	1	1	1	1	1	0.834521	1	1	1	1	1	1	0.390293	1	1
hsa04914_Progesterone-mediated oocyte maturation	4.51063e-08	0.260703	1	1	1	1	1	1	1	1	1	1	1	1	1	1	1	1	1	1	1	0.132467	1	1	0.042076	1	1	1	1	1	1	0.042076	1	1	1	1	1	1	0.936172	0.623943	1	1	1	1	1	1	1	1	1
hsa04915_Estrogen signaling pathway	2.74944e-14	1	0.170694	1	1	1	1	1	1	1	1	1	1	1	1	0.887586	1	1	1	1	1	0.564651	1	1	1	1	1	1	1	1	1	0.0517697	1	1	1	1	1	1	0.762873	0.0511111	0.887586	0.469005	1	1	1	1	0.22809	1	1
hsa04916_Melanogenesis	0.00199892	0.979426	0.129592	1	1	0.161503	1	1	1	1	1	1	1	1	1	0.950686	1	1	1	1	1	0.486173	1	1	0.283643	1	0.211928	1	1	1	1	1	1	1	1	1	1	1	1	0.439495	0.294739	1	1	1	1	1	0.171161	0.000219767	9.95502e-07
hsa04917_Prolactin signaling pathway	4.62658e-20	1	0.0829764	0.860448	1	0.0829764	1	1	0.811269	1	1	1	1	1	0.454567	1	1	1	1	1	1	1	1	1	0.167494	1	1	1	1	1	1	0.0167343	1	1	0.454567	1	1	0.811269	0.454567	0.0120774	1	0.506431	1	1	1	1	0.11261	1	1
hsa04918_Thyroid hormone synthesis	0.0150558	1	0.120389	1	1	1	1	1	1	1	1	1	1	1	1	0.120389	1	1	1	1	1	0.53442	1	1	1	1	0.6897	1	1	1	1	1	1	1	1	1	1	1	1	1	0.839734	0.852936	1	1	1	1	1	1	1
hsa04919_Thyroid hormone signaling pathway	1.02451e-18	1	0.152686	1	1	0.21334	1	1	1	1	1	0.372545	0.321654	1	0.578003	1	1	1	0.733218	1	1	1	1	1	1	1	7.58408e-06	1	1	0.541469	1	0.321654	0.321654	1	0.723785	1	1	1	0.494717	0.00118093	1	0.125092	1	1	1	1	0.0168314	1	1
hsa04920_Adipocytokine signaling pathway	2.4911e-17	1	1	1	1	1	0.172387	1	0.161637	1	1	1	1	1	0.409239	1	1	1	1	1	1	0.0498901	0.277848	1	0.751623	1	1	1	1	1	1	1	0.751623	1	0.172387	0.751623	1	0.741657	1	1	0.027839	1	1	1	1	1	1	1	1
hsa04921_Oxytocin signaling pathway	0.000450007	0.0954989	0.415554	1	1	1	1	1	1	1	1	1	1	1	1	1	1	1	1	1	1	0.803147	1	1	1	1	0.678595	1	1	1	1	0.155201	1	1	1	1	1	1	1	0.537592	0.718736	0.00368708	1	1	1	1	0.493612	1	1
hsa04922_Glucagon signaling pathway	0.00147756	1	1	1	1	1	1	1	1	1	1	1	1	1	1	1	1	1	1	1	1	1	0.816661	1	0.0479657	1	1	1	1	1	1	1	1	1	1	1	1	1	1	1	1	1	1	1	1	1	1	1	1
hsa04923_Regulation of lipolysis in adipocytes	9.21288e-05	0.783315	1	1	1	1	1	1	1	1	1	1	1	1	1	0.719774	1	1	0.783315	1	1	0.337597	1	1	0.93392	1	1	1	1	1	1	0.93392	1	1	0.465705	1	1	1	1	0.719774	0.0123474	0.135293	1	1	1	1	1	1	1
hsa04925_Aldosterone synthesis and secretion	0.38068	0.373235	1	1	1	1	1	1	1	1	1	1	1	1	1	0.782421	0.820985	1	1	0.606616	0.6466	0.606616	1	1	1	1	1	1	1	1	1	1	1	1	0.715914	1	1	1	1	1	0.38068	0.0235925	1	1	1	1	1	1	1
hsa04930_Type II diabetes mellitus	1.8306e-13	0.572291	1	0.174183	1	1	1	1	0.676444	1	1	1	1	1	1	1	1	1	1	1	1	0.912768	0.874277	1	0.00682177	1	1	1	1	1	1	0.694492	1	1	0.810595	1	1	1	1	1	1	0.433129	1	1	1	1	1	1	1
hsa04931_Insulin resistance	1.43386e-24	1	1	0.220589	1	1	0.281034	1	0.0315056	1	1	1	1	1	0.211728	1	1	1	1	1	1	0.0904718	0.0136358	1	0.0336817	1	1	1	1	1	1	0.921851	0.921851	1	0.000384359	0.218253	0.570155	0.211728	1	0.916535	1	0.263049	1	1	0.950444	1	1	1	1
hsa04932_Non-alcoholic fatty liver disease (NAFLD)	1.51278e-19	1	0.845801	0.545038	1	1	0.606426	1	1	1	1	1	1	1	1	1	1	1	1	1	1	1	0.187442	1	1	1	1	1	1	1	1	0.0818204	1	1	0.0735717	1	0.806747	0.0811504	1	0.654152	0.575278	1	1	1	1	1	1	1	1
hsa04960_Aldosterone-regulated sodium reabsorption	2.36114e-06	1	1	0.761185	1	1	1	1	1	1	1	1	1	1	1	1	1	1	1	1	1	1	1	1	0.761185	1	0.423941	1	1	1	1	0.121493	0.761185	1	0.761185	1	1	1	0.503022	0.503323	1	0.0889216	1	1	1	1	0.668865	1	1
hsa04961_Endocrine and other factor-regulated calcium reabsorption	0.716319	1	1	1	1	1	1	1	1	1	0.716319	1	1	1	1	0.716319	1	1	1	1	1	1	1	1	1	1	0.250273	1	1	1	0.716319	1	1	1	1	1	1	1	0.716319	1	1	0.250273	1	1	1	1	1	1	1
hsa04962_Vasopressin-regulated water reabsorption	1	1	1	1	1	1	1	1	1	1	1	1	1	1	1	1	1	1	1	1	1	1	1	1	1	1	1	1	1	1	1	1	1	1	1	1	1	1	1	1	1	1	1	1	1	1	1	1	1
hsa04971_Gastric acid secretion	1	1	1	1	0.921858	1	1	1	1	1	1	1	1	1	1	0.946113	1	0.627836	1	1	1	0.741358	1	1	1	1	0.0519999	1	1	1	1	1	1	1	1	1	1	1	1	1	0.533441	0.943529	1	1	1	1	1	1	1
hsa04972_Pancreatic secretion	1	1	1	1	1	1	1	1	1	1	1	1	1	1	1	1	1	1	1	1	1	1	1	1	1	1	0.0207715	1	1	1	1	1	1	1	1	1	1	1	1	1	0.0239294	1	1	1	1	1	1	1	1
hsa04973_Carbohydrate digestion and absorption	0.772136	1	1	1	1	1	1	1	1	1	1	1	1	1	1	1	1	1	1	1	1	1	1	1	0.165322	1	1	1	1	1	1	1	1	1	1	1	1	1	1	0.772136	1	0.165322	1	1	0.772136	1	1	1	1
hsa04976_Bile secretion	1	0.856215	1	1	0.58997	1	1	1	1	1	1	1	1	1	1	0.713977	1	1	1	0.428932	0.514795	1	1	1	1	1	0.514795	1	1	1	1	1	1	1	0.000254698	0.000972038	1	1	1	1	0.0247	0.211923	1	1	0.000254698	1	1	1	1
hsa04978_Mineral absorption	1	1	1	1	1	1	1	1	1	1	1	1	1	1	1	1	1	1	1	1	1	1	1	1	1	1	0.210651	1	1	1	1	1	1	1	1	1	1	1	1	1	1	1	0.1526	1	1	1	1	1	1
hsa05010_Alzheimer's disease	0.0466796	1	1	1	1	1	1	1	1	1	1	1	1	1	1	1	1	1	1	1	0.817864	1	1	1	1	1	1	1	1	0.988234	1	1	1	1	0.975561	0.811321	1	1	1	1	1	1	1	1	1	1	1	1	1
hsa05012_Parkinson's disease	1	1	1	1	1	1	1	1	1	1	1	1	1	1	1	1	1	1	1	1	1	1	1	1	1	1	1	1	1	1	1	1	1	1	1	1	1	1	1	1	1	1	1	1	1	1	1	1	1
hsa05014_Amyotrophic lateral sclerosis (ALS)	3.25685e-05	1	1	1	1	1	1	1	1	1	1	1	1	1	1	1	1	1	1	1	1	1	1	1	1	1	1	1	1	0.929207	1	1	1	1	1	1	1	1	1	1	1	1	1	1	1	1	1	1	1
hsa05016_Huntington's disease	5.08601e-09	1	1	1	1	1	1	1	1	1	1	1	1	1	1	1	1	1	1	1	1	1	1	1	1	1	1	1	1	1	1	1	1	1	1	1	1	1	1	1	1	1	1	1	1	1	1	1	1
hsa05020_Prion diseases	0.000375496	1	1	1	1	1	1	1	1	1	1	1	1	1	1	1	1	1	1	1	1	1	1	1	1	1	1	1	1	1	1	1	1	1	1	1	1	1	1	1	1	1	1	1	1	1	1	1	1
hsa05030_Cocaine addiction	0.00269624	1	1	1	1	1	1	1	1	1	1	1	1	1	1	1	1	1	1	1	1	1	1	1	1	1	1	1	1	1	1	1	1	1	1	1	1	1	1	1	1	1	1	1	1	1	1	1	1
hsa05031_Amphetamine addiction	0.000304212	1	1	1	1	1	1	1	1	1	1	1	1	1	1	1	1	1	1	1	1	1	1	1	1	1	1	1	1	1	1	1	1	1	1	1	1	1	1	1	1	1	1	1	1	1	1	1	1
hsa05032_Morphine addiction	1	1	1	1	1	1	1	1	1	1	1	1	1	1	1	1	1	1	0.625457	1	1	1	1	1	1	0.0323579	1	1	1	1	1	1	1	1	1	1	1	1	1	1	1	1	1	1	1	1	1	1	1
hsa05033_Nicotine addiction	1	1	1	1	1	1	1	1	1	1	1	1	1	1	1	1	1	1	1	1	1	1	1	1	1	2.93015e-09	1	1	1	1	1	1	1	1	1	1	1	1	1	1	1	1	1	1	1	1	1	1	1
hsa05034_Alcoholism	0.00033069	1	0.69035	1	1	1	1	1	1	1	1	1	1	1	1	1	1	1	0.90476	1	1	1	1	1	1	1	1	1	1	1	1	1	1	1	1	1	1	1	1	1	1	1	1	1	1	1	0.867637	1	1
hsa05100_Bacterial invasion of epithelial cells	0.124981	1	1	1	1	1	1	1	1	1	1	1	1	1	0.232064	1	1	1	1	1	1	1	1	0.232064	1	1	0.232064	1	1	1	1	1	1	1	1	1	1	1	1	1	1	1	1	1	1	1	1	1	1
hsa05110_Vibrio cholerae infection	1	1	1	1	1	1	1	1	1	1	1	1	1	1	1	1	1	1	1	1	1	1	1	1	1	1	1	1	1	1	1	1	1	1	1	1	1	1	1	1	0.369223	1	1	1	1	1	1	1	1
hsa05120_Epithelial cell signaling in Helicobacter pylori infection	1.94538e-07	1	1	1	1	1	1	1	0.698578	1	1	1	1	1	1	1	1	1	1	1	1	1	1	1	1	1	1	1	1	1	1	1	1	1	1	1	1	1	1	1	1	1	1	1	1	1	1	1	1
hsa05130_Pathogenic Escherichia coli infection	0.335386	1	1	1	1	1	1	1	1	1	1	1	1	1	1	1	1	1	1	1	1	1	1	1	1	1	1	1	1	1	1	1	1	1	1	1	1	1	1	1	1	1	1	1	1	1	1	1	1
hsa05131_Shigellosis	2.35091e-05	1	1	1	1	1	1	1	0.468856	1	1	1	1	1	1	1	1	1	1	1	1	1	1	1	1	1	1	1	1	1	1	1	1	1	1	1	1	1	1	1	1	1	1	1	1	1	1	1	1
hsa05132_Salmonella infection	9.56459e-05	1	1	1	1	1	0.689031	1	1	1	1	1	0.672181	1	1	1	1	1	1	1	1	1	1	1	1	1	1	1	1	1	1	1	1	1	1	1	1	1	1	1	1	1	1	1	1	1	1	1	1
hsa05133_Pertussis	1.10152e-05	1	1	1	1	1	0.00503675	0.030451	1	1	1	1	1	1	1	1	1	1	1	1	1	1	1	1	1	1	1	1	0.987805	1	1	1	1	0.028044	1	1	1	0.0102981	1	1	1	1	1	1	1	1	1	1	1
hsa05134_Legionellosis	9.82122e-10	1	1	1	1	1	0.618888	0.324302	1	1	1	1	0.163105	1	1	1	1	1	1	1	1	1	1	1	1	1	1	1	0.809554	1	1	0.843513	1	0.913645	0.902213	1	1	0.843513	1	1	1	1	1	1	1	1	1	1	1
hsa05140_Leishmaniasis	4.84127e-07	1	1	1	1	1	5.03033e-06	0.123204	1	1	1	1	0.562348	1	1	1	1	0.00498335	1	1	1	0.123346	1	1	1	1	1	1	1.85422e-06	7.67995e-08	0.286068	1	1	0.000572913	1	0.562348	1	1	1	1	1	1	1	1	1	1	1	1	1
hsa05142_Chagas disease (American trypanosomiasis)	4.26601e-14	1	1	1	1	1	0.000151116	0.0570921	0.164176	1	1	1	1	1	1	0.551563	1	0.899589	1	1	1	0.273186	1	1	1	1	1	1	1	0.467072	0.485831	0.00150946	0.805098	1	1	1	1	0.775869	1	0.0739368	1	0.225336	1	1	1	1	1	1	1
hsa05144_Malaria	0.486021	1	1	1	1	1	0.000726137	0.967649	1	1	1	1	0.743623	1	1	1	1	0.155197	1	1	1	0.974512	1	1	1	1	1	1	1	0.476081	0.485091	1	1	1	0.307145	1	1	0.728105	1	1	1	1	1	1	1	1	1	1	1
hsa05145_Toxoplasmosis	7.4102e-13	1	1	1	1	1	8.261e-08	0.948051	0.115625	1	1	1	1	1	0.115625	1	1	0.0178074	1	1	1	0.00490495	1	1	1	1	1	1	0.000457656	1.07044e-08	0.383839	0.126269	1	0.032672	0.530775	0.678492	0.366533	1	1	0.231352	1	0.507712	1	1	1	1	1	1	1
hsa05150_Staphylococcus aureus infection	1	1	1	1	1	0.878284	1.32178e-05	8.05524e-06	1	1	1	1	1	1	1	1	1	0.0560192	1	1	1	0.0906458	1	1	1	1	1	1	7.85077e-09	1.69863e-08	1	1	1	6.48465e-06	1	0.0465734	1	1	1	1	1	1	1	1	1	1	1	1	1
hsa05152_Tuberculosis	3.63367e-09	1	1	1	1	1	2.46847e-05	0.426245	0.883727	1	1	1	1	1	0.711108	1	1	0.0481023	1	1	1	0.110766	1	1	1	1	1	1	3.23852e-07	5.56995e-06	0.585759	0.918669	1	0.00136106	1	0.26774	1	0.883727	0.501308	0.507724	1	1	1	1	1	1	0.724761	1	1
hsa05160_Hepatitis C	8.0076e-14	1	0.194637	1	1	1	1	1	0.356693	1	1	1	1	1	0.356693	1	1	1	1	0.421715	0.512223	0.498845	1	1	1	1	1	1	1	0.671385	1	1.92999e-05	1	1	0.0461762	1	1	1	1	0.243406	1	1	1	1	1	1	0.243406	1	1
hsa05161_Hepatitis B	1.01132e-32	1	0.129096	1	1	1	0.0413753	0.126694	0.268765	1	1	1	1	1	0.699772	1	1	1	1	1	1	0.417178	1	1	1	1	0.268765	1	1	1	0.601794	0.000340211	1	0.375502	1	1	1	0.997108	1	0.000340211	1	1	1	1	1	1	9.9782e-05	1	1
hsa05162_Measles	9.79326e-12	1	1	1	1	1	7.06614e-07	0.393045	0.888665	1	1	1	0.907803	1	1	1	1	1	0.815974	1	1	9.51664e-06	1	1	1	1	1	1	1	0.100147	1	0.310619	1	0.383961	1	0.907803	1	0.888665	1	0.190817	1	1	1	1	1	1	0.759353	1	1
hsa05164_Influenza A	1.6915e-15	1	1	1	1	1	0.00133838	0.384425	0.893059	1	1	1	1	1	0.701691	1	1	0.325785	1	1	1	0.018437	1	1	1	1	0.68385	1	0.00206465	1.39621e-07	1	0.292718	1	0.101133	1	1	1	0.278302	1	1	1	0.877445	1	1	1	1	1	1	1
hsa05168_Herpes simplex infection	2.3838e-11	1	1	1	1	1	3.61777e-10	1	0.219494	1	1	1	0.243712	1	0.26043	1	1	0.274503	1	1	1	1.52509e-05	1	1	1	1	1	1	2.84802e-07	1.9767e-09	1	0.239927	1	0.0878752	1	1	1	0.897221	1	1	1	1	0.444203	1	1	1	1	1	1
hsa05169_Epstein-Barr virus infection	1.39274e-22	1	1	1	1	1	1.69178e-08	1	0.277475	1	1	1	0.0474621	1	0.340821	1	1	0.0669519	1	1	1	0.00350119	1	1	1	1	0.757109	1	0.000199362	9.33551e-06	1	0.293199	1	0.000222319	1	1	1	1	1	0.280881	1	1	1	1	1	1	0.167143	1	1
hsa05202_Transcriptional misregulation in cancer	1.16033e-18	1	0.533563	1	1	0.272217	0.00649455	1	0.72188	1	0.388886	0.875419	0.337337	1	0.598224	0.197957	0.614615	1	1	1	1	1	0.193614	0.587544	0.337337	1	0.0281593	1	0.67745	0.482779	1	1	0.337337	0.184345	0.875419	1	1	0.72188	0.440696	0.134175	0.369836	1	1	1	1	1	0.606217	1	1
hsa05204_Chemical carcinogenesis	1	1	1	0.226896	1	1	1	1	1	1	1	1	1	1	1	1	1	1	1	1	1	1	1	1	1	1	1	1	1	1	0.788815	1	1	1	0.731151	1	0.0549801	1	1	1	1	0.0318738	0.712676	0.712676	4.97465e-06	1	0.00550815	1	1
hsa05205_Proteoglycans in cancer	4.05903e-22	0.844598	0.246115	1	1	0.141957	1	0.246115	1	1	1	0.434776	1	1	0.434776	1	1	0.434776	1	1	1	0.258563	0.246115	0.258563	0.398725	1	0.0125841	1	1	1	0.638628	0.000247419	1	1	0.463112	1	1	1	0.155434	0.00107446	1	0.262465	1	1	1	1	0.0680528	1	1
hsa05206_MicroRNAs in cancer	4.40204e-32	0.647245	0.131495	1	1	1	0.752042	0.0215181	1	0.674208	0.363389	1	0.278181	1	0.278181	1	1	0.2885	1	1	1	0.363389	1	0.586593	1	1	0.0767225	1	1	0.468371	0.109421	2.82239e-05	1	0.335111	0.278181	1	1	1	1	0.00396937	1	1	1	1	0.931416	1	4.53639e-06	1	1
hsa05210_Colorectal cancer	9.51371e-13	1	1	1	1	0.298623	1	0.997257	0.737869	1	1	1	1	1	0.362114	1	1	0.825521	1	1	1	1	1	1	0.746654	1	1	1	1	1	0.454849	0.00829842	0.745176	1	0.362114	1	1	1	1	1.07874e-06	1	1	1	1	1	1	0.0741493	1	1
hsa05211_Renal cell carcinoma	5.54032e-11	1	0.115871	1	1	1	0.197635	1	1	1	1	1	0.9607	1	0.459198	1	1	1	1	1	1	1	0.318818	1	1	1	0.45014	1	1	1	0.102375	0.0233757	1	1	0.197635	1	1	1	1	0.249403	1	0.560974	1	1	1	1	0.143131	1	1
hsa05212_Pancreatic cancer	1.46981e-19	1	1	1	1	1	1	0.32079	0.170337	1	1	1	0.769661	1	0.438778	1	1	0.830468	1	1	1	1	0.965455	1	1	1	1	1	1	1	0.572913	3.62571e-09	0.769661	1	0.182918	1	1	1	1	2.9293e-05	1	1	1	1	1	1	0.117798	1	1
hsa05213_Endometrial cancer	9.00574e-16	1	0.0492197	1	1	0.257228	1	1	1	1	1	1	1	1	0.274831	1	1	1	1	1	1	1	1	1	0.727644	1	1	1	1	1	1	2.64421e-06	1	1	0.274831	1	1	1	1	3.15184e-07	1	1	1	1	1	1	0.00184644	1	1
hsa05214_Glioma	1.30658e-22	1	0.0907812	1	1	1	1	1	1	1	1	1	1	1	1	1	1	1	1	1	1	1	1	1	0.182631	1	0.504594	1	1	1	1	1.72309e-05	1	1	1	1	1	1	0.56594	0.00586386	1	1	1	1	1	1	0.00586386	1	1
hsa05217_Basal cell carcinoma	0.851041	1	1	1	1	0.00563325	1	1	1	1	1	0.272842	1	1	1	1	1	0.272842	1	1	1	1	1	1	1	1	1	1	1	1	0.796625	1	1	1	1	1	1	1	1	0.815219	1	1	1	1	1	1	1	1	1
hsa05218_Melanoma	9.25102e-19	1	0.0575706	1	1	1	0.500112	1	1	1	1	1	0.80662	1	0.424396	1	1	1	1	1	1	1	1	1	0.151211	1	0.418358	1	1	1	1	1.69186e-05	0.804675	1	0.426869	1	1	1	0.426869	1.76187e-07	1	0.474839	1	1	1	1	0.00394801	1	1
hsa05219_Bladder cancer	4.77336e-10	1	0.0368008	1	1	1	1	0.824067	1	1	1	1	1	1	1	1	1	1	1	1	1	1	0.824067	1	1	1	1	1	1	1	0.441673	1.61547e-08	1	1	0.724996	1	1	1	1	0.000626659	1	1	1	1	1	1	1.72442e-07	1	1
hsa05220_Chronic myeloid leukemia	7.04669e-23	1	0.0558744	1	1	1	0.166401	0.918975	0.694394	1	1	1	0.707899	1	0.0126777	0.526088	1	0.170424	1	1	1	0.932424	0.918975	1	1	1	1	1	1	1	0.517959	0.000647664	0.703666	0.906911	0.941064	1	1	1	1	9.13122e-05	1	0.151374	1	1	1	1	0.000203932	1	1
hsa05221_Acute myeloid leukemia	1.53043e-13	1	0.0520392	1	1	1	1	1	0.731635	1	1	1	1	1	0.382862	1	1	1	1	1	1	1	1	1	0.773819	1	1	1	1	1	1	0.00711382	1	1	0.946716	1	1	1	1	0.000350736	1	1	1	1	1	1	0.00334759	1	1
hsa05223_Non-small cell lung cancer	7.87517e-14	1	0.0773635	1	1	1	1	1	1	1	1	1	1	1	0.519002	1	1	1	1	1	1	1	1	1	1	1	1	1	1	1	1	1.02392e-09	1	1	1	1	1	1	1	0.00330136	1	1	1	1	1	1	0.00330136	1	1
hsa05230_Central carbon metabolism in cancer	5.93492e-15	1	8.39351e-05	0.723341	1	1	1	1	1	1	0.351021	1	1	1	0.364192	1	1	1	1	1	1	1	1	1	0.00764983	0.964893	1	1	1	1	1	0.000385228	1	1	0.379197	1	1	1	1	0.000385228	1	1	1	1	0.548021	1	0.000151276	1	1
hsa05321_Inflammatory bowel disease (IBD)	1.27598e-05	1	1	0.0453109	1	1	4.07474e-09	0.635932	1	1	1	1	1	1	0.963068	1	1	0.00262474	1	1	1	0.000413478	0.634168	1	1	1	1	1	3.52081e-05	2.55471e-08	0.243109	1	0.440331	0.000273475	1	1	1	0.0369169	1	1	1	1	1	1	1	1	1	1	1
hsa05322_Systemic lupus erythematosus	1	1	1	1	1	1	6.21023e-06	0.0325858	1	1	1	1	1	1	1	1	1	0.182586	1	1	1	0.268675	1	1	1	1	1	1	0.000322988	1.10579e-08	1	1	1	0.000160709	1	0.90827	1	1	1	1	1	1	0.415177	1	1	1	1	1	1
hsa05340_Primary immunodeficiency	1	1	1	1	1	1	0.59241	1	1	1	1	1	1	1	1	1	1	1	1	1	1	1	1	1	1	1	1	1	0.352306	0.658543	1	1	1	1	1	1	1	1	1	1	1	1	1	1	1	1	1	1	1
hsa05410_Hypertrophic cardiomyopathy (HCM)	0.145835	0.249515	1	0.32014	1	1	1	1	1	1	1	1	1	1	0.249515	1	1	1	0.249515	1	1	1	1	1	1	1	0.0113593	1	1	1	0.722525	1	1	1	1	1	1	1	0.668215	1	1	0.7536	1	1	1	1	1	1	1
hsa05412_Arrhythmogenic right ventricular cardiomyopathy (ARVC)	1	0.321648	1	1	1	1	1	1	1	1	1	1	1	1	1	1	1	1	1	1	1	1	1	1	1	1	0.321648	1	1	1	1	1	1	1	1	1	1	1	1	1	1	1	1	1	1	1	1	1	1
hsa05414_Dilated cardiomyopathy	0.115185	0.0214201	1	0.266942	1	1	1	1	1	1	1	1	1	1	0.242187	0.829662	1	1	0.0214201	1	1	1	1	1	0.266942	1	0.000983903	1	1	1	0.773415	1	1	1	1	1	1	1	0.658391	1	0.266942	0.0588313	1	1	1	1	1	1	1
GO:0000018_regulation of DNA recombination	0.0031506	1	1	1	1	1	0.110572	1	1	0.702216	1	1	1	1	1	0.588605	1	1	1	1	1	0.0215446	1	1	1	1	0.409882	1	0.702216	0.505231	1	1	1	1	1	1	1	1	1	1	1	1	1	1	1	1	1	1	1
GO:0000041_transition metal ion transport	1	1	1	1	1	1	1	1	1	1	1	1	1	1	1	1	1	1	1	1	1	1	1	1	1	1	1	1	1	1	1	1	1	1	1	1	1	1	1	1	1	1	0.000210449	1	1	1	1	1	1
GO:0000045_autophagic vacuole assembly	1	1	1	1	1	1	1	1	1	1	1	1	1	1	1	1	1	1	1	1	1	1	1	1	1	1	1	1	1	1	1	1	1	1	1	1	1	1	1	1	1	1	1	1	1	1	1	1	1
GO:0000060_protein import into nucleus, translocation	8.21582e-13	1	1	0.467195	1	1	0.0116482	1	1	1	1	0.496016	1	1	0.818691	0.360421	1	1	1	1	0.288628	1	0.573544	1	0.009647	1	0.806682	1	1	1	1	1	1	1	0.482761	0.465067	1	0.0660012	0.288628	0.325874	1	1	0.288628	1	1	1	1	1	1
GO:0000070_mitotic sister chromatid segregation	0.704799	1	1	1	1	1	1	1	1	0.147376	1	1	1	1	1	1	1	1	1	1	1	1	1	1	1	1	1	1	1	1	1	1	1	1	1	1	1	1	1	1	1	1	1	1	1	1	1	1	1
GO:0000075_cell cycle checkpoint	6.82585e-20	1	1	1	0.929491	1	0.761892	1	1	0.29727	1	0.534695	1	0.566187	0.566187	1	1	1	1	1	1	0.635109	1	1	0.761892	1	1	1	0.761892	1	1	0.108502	1	1	1	1	1	1	1	0.0014701	1	1	0.893239	0.847079	1	1	0.287061	1	1
GO:0000077_DNA damage checkpoint	3.62927e-13	1	1	1	1	1	0.89048	1	1	1	1	1	1	0.417313	0.290574	1	1	1	1	1	1	0.417313	1	1	1	1	1	1	0.677997	1	1	0.273631	1	1	1	1	1	1	1	0.106236	1	1	1	0.9496	1	1	1	1	1
GO:0000082_G1/S transition of mitotic cell cycle	6.78099e-10	1	1	1	1	1	1	1	1	1	1	0.96264	0.225541	0.47615	0.96264	1	1	1	1	1	1	1	1	1	1	1	1	1	0.791923	1	1	0.0944865	1	1	1	1	1	1	1	0.157867	1	1	1	1	1	1	0.129267	1	1
GO:0000086_G2/M transition of mitotic cell cycle	7.03735e-06	1	1	1	1	1	0.372897	1	1	1	1	0.446117	1	1	1	1	1	1	1	1	1	1	1	0.644749	1	1	1	1	1	1	1	1	1	1	1	1	1	1	1	0.0260961	1	1	1	1	1	1	1	1	1
GO:0000096_sulfur amino acid metabolic process	0.136129	1	1	0.977683	1	1	1	1	0.964784	1	1	1	1	1	1	1	1	1	1	1	1	1	1	1	1	1	1	1	1	1	1	1	1	1	1	1	1	1	1	1	1	0.500889	1	1	4.86314e-05	0.000117242	1	1	1
GO:0000184_nuclear-transcribed mRNA catabolic process, nonsense-mediated decay	1	1	1	1	1	1	1	1	1	1	1	1	1	1	1	1	1	1	1	1	1	1	1	1	1	1	1	1	1	1	1	1	1	1	1	1	1	1	1	1	1	1	1	1	1	1	1	1	1
GO:0000186_activation of MAPKK activity	1.23411e-05	1	0.00294387	1	1	1	1	0.511769	1	1	1	1	1	1	0.983681	1	1	1	1	1	1	1	1	1	1	1	1	1	1	1	1	1.23411e-05	1	1	1	1	1	1	1	1	1	1	1	1	1	1	0.19097	1	1
GO:0000187_activation of MAPK activity	1.43617e-05	1	1	0.771247	1	0.845193	0.200867	0.771247	1	1	1	0.771247	1	1	1	1	1	1	1	1	1	1	0.771247	1	0.771247	1	1	1	1	1	1	1	1	1	0.771247	1	1	1	1	1	1	1	1	1	1	1	1	1	1
GO:0000209_protein polyubiquitination	1	1	1	1	1	1	1	1	1	1	1	1	1	1	1	1	1	1	1	1	1	1	1	1	1	1	1	1	1	1	1	1	1	1	1	1	1	1	1	1	1	1	1	1	1	1	1	1	1
GO:0000226_microtubule cytoskeleton organization	0.0895436	1	1	1	1	0.567198	1	1	1	0.244391	1	1	1	1	1	1	1	1	1	1	1	1	1	1	1	1	1	1	1	1	1	0.855301	1	1	1	1	1	1	1	0.567198	1	1	1	1	1	1	1	1	1
GO:0000245_spliceosomal complex assembly	1	1	1	1	1	1	1	1	1	1	1	1	1	1	1	1	1	1	1	1	1	1	1	1	1	1	1	1	1	1	1	1	1	1	1	1	1	1	1	1	1	1	1	1	1	1	1	1	1
GO:0000271_polysaccharide biosynthetic process	1.28787e-11	1	1	1	1	1	1	1	1	1	1	1	1	1	1	1	1	1	1	1	1	1	1	1	0.0165463	0.585123	1	1	1	1	1	1	1	1	0.0111482	1	1	1	0.931014	1	1	1	1	1	1	1	1	1	1
GO:0000272_polysaccharide catabolic process	1	1	1	1	1	1	1	1	0.354553	1	1	1	1	1	1	1	1	1	0.890147	1	1	1	1	1	0.890147	1	1	1	1	1	1	1	1	1	0.890147	1	1	0.890147	1	1	1	0.520335	1	1	0.520335	1	1	1	1
GO:0000280_nuclear division	1.06288e-09	1	1	1	1	0.718104	1	1	1	0.00120135	1	0.286992	1	1	1	1	0.718104	1	1	1	1	1	1	1	1	1	1	1	0.718104	1	1	0.628627	1	1	1	1	1	1	1	1	1	1	1	1	1	1	1	1	1
GO:0000288_nuclear-transcribed mRNA catabolic process, deadenylation-dependent decay	1	1	1	1	1	1	1	1	1	1	1	1	1	1	1	1	1	1	1	1	1	1	1	1	1	1	1	1	1	1	1	1	1	1	1	1	1	1	1	1	1	1	1	1	1	1	1	1	1
GO:0000289_nuclear-transcribed mRNA poly(A) tail shortening	1	1	1	1	1	1	1	1	1	1	1	1	1	1	1	1	1	1	1	1	1	1	1	1	1	1	1	1	1	1	1	1	1	1	1	1	1	1	1	1	1	1	1	1	1	1	1	1	1
GO:0000375_RNA splicing, via transesterification reactions	1	1	1	1	1	1	1	1	1	1	1	1	1	1	1	1	1	1	1	1	1	1	1	1	1	1	1	1	1	1	1	1	1	1	1	1	1	1	1	1	1	1	1	1	1	1	1	1	1
GO:0000377_RNA splicing, via transesterification reactions with bulged adenosine as nucleophile	1	1	1	1	1	1	1	1	1	1	1	1	1	1	1	1	1	1	1	1	1	1	1	1	1	1	1	1	1	1	1	1	1	1	1	1	1	1	1	1	1	1	1	1	1	1	1	1	1
GO:0000380_alternative mRNA splicing, via spliceosome	1	1	1	1	1	1	1	1	1	1	1	1	1	1	1	1	1	1	1	1	1	1	1	1	1	1	1	1	1	1	1	1	1	1	1	1	1	1	1	1	1	1	1	1	1	1	1	1	1
GO:0000387_spliceosomal snRNP assembly	1	1	1	1	1	1	1	1	1	1	1	1	1	1	1	1	1	1	1	1	1	1	1	1	1	1	1	1	1	1	1	1	1	1	1	1	1	1	1	1	1	1	1	1	1	1	1	1	1
GO:0000398_mRNA splicing, via spliceosome	1	1	1	1	1	1	1	1	1	1	1	1	1	1	1	1	1	1	1	1	1	1	1	1	1	1	1	1	1	1	1	1	1	1	1	1	1	1	1	1	1	1	1	1	1	1	1	1	1
GO:0000413_protein peptidyl-prolyl isomerization	1	1	1	1	1	1	1	1	1	1	1	1	1	1	1	1	1	1	1	1	1	1	1	1	1	1	1	1	1	1	1	1	1	1	1	1	1	1	1	1	1	1	1	1	1	1	1	1	1
GO:0000422_mitochondrion degradation	1	1	1	1	1	1	1	1	1	1	1	1	1	1	1	1	1	1	1	1	1	1	1	1	1	1	1	1	1	1	1	1	1	1	1	1	1	1	1	1	1	1	1	1	1	1	1	1	1
GO:0000578_embryonic axis specification	1	1	1	1	1	1	1	1	1	1	1	1	1	1	1	1	1	1	1	1	1	1	1	1	1	1	1	1	1	1	1	1	1	1	1	1	1	1	1	1	1	1	1	1	1	1	1	1	1
GO:0000723_telomere maintenance	4.95179e-18	1	1	1	1	1	1	1	1	0.819152	0.553437	1	1	0.693816	0.565826	1	0.757494	1	1	1	1	1	1	1	1	1	1	1	1	1	1	0.929567	1	1	1	1	1	1	1	0.0707143	1	1	1	1	1	1	0.144952	1	1
GO:0000724_double-strand break repair via homologous recombination	7.67149e-11	1	1	1	1	1	1	1	1	1	1	1	1	0.157027	1	1	1	1	1	1	1	1	1	1	1	1	1	1	1	1	1	1	1	1	1	1	1	1	1	0.0029205	1	1	1	1	1	1	1	1	1
GO:0000725_recombinational repair	9.44308e-11	1	1	1	1	1	1	1	1	1	1	1	1	0.160943	1	1	1	1	1	1	1	1	1	1	1	1	1	1	1	1	1	1	1	1	1	1	1	1	1	0.00313881	1	1	1	1	1	1	1	1	1
GO:0000737_DNA catabolic process, endonucleolytic	0.000264686	1	1	1	0.761748	1	1	1	1	1	1	1	1	0.889156	1	1	1	1	1	1	1	1	1	1	1	1	1	1	1	1	1	1	1	1	1	1	1	1	1	0.909529	1	1	1	1	1	1	1	1	1
GO:0000768_syncytium formation by plasma membrane fusion	1	1	1	1	1	1	1	1	1	1	1	1	1	1	1	1	1	1	1	1	1	1	1	1	1	1	1	1	1	1	1	1	1	1	1	1	1	1	1	1	1	1	1	1	1	1	1	1	1
GO:0000819_sister chromatid segregation	0.0785335	1	1	1	1	1	1	1	1	0.00701781	1	1	1	1	1	1	1	1	1	1	1	1	1	1	1	1	1	1	1	1	1	1	1	1	1	1	1	1	1	1	1	1	1	1	1	1	1	1	1
GO:0000910_cytokinesis	1	1	1	1	1	1	1	1	1	1	1	1	1	1	1	1	1	1	1	1	1	1	1	1	1	1	1	1	1	1	1	1	1	1	1	1	1	1	1	1	1	1	1	1	1	1	1	1	1
GO:0000956_nuclear-transcribed mRNA catabolic process	1	1	1	1	1	1	1	1	1	1	1	1	1	1	1	1	1	1	1	1	1	1	1	1	1	1	1	1	1	1	1	1	1	1	1	1	1	1	1	1	1	1	1	1	1	1	1	1	1
GO:0001505_regulation of neurotransmitter levels	1	1	1	1	1	1	1	1	1	1	1	1	1	1	1	1	0.804269	1	0.835467	1	1	1	1	1	1	0.614039	1	1	1	1	1	0.0546949	1	1	1	1	1	1	1	1	1	1	1	1	0.186971	1	1	1	1
GO:0001508_action potential	1	0.339624	1	1	1	1	1	1	1	1	1	1	1	1	1	1	1	0.489662	0.339624	1	1	1	1	1	1	8.04141e-05	1.29065e-11	1	1	1	0.89829	1	1	1	1	1	1	1	1	1	1	0.489662	1	1	1	1	1	1	0.767085
GO:0001510_RNA methylation	1	1	1	1	1	1	1	1	1	1	1	1	1	1	1	1	1	1	1	1	1	1	1	1	1	1	1	1	1	1	1	1	1	1	1	1	1	1	1	1	1	1	1	1	1	1	1	1	1
GO:0001541_ovarian follicle development	0.0031506	1	1	1	1	1	1	1	1	1	1	1	1	1	1	1	1	1	1	1	1	1	0.522705	1	1	1	1	1	1	1	1	1	1	1	1	1	1	1	0.874953	0.874953	1	1	1	1	1	1	1	1	1
GO:0001570_vasculogenesis	0.21187	1	1	0.841573	1	1	1	1	1	1	1	1	1	1	1	1	1	1	0.173236	1	1	1	1	0.154018	1	1	0.173236	1	1	1	1	1	1	1	0.251803	1	1	1	0.494716	0.618653	1	0.220339	1	1	1	1	1	1	1
GO:0001578_microtubule bundle formation	1	1	1	1	1	1	1	1	1	1	1	1	1	1	1	1	1	1	1	1	1	1	1	1	1	1	1	1	1	1	1	1	1	1	1	1	1	1	1	1	1	1	1	1	1	1	1	1	1
GO:0001649_osteoblast differentiation	0.000112963	1	0.776487	0.422858	1	8.31273e-07	0.156659	1	1	1	0.565154	0.46077	1	1	0.46077	0.800212	1	0.180146	0.337591	1	1	1	0.581491	0.83156	1	1	0.228121	1	1	1	1	1	0.413285	1	1	1	1	0.413285	0.641305	0.413285	1	0.316977	1	1	0.75158	1	0.316977	1	1
GO:0001654_eye development	0.00425278	1	0.996365	0.669754	1	0.00425278	1	0.569282	1	1	0.730353	0.207465	1	1	1	1	1	0.434001	0.592679	1	1	1	0.569282	1	0.669754	1	0.562809	1	1	1	0.934753	1	0.0288484	0.866978	1	1	0.896753	1	1	0.384008	0.234148	0.632121	1	1	1	0.78309	0.569282	1	1
GO:0001656_metanephros development	0.0132911	1	0.60544	0.236839	1	0.00363775	1	1	1	1	1	0.0518036	1	1	1	0.121553	1	0.259375	0.733294	1	1	1	1	0.662643	0.893002	1	1	1	0.16804	1	1	1	1	1	1	1	1	0.840066	1	1	1	1	1	1	1	1	0.686576	1	1
GO:0001657_ureteric bud development	0.000106991	1	0.718506	1	1	0.00261087	1	1	1	1	0.519548	0.000262424	1	1	1	0.718506	1	0.00362433	1	1	1	1	1	0.746789	0.997664	1	1	1	1	1	1	1	0.993345	1	1	1	1	0.961289	1	0.933263	0.718506	0.743143	1	1	1	1	0.790531	1	1
GO:0001658_branching involved in ureteric bud morphogenesis	0.00369378	1	1	0.789735	1	0.000418143	1	1	1	1	1	0.000871858	1	1	1	0.555725	1	0.0162795	1	1	1	1	1	0.589669	0.789735	1	1	1	1	1	1	1	1	1	1	1	1	0.747534	1	1	1	1	1	1	1	1	0.60234	1	1
GO:0001659_temperature homeostasis	0.000220578	1	1	1	1	0.261285	1	1	1	1	1	1	0.575364	1	1	1	1	1	0.544163	1	1	1	1	1	1	1	1	1	1	1	1	1	0.575364	1	1	1	1	0.575364	1	0.319732	0.00266477	1	1	0.319732	1	1	1	1	0.319732
GO:0001676_long-chain fatty acid metabolic process	1	1	1	1	1	1	0.944042	1	0.0190453	0.996961	1	1	1	1	1	1	0.0103596	1	0.992104	0.330134	1	1	1	1	1	1	0.631597	1	1	1	0.708563	1	1	1	0.321621	0.0217229	0.0487906	1	1	1	1	0.261263	0.623051	0.572259	2.20705e-07	1	0.944042	1	1
GO:0001678_cellular glucose homeostasis	0.00845554	0.632734	1	0.229538	1	1	1	1	0.699775	1	1	1	0.746539	1	0.415309	1	1	1	1	1	0.361533	1	0.307299	1	0.0027502	1	1	1	0.674477	1	1	1	0.229538	0.993116	0.0212507	0.0027502	0.415309	0.699775	0.377855	1	0.229538	1	1	1	1	1	1	1	1
GO:0001701_in utero embryonic development	8.44877e-08	1	1	1	1	0.315467	0.00188809	0.850586	1	1	0.155482	0.315467	0.237102	1	0.125844	0.34944	1	0.671131	0.155482	0.476681	1	1	0.467496	0.996449	1	1	0.124273	1	1	1	1	0.105376	0.226403	1	0.351198	1	1	1	0.764364	0.00380514	1	0.03025	1	1	1	1	1	1	1
GO:0001704_formation of primary germ layer	1	1	1	1	1	0.579724	1	1	1	1	0.865255	0.310704	1	1	1	1	1	1	1	1	1	1	1	1	1	1	1	1	1	1	1	1	0.82705	1	1	1	1	1	1	1	1	1	1	1	1	1	1	1	1
GO:0001706_endoderm formation	1	1	1	1	1	1	1	1	1	1	1	0.681221	1	1	1	1	1	1	1	1	1	1	1	1	1	1	1	1	1	1	1	1	1	1	1	1	1	1	1	1	1	1	1	1	1	1	1	1	1
GO:0001707_mesoderm formation	1	1	1	1	1	0.753294	1	1	1	1	0.765889	1	1	1	1	1	1	1	1	1	1	1	1	1	1	1	1	1	1	1	1	1	1	1	1	1	1	1	1	1	1	1	1	1	1	1	1	1	1
GO:0001708_cell fate specification	0.682522	1	1	0.67302	1	0.67302	0.67302	1	1	1	1	1	1	1	1	1	1	1	1	1	1	1	1	1	1	1	1	1	1	1	1	1	1	1	1	1	1	1	1	1	1	0.942953	1	1	1	1	1	1	1
GO:0001709_cell fate determination	0.930736	1	1	1	1	0.0679136	1	0.77418	1	1	1	0.66441	0.624471	1	1	1	1	1	1	1	1	0.781067	1	1	0.624471	1	1	1	1	0.437803	1	1	1	1	0.639702	1	1	0.61103	1	1	1	1	1	1	1	1	0.51372	1	1
GO:0001738_morphogenesis of a polarized epithelium	1	1	1	1	1	1	1	1	1	1	1	1	1	1	1	1	1	1	1	1	1	1	1	1	1	1	1	1	1	1	1	1	1	1	1	1	1	1	1	1	1	1	1	1	1	1	1	1	1
GO:0001754_eye photoreceptor cell differentiation	1	1	1	1	1	1	1	1	1	1	1	1	1	1	1	1	1	1	1	1	1	1	1	1	1	1	1	1	1	1	1	1	1	1	1	1	1	1	1	1	1	1	1	1	1	1	1	1	1
GO:0001755_neural crest cell migration	1	1	0.926032	1	1	1	1	1	1	1	1	1	1	1	1	1	1	1	1	1	1	1	1	1	1	1	1	1	1	1	1	1	1	1	1	1	1	1	1	0.1748	1	1	1	1	1	1	1	1	0.0328989
GO:0001756_somitogenesis	0.196763	1	1	1	1	1	1	1	1	1	1	1	1	1	1	1	1	1	1	1	1	0.729787	1	1	1	1	1	1	1	1	1	1	1	1	1	1	1	1	1	0.729787	1	1	1	1	1	1	1	1	1
GO:0001776_leukocyte homeostasis	2.88751e-09	1	1	0.872061	1	1	0.0548701	1	1	0.181011	1	1	1	1	0.454266	0.605798	1	0.263383	1	1	1	0.0632886	1	1	1	1	1	1	1	1	0.519959	1	1	1	1	1	1	0.844533	1	1	1	1	0.454266	1	1	1	1	1	0.454266
GO:0001817_regulation of cytokine production	3.90847e-14	1	1	0.318008	0.788643	0.471364	1.83023e-18	0.938731	1	1	1	1	1	1	0.597192	0.406787	1	1	0.514767	1	1	5.99781e-06	1	1	1	1	0.907129	1	0.0594376	0.274584	0.298261	1	1	1.62057e-05	0.864361	1	0.826255	3.14957e-05	1	1	0.25235	1	1	1	1	1	1	0.0570798	0.195253
GO:0001818_negative regulation of cytokine production	0.0995732	1	1	0.962062	1	0.220668	2.94755e-09	1	1	1	1	1	1	1	1	0.124821	1	1	0.811742	1	1	0.000662043	1	1	1	1	1	1	0.841908	1	0.0905532	1	1	0.000379235	1	0.951139	0.564941	0.0429692	1	1	0.134768	0.916588	1	1	1	1	1	0.288767	0.465895
GO:0001819_positive regulation of cytokine production	8.27697e-16	1	1	0.203498	0.772863	1	1.51327e-14	0.859157	1	1	1	1	1	1	0.756638	1	1	1	0.482308	1	1	0.00130985	1	1	1	1	1	1	0.123929	0.203498	0.856389	1	1	0.115442	1	1	1	3.58028e-05	1	1	1	1	1	1	1	1	1	0.480683	0.719891
GO:0001823_mesonephros development	0.000177651	1	0.773885	1	1	0.00332336	1	1	1	1	0.545629	0.000336261	1	1	1	0.773885	1	0.00440875	1	1	1	1	1	0.786951	1	1	1	1	0.941252	1	1	1	1	1	1	1	1	0.984112	1	0.984112	0.776228	0.786951	1	1	1	1	0.828596	1	1
GO:0001824_blastocyst development	0.936776	1	1	1	1	1	1	1	1	1	1	1	1	1	1	1	1	1	1	1	1	1	1	1	1	1	1	1	1	1	1	1	1	1	1	1	1	1	1	0.71739	1	1	1	1	1	1	1	1	1
GO:0001836_release of cytochrome c from mitochondria	4.30974e-09	1	1	1	1	1	1	1	1	1	1	1	1	1	0.788493	1	1	1	1	1	1	1	1	1	1	1	1	1	1	1	1	1	1	1	1	1	1	1	0.0368488	1	1	1	1	1	1	1	1	1	1
GO:0001837_epithelial to mesenchymal transition	0.503884	1	0.78683	0.503884	1	0.0413569	0.503884	1	1	1	0.605535	0.0631255	1	1	1	1	1	0.503884	1	1	1	1	1	1	1	1	1	1	1	1	0.766947	1	1	1	1	1	1	1	0.660942	1	1	1	1	1	1	1	1	1	1
GO:0001838_embryonic epithelial tube formation	0.663335	1	0.986022	1	1	0.0813868	0.626291	1	1	1	1	0.107418	1	1	1	0.232117	1	0.54383	1	1	1	1	1	0.251743	1	0.663335	1	1	1	1	1	0.483194	1	1	1	1	1	1	1	1	1	1	1	1	1	1	1	1	1
GO:0001841_neural tube formation	1	1	1	1	1	1	1	1	1	1	1	0.851148	1	1	1	1	1	1	1	1	1	1	1	1	1	0.927388	1	1	1	1	1	0.697136	1	1	1	1	1	1	1	1	1	1	1	1	1	1	1	1	1
GO:0001843_neural tube closure	1	1	1	1	1	1	1	1	1	1	1	0.839926	1	1	1	1	1	1	1	1	1	1	1	1	1	0.880535	1	1	1	1	1	1	1	1	1	1	1	1	1	1	1	1	1	1	1	1	1	1	1
GO:0001885_endothelial cell development	1	1	1	1	1	1	1	1	1	1	1	1	1	1	1	1	1	1	1	1	1	1	1	1	1	1	1	1	1	1	1	1	1	1	1	1	1	1	1	1	1	1	1	1	1	1	1	1	1
GO:0001889_liver development	9.25758e-06	0.721798	1	0.8295	1	0.221118	0.0405036	1	1	1	1	0.422258	1	1	1	1	1	0.882464	1	1	1	1	1	0.696818	0.0546977	1	0.310701	1	1	1	1	0.8295	0.365517	0.454261	0.070209	0.8295	0.626651	0.825995	1	0.0546977	1	0.422258	1	1	0.8295	1	1	1	1
GO:0001890_placenta development	7.33598e-07	1	1	1	1	1	0.0252247	1	1	1	0.654845	1	0.553152	1	0.931965	0.929039	1	1	1	0.553152	1	1	1	1	1	1	0.553152	1	1	1	1	0.112877	1	1	0.553152	1	1	1	1	0.67455	0.553152	0.553152	1	1	1	1	1	1	1
GO:0001892_embryonic placenta development	0.000666894	1	1	1	1	1	0.00277521	1	1	1	0.554593	1	0.385512	1	1	0.754239	1	1	1	0.445078	1	1	1	1	1	1	0.680195	1	0.929056	1	1	0.0402306	1	1	0.445078	1	1	1	1	0.445078	1	0.393766	1	1	1	1	1	1	1
GO:0001895_retina homeostasis	1	1	1	1	1	1	1	0.206707	1	1	1	1	1	1	1	1	1	1	1	1	1	1	1	1	1	1	1	1	1	1	1	1	1	1	1	1	1	1	1	1	1	1	1	1	1	1	1	1	1
GO:0001906_cell killing	0.512512	1	1	1	1	1	1	1	1	1	1	1	0.176798	1	0.142574	1	1	0.96696	1	1	1	0.30257	1	1	1	1	1	1	0.764278	0.485761	1	1	1	1	1	0.890147	1	1	1	1	1	0.614817	0.443521	1	1	1	1	1	1
GO:0001909_leukocyte mediated cytotoxicity	0.348169	1	1	1	1	1	1	1	1	1	1	1	0.128034	1	0.413042	1	1	0.893288	1	1	1	0.260543	1	1	1	1	1	1	0.692435	0.448884	1	1	1	1	1	1	1	1	1	1	1	0.482976	0.413042	1	1	1	1	1	1
GO:0001936_regulation of endothelial cell proliferation	0.000539161	1	1	1	1	1	1	0.0835467	1	1	1	0.0660662	1	1	1	1	1	1	0.751784	1	1	1	0.318814	0.149309	0.874783	1	0.206371	1	1	1	1	1	1	1	0.300577	0.874783	1	0.25409	1	1	0.277563	0.284871	1	1	1	1	0.733549	1	1
GO:0001938_positive regulation of endothelial cell proliferation	0.000229676	1	1	1	1	1	1	0.374169	1	1	1	0.374169	1	1	1	1	1	1	1	1	1	1	0.374169	0.711879	0.829615	1	0.626335	1	1	1	1	1	1	1	0.988244	1	1	0.801115	1	1	0.662081	0.662081	1	1	1	1	0.711879	1	1
GO:0001942_hair follicle development	3.78127e-05	1	0.83099	1	1	0.719751	0.838399	1	1	1	0.744016	1	1	1	1	0.83099	1	0.645453	1	1	1	1	1	1	1	1	1	1	1	1	0.83099	0.645453	1	1	1	1	1	1	1	0.874976	1	1	1	1	1	1	0.838399	1	1
GO:0001947_heart looping	1	1	1	1	1	1	1	1	1	1	1	1	1	1	1	1	1	1	0.290395	1	1	1	1	1	1	1	0.0373101	1	1	1	1	1	1	1	1	1	1	1	1	1	1	1	1	1	1	1	1	1	1
GO:0001952_regulation of cell-matrix adhesion	0.00150766	1	1	1	1	1	0.763579	0.444256	1	1	1	1	0.991385	1	1	0.174663	1	1	1	1	1	1	0.144393	0.789923	1	1	1	1	1	1	1	0.991385	0.991385	1	0.43646	1	1	1	1	1	1	1	1	1	1	1	1	1	1
GO:0001954_positive regulation of cell-matrix adhesion	0.60146	1	1	1	1	1	0.60146	1	1	1	1	1	1	1	1	1	1	1	1	1	1	1	1	0.843445	1	1	1	1	1	1	1	1	1	1	0.546191	1	1	1	1	1	1	1	1	1	1	1	1	1	1
GO:0001959_regulation of cytokine-mediated signaling pathway	0.00339346	1	1	1	1	1	0.000355146	1	1	1	1	1	1	1	1	1	1	1	1	1	1	0.133521	1	0.870033	1	1	0.870033	1	1	0.129236	1	1	1	1	0.870033	1	1	0.0367857	1	1	1	0.870033	1	1	1	1	1	1	1
GO:0001974_blood vessel remodeling	0.242461	1	1	1	1	0.400635	0.425303	0.763938	1	0.634375	1	1	0.704464	1	0.425303	1	1	0.730902	1	1	1	1	0.763938	1	0.704464	1	1	1	0.634375	1	0.47075	1	1	0.763938	1	1	1	1	0.425303	1	1	0.0186614	1	1	1	1	0.599735	1	1
GO:0001990_regulation of systemic arterial blood pressure by hormone	1	1	1	1	1	1	1	1	1	1	1	1	1	1	0.638984	1	1	1	1	1	1	1	1	1	1	1	1	1	1	1	1	1	1	1	1	1	1	1	1	1	1	5.66018e-07	1	1	0.263988	1	1	1	1
GO:0002011_morphogenesis of an epithelial sheet	1	1	1	1	1	0.939494	1	1	1	1	1	1	1	1	1	1	1	1	1	1	1	1	0.816256	1	1	1	1	1	1	1	1	1	1	1	1	1	1	1	1	1	1	1	1	1	1	1	1	1	1
GO:0002027_regulation of heart rate	1	1	1	1	1	1	1	1	1	1	1	1	1	1	1	1	1	0.434391	0.000396363	1	1	1	1	0.999803	1	1	2.14256e-13	1	1	1	1	1	1	1	1	1	1	1	1	1	0.851919	0.000396363	1	1	1	1	1	1	1
GO:0002028_regulation of sodium ion transport	1	1	1	1	1	1	1	1	1	1	1	1	1	1	1	1	1	1	1	1	1	1	1	1	1	1	0.413624	1	1	1	1	1	1	1	1	1	1	1	1	1	1	0.413624	1	1	1	1	1	1	1
GO:0002040_sprouting angiogenesis	0.34404	1	1	1	1	1	1	1	1	1	1	1	1	1	1	1	1	1	1	1	1	1	0.54905	1	1	1	1	1	1	1	1	1	1	1	1	1	1	1	1	1	1	1	1	1	1	1	1	1	1
GO:0002064_epithelial cell development	0.000295005	0.874485	0.791417	0.550866	1	0.0834953	0.550866	1	1	0.90743	0.589124	0.331785	0.550866	1	1	0.471877	1	0.550866	0.891334	1	1	1	1	1	0.272831	1	0.86235	1	0.910977	0.732818	1	0.550866	0.989943	1	0.820676	1	1	0.96493	0.666642	0.174586	1	0.989943	0.666642	1	1	1	0.550866	1	1
GO:0002065_columnar/cuboidal epithelial cell differentiation	0.00130571	1	1	1	1	0.344206	0.970756	1	1	0.943997	0.61889	0.165621	1	1	0.805925	0.825266	1	1	1	1	1	1	1	1	0.516023	1	0.805925	1	1	1	1	0.516023	1	1	1	1	1	1	1	0.61889	1	0.236815	0.699621	1	1	1	0.344206	1	0.000306117
GO:0002066_columnar/cuboidal epithelial cell development	5.57583e-05	1	1	1	1	1	1	1	1	1	1	0.570993	1	1	1	1	1	1	1	1	1	1	1	1	1	1	1	1	1	1	1	1	1	1	1	1	1	1	1	1	1	1	0.98466	1	1	1	1	1	1
GO:0002067_glandular epithelial cell differentiation	0.0192369	1	1	1	1	1	1	1	1	1	0.460735	0.0192369	0.755067	1	1	1	1	0.802373	1	1	1	1	1	1	0.226485	1	1	1	1	1	1	0.755067	0.755067	1	1	1	1	0.755067	1	1	1	1	0.522161	1	1	1	0.659682	1	1
GO:0002088_lens development in camera-type eye	0.817892	1	1	0.973118	1	1	0.805867	1	1	1	0.805867	1	1	1	1	1	1	1	0.817892	1	1	1	1	1	0.394566	1	1	1	1	1	1	1	0.951963	1	1	1	1	1	1	0.438667	1	1	1	1	1	1	0.817892	1	1
GO:0002200_somatic diversification of immune receptors	8.81057e-08	1	1	1	1	1	0.0306496	1	1	1	1	1	1	0.662617	1	0.662617	1	1	1	1	1	0.0404694	1	1	1	1	1	1	0.820271	0.620463	1	1	1	1	1	1	1	1	1	1	1	1	1	1	1	1	1	1	1
GO:0002204_somatic recombination of immunoglobulin genes involved in immune response	0.00358943	1	1	1	1	1	0.0594685	1	1	1	1	1	1	0.480066	1	0.480066	1	1	1	1	1	0.0125841	1	1	1	1	1	1	0.609976	0.438153	1	1	1	0.955332	1	1	1	1	1	1	1	1	1	1	1	1	1	1	1
GO:0002208_somatic diversification of immunoglobulins involved in immune response	0.00358943	1	1	1	1	1	0.0594685	1	1	1	1	1	1	0.480066	1	0.480066	1	1	1	1	1	0.0125841	1	1	1	1	1	1	0.609976	0.438153	1	1	1	0.955332	1	1	1	1	1	1	1	1	1	1	1	1	1	1	1
GO:0002228_natural killer cell mediated immunity	0.565966	1	1	1	1	1	1	1	1	1	1	1	0.787827	1	0.355383	1	1	0.86696	1	1	1	1	1	1	1	1	1	1	0.679564	1	1	1	1	1	1	1	1	1	1	1	1	1	1	1	1	1	1	1	1
GO:0002244_hematopoietic progenitor cell differentiation	2.53221e-06	1	1	1	1	0.795677	0.0193106	1	1	1	1	0.556812	0.508505	0.90192	0.508505	1	1	1	1	1	1	1	1	0.961309	1	1	0.90192	1	1	1	1	1	1	1	1	1	1	1	1	0.725494	1	1	1	1	1	1	1	1	1
GO:0002250_adaptive immune response	0.000144165	1	1	0.947743	1	0.0741786	7.84992e-12	0.0048977	1	1	1	1	0.308236	0.643689	0.0330244	0.643689	1	1	0.781595	1	1	1.22715e-05	1	1	1	1	1	1	0.0043364	0.00657461	1	0.915277	1	0.000560695	1	1	1	0.000643894	1	1	1	0.462089	0.46213	1	1	1	0.722347	0.294011	0.449748
GO:0002251_organ or tissue specific immune response	1	1	1	1	1	1	0.51281	1	1	1	1	1	1	1	1	1	1	1	1	1	1	1	1	1	1	1	1	1	0.894611	1	1	1	1	1	1	0.947659	1	0.160734	1	1	1	1	0.610108	1	1	1	1	1	1
GO:0002260_lymphocyte homeostasis	2.10699e-09	1	1	1	1	1	0.239694	1	1	0.855121	1	1	1	1	0.502742	1	1	1	1	1	1	0.0396967	1	1	1	1	1	1	1	1	0.617724	1	1	1	1	1	1	1	1	1	1	1	0.529476	1	1	1	1	1	1
GO:0002262_myeloid cell homeostasis	6.21258e-13	1	1	1	1	1	0.010003	1	1	0.421429	1	0.453823	0.0834992	1	1	0.251258	1	1	1	1	1	0.501098	0.193756	1	1	1	1	1	1	1	0.193756	0.944864	1	0.453823	0.859992	1	1	0.453823	1	1	1	0.453823	1	1	1	0.544154	0.754037	1	0.544154
GO:0002263_cell activation involved in immune response	8.30702e-05	0.845459	1	1	1	1	1.9625e-05	0.533535	1	1	1	1	0.992889	0.730746	0.814864	0.730746	1	1	0.861723	1	1	0.039353	1	1	1	1	1	1	0.904178	0.639346	0.655957	1	1	0.523265	1	1	1	0.0574586	1	1	1	0.96979	1	1	1	1	1	0.419319	0.557674
GO:0002274_myeloid leukocyte activation	0.00203319	1	1	0.446823	1	1	7.89935e-05	0.467138	1	1	1	1	1	1	0.695269	1	1	1	1	1	1	0.480057	1	1	1	1	1	1	1	1	0.63007	1	1	1	1	1	1	0.443247	1	1	1	0.830488	1	1	1	1	1	0.446823	0.521822
GO:0002275_myeloid cell activation involved in immune response	1	1	1	1	1	1	0.62552	1	1	1	1	1	1	1	1	1	1	1	1	1	1	1	1	1	1	1	1	1	1	1	0.62552	1	1	1	1	1	1	0.937249	1	1	1	0.62552	1	1	1	1	1	1	1
GO:0002279_mast cell activation involved in immune response	1	1	1	1	1	1	1	1	1	1	1	1	1	1	1	1	1	1	1	1	1	1	1	1	1	1	1	1	1	1	0.743969	1	1	1	1	1	1	0.919773	1	1	1	0.645712	1	1	1	1	1	1	1
GO:0002285_lymphocyte activation involved in immune response	6.86894e-05	0.78807	1	0.952307	1	1	6.86894e-05	1	1	1	1	1	0.944252	0.693223	1	0.693223	1	1	0.801252	1	1	0.0118745	1	1	1	1	1	1	0.839957	0.615195	1	1	1	0.40283	1	1	1	0.257738	1	1	1	1	1	1	1	1	1	0.397118	0.521621
GO:0002286_T cell activation involved in immune response	0.745496	1	1	0.755635	1	1	0.00377756	1	1	1	1	1	0.751791	1	1	0.547749	1	1	0.644244	1	1	0.267196	1	1	1	1	1	1	1	1	1	1	1	0.252623	1	1	1	0.119973	1	1	1	1	1	1	1	1	1	0.267196	0.373367
GO:0002287_alpha-beta T cell activation involved in immune response	1	1	1	0.488842	1	1	0.000234918	1	1	1	1	1	0.487392	1	0.910499	0.351821	1	1	1	1	1	0.104727	1	1	1	1	1	1	1	1	1	1	1	0.0889717	1	1	1	0.0419022	1	1	1	1	1	1	1	1	1	0.155335	0.234275
GO:0002292_T cell differentiation involved in immune response	1	1	1	0.488983	1	1	0.000300619	1	1	1	1	1	0.487021	1	0.90147	0.358159	1	1	0.40765	1	1	0.115131	1	1	1	1	1	1	1	1	1	1	1	0.0978542	1	1	1	0.0461482	1	1	1	1	1	1	1	1	1	0.163065	0.237904
GO:0002293_alpha-beta T cell differentiation involved in immune response	1	1	1	0.488842	1	1	0.000234918	1	1	1	1	1	0.487392	1	0.910499	0.351821	1	1	1	1	1	0.104727	1	1	1	1	1	1	1	1	1	1	1	0.0889717	1	1	1	0.0419022	1	1	1	1	1	1	1	1	1	0.155335	0.234275
GO:0002294_CD4-positive, alpha-beta T cell differentiation involved in immune response	1	1	1	0.47667	1	1	0.00369292	1	1	1	1	1	0.475513	1	0.886456	0.345048	1	1	1	1	1	0.113731	1	1	1	1	1	1	1	1	1	1	1	0.097727	1	1	1	0.047315	1	1	1	1	1	1	1	1	1	0.175278	0.247446
GO:0002312_B cell activation involved in immune response	2.92571e-05	0.690206	1	1	1	1	0.1168	1	1	1	1	1	1	0.599822	1	0.599822	1	1	1	1	1	0.0266139	1	1	1	1	1	1	0.740087	0.566425	1	1	1	1	1	1	1	1	1	1	1	1	1	1	1	1	1	1	1
GO:0002366_leukocyte activation involved in immune response	7.77523e-05	0.841316	1	0.998987	1	1	1.86276e-05	0.530704	1	1	1	1	0.988255	0.727049	0.808173	0.727049	1	1	0.857523	1	1	0.0385646	1	1	1	1	1	1	0.899818	0.636025	0.652567	1	1	0.518335	1	1	1	0.0565655	1	1	1	0.962707	1	1	1	1	1	0.417024	0.554731
GO:0002377_immunoglobulin production	1.2066e-06	0.564816	1	1	1	1	0.000298299	1	1	1	1	1	1	0.477716	1	0.477716	1	0.78148	1	1	1	0.00236901	1	1	1	1	1	1	0.00516657	0.0220145	1	1	1	0.187193	1	1	1	0.672885	1	1	1	1	1	1	1	1	1	1	1
GO:0002381_immunoglobulin production involved in immunoglobulin mediated immune response	0.00243804	1	1	1	1	1	0.000474636	1	1	1	1	1	1	0.35022	1	0.35022	1	0.603419	1	1	1	0.000516821	1	1	1	1	1	1	0.00154035	0.00949551	1	1	1	0.0863134	1	1	1	1	1	1	1	1	1	1	1	1	1	1	1
GO:0002385_mucosal immune response	1	1	1	1	1	1	1	1	1	1	1	1	1	1	1	1	1	1	1	1	1	1	1	1	1	1	1	1	1	1	1	1	1	1	1	1	1	1	1	1	1	1	1	1	1	1	1	1	1
GO:0002429_immune response-activating cell surface receptor signaling pathway	2.03504e-09	1	1	1	1	1	1.91844e-12	1	0.322677	1	1	1	0.971882	1	0.378241	1	1	0.378241	1	1	1	4.1605e-07	1	1	1	0.504625	1	1	0.000297863	0.00032851	1	0.971421	1	3.45316e-05	1	0.971882	0.568072	0.934969	0.519702	0.030937	1	1	1	1	1	1	1	1	1
GO:0002431_Fc receptor mediated stimulatory signaling pathway	0.00011508	1	1	1	1	1	0.72878	1	1	1	1	1	1	1	0.762457	1	1	1	1	1	1	0.72878	1	1	1	1	1	1	1	1	1	1	1	1	1	1	0.830052	1	0.762457	0.72878	1	1	1	1	1	1	1	1	1
GO:0002433_immune response-regulating cell surface receptor signaling pathway involved in phagocytosis	5.80703e-05	1	1	1	1	1	1	1	1	1	1	1	1	1	1	1	1	1	1	1	1	1	1	1	1	1	1	1	1	1	1	1	1	1	1	1	1	1	0.853738	0.776951	1	1	1	1	1	1	1	1	1
GO:0002437_inflammatory response to antigenic stimulus	0.0744965	1	1	1	0.24937	1	1.49382e-08	0.567983	1	1	1	1	1	1	1	1	1	1	1	1	1	0.00755658	1	1	1	1	1	1	0.396678	1	1	1	1	0.559497	1	1	1	0.0426992	1	1	1	1	1	1	1	1	1	1	1
GO:0002443_leukocyte mediated immunity	8.92063e-06	1	1	1	1	0.332306	6.58501e-08	0.044321	1	1	1	1	0.361623	0.700119	0.437238	0.700119	1	0.404467	0.846573	1	1	0.00190779	1	1	1	1	1	1	0.00741471	0.0101251	0.608481	1	1	0.0369419	1	1	1	0.0100786	1	1	1	0.0939839	0.522637	1	1	1	0.775789	1	1
GO:0002444_myeloid leukocyte mediated immunity	0.810651	1	1	1	1	1	0.051903	1	1	1	1	1	1	1	1	1	1	1	1	1	1	1	1	1	1	1	1	1	1	1	0.589179	1	1	1	1	1	1	0.0292181	1	1	1	0.589179	1	1	1	1	1	1	1
GO:0002448_mast cell mediated immunity	1	1	1	1	1	1	1	1	1	1	1	1	1	1	1	1	1	1	1	1	1	1	1	1	1	1	1	1	1	1	0.784584	1	1	1	1	1	1	0.969166	1	1	1	0.681195	1	1	1	1	1	1	1
GO:0002449_lymphocyte mediated immunity	1.98767e-05	1	1	1	1	0.630323	9.3033e-06	0.018322	1	1	1	1	0.281202	0.697203	0.787491	0.697203	1	0.334842	0.828103	1	1	0.000480981	1	1	1	1	1	1	0.00280634	0.0050165	1	1	1	0.0169902	1	1	1	0.259764	1	1	1	0.986908	0.520114	1	1	1	0.766816	1	1
GO:0002455_humoral immune response mediated by circulating immunoglobulin	0.319644	1	1	1	1	0.881879	0.00354165	0.000441736	1	1	1	1	1	0.366489	1	1	1	0.579405	0.438998	1	1	0.742903	1	1	1	1	1	1	0.0313875	0.319644	1	1	1	0.00500104	1	1	1	0.491346	1	1	1	1	1	1	1	1	1	1	1
GO:0002460_adaptive immune response based on somatic recombination of immune receptors built from immunoglobulin superfamily domains	7.88408e-05	1	1	0.864351	1	0.202253	1.17282e-10	0.0023978	1	1	1	1	0.253952	0.587777	0.282105	0.587777	1	0.931507	0.715584	1	1	3.18093e-06	1	1	1	1	1	1	0.00236945	0.0039296	1	1	1	0.000229033	1	1	1	0.003169	1	1	1	0.838565	0.420689	1	1	1	0.658122	0.247344	0.405235
GO:0002495_antigen processing and presentation of peptide antigen via MHC class II	1	1	1	1	1	1	0.0375362	1	1	0.86866	1	1	1	1	1	1	1	0.202741	0.86077	1	1	1	1	1	1	1	1	1	0.000500327	6.76229e-07	0.582975	1	1	0.0333099	1	1	1	0.93699	1	1	1	1	1	1	1	1	1	1	1
GO:0002504_antigen processing and presentation of peptide or polysaccharide antigen via MHC class II	1	1	1	1	1	1	0.0390322	1	1	0.877437	1	1	1	1	1	1	1	0.2069	0.869492	1	1	1	1	1	1	1	1	1	0.000522215	7.14309e-07	0.589061	1	1	0.0343513	1	1	1	0.946355	1	1	1	1	1	1	1	1	1	1	1
GO:0002521_leukocyte differentiation	1.07567e-19	0.906048	0.754964	0.542546	0.644405	0.0124407	1.22904e-16	0.754964	1	0.426297	1	1	0.00240049	1	0.0109791	0.319045	1	1	0.923811	1	1	0.000932906	1	1	1	1	0.683344	1	0.150006	0.665453	0.683344	0.0118372	1	6.16519e-05	1	1	1	0.000187047	1	0.325008	0.861617	1	0.615876	1	1	0.567994	0.37424	0.37424	0.150006
GO:0002526_acute inflammatory response	2.72693e-05	1	1	1	1	0.206836	0.000859567	0.000140521	1	1	1	1	1	1	1	1	1	1	0.718803	1	1	1	1	1	0.878874	1	1	1	0.251438	0.533089	0.535648	1	1	0.408596	0.441141	1	1	6.4327e-07	1	1	0.679315	1	1	1	0.232114	1	1	1	0.468496
GO:0002532_production of molecular mediator involved in inflammatory response	0.602345	1	1	1	1	1	1	1	1	1	1	1	1	1	1	1	1	1	1	1	1	1	1	1	1	1	1	1	1	1	1	1	1	1	1	1	1	1	1	1	1	1	1	1	1	1	1	1	1
GO:0002562_somatic diversification of immune receptors via germline recombination within a single locus	2.36668e-08	1	1	1	1	1	0.0204724	1	1	1	1	1	1	0.62222	1	0.62222	1	1	1	1	1	0.0297351	1	1	1	1	1	1	0.741758	0.587742	1	1	1	1	1	1	1	1	1	1	1	1	1	1	1	1	1	1	1
GO:0002573_myeloid leukocyte differentiation	6.43354e-09	1	1	0.888861	0.486418	0.0697851	2.22729e-06	0.437301	0.842468	0.760595	1	0.977236	0.285459	1	1	0.615033	1	1	1	1	1	1	1	1	1	1	0.304983	1	0.250885	1	0.528542	0.285459	0.866625	0.402963	1	1	1	0.0572923	1	0.504681	0.383939	1	0.466778	1	1	1	0.186244	0.285459	0.0700366
GO:0002637_regulation of immunoglobulin production	0.117237	0.511899	1	1	1	1	0.0049921	1	1	1	1	1	1	1	1	0.457458	1	1	1	1	1	0.00877431	1	1	1	1	1	1	0.550668	0.40779	1	1	1	0.821195	1	1	1	0.585981	1	1	1	1	1	1	1	1	1	1	1
GO:0002673_regulation of acute inflammatory response	0.00105258	1	1	1	1	0.386266	0.0033539	5.95512e-06	1	1	1	1	1	1	1	1	1	1	0.699307	1	1	1	1	1	1	1	1	1	0.15373	0.482481	1	1	1	1	1	1	1	0.000532247	1	1	1	1	1	1	0.674892	1	1	1	0.444211
GO:0002694_regulation of leukocyte activation	6.26775e-13	0.890213	1	0.181744	1	0.0825907	1.44864e-23	1	1	1	1	1	1	1	0.0170439	0.76981	1	0.547225	0.908186	1	1	4.78167e-08	1	0.816208	1	0.732981	1	1	2.76274e-05	5.92333e-06	0.687661	0.0364733	1	1.60618e-08	0.704681	1	0.177814	0.00459279	0.603461	0.225479	1	0.503914	1	1	1	1	1	0.376958	0.568219
GO:0002695_negative regulation of leukocyte activation	0.0779102	1	1	0.925401	1	1	4.17515e-08	1	1	1	1	1	1	1	1	0.634411	1	1	1	1	1	3.88904e-07	1	1	1	1	1	1	0.788429	1	0.605885	0.271876	1	6.24743e-05	1	1	1	0.254086	1	0.448444	1	1	1	1	1	1	1	1	1
GO:0002696_positive regulation of leukocyte activation	7.8263e-12	0.73133	1	0.342589	1	0.330806	8.57104e-17	1	1	1	1	1	0.887276	1	0.0503642	0.637961	1	0.380636	0.747606	1	1	1.67016e-05	1	0.672349	0.887276	1	0.76318	1	1.94234e-06	2.01641e-05	1	0.342589	1	4.93866e-07	0.505757	1	0.526355	0.330806	0.488195	0.667946	1	0.505757	1	1	1	1	1	1	1
GO:0002698_negative regulation of immune effector process	0.205723	1	1	1	1	1	0.0396869	0.980371	1	1	1	1	0.750827	1	1	0.534973	1	0.832626	0.638113	1	1	0.00737711	1	1	1	1	1	1	0.668587	1	0.0473975	1	1	0.947229	1	0.750827	1	1	1	1	1	1	1	1	1	1	1	1	1
GO:0002702_positive regulation of production of molecular mediator of immune response	0.370194	0.703357	1	0.818092	1	1	0.00172586	1	1	1	1	1	1	1	1	1	1	1	1	1	1	1	1	1	1	1	1	1	0.754896	0.579364	1	1	1	1	1	1	1	0.800434	1	1	1	1	1	1	1	1	1	1	1
GO:0002703_regulation of leukocyte mediated immunity	0.0201101	1	1	1	1	1	0.0178718	1	1	1	1	1	0.197525	1	0.537264	0.549139	1	0.963793	1	1	1	0.0105492	1	1	1	1	1	1	0.146858	0.0511543	0.486808	1	1	1	0.79116	1	1	0.804711	1	1	1	0.270871	0.424891	1	1	1	1	1	1
GO:0002704_negative regulation of leukocyte mediated immunity	1	1	1	1	1	1	1	1	1	1	1	1	0.641545	1	1	0.424431	1	1	1	1	1	0.860928	1	1	1	1	1	1	0.563162	1	0.417522	1	1	1	1	1	1	1	1	1	1	1	1	1	1	1	1	1	1
GO:0002706_regulation of lymphocyte mediated immunity	0.0172899	1	1	1	1	1	0.00541614	1	1	1	1	1	0.128929	1	0.453665	0.540586	1	0.949669	1	1	1	0.00401853	1	1	1	1	1	1	0.0927183	0.0310553	1	1	1	1	0.569088	1	1	0.790663	1	1	1	1	0.397126	1	1	1	1	1	1
GO:0002712_regulation of B cell mediated immunity	0.303015	1	1	1	1	1	0.00452733	0.824067	1	1	1	1	1	1	1	0.387003	1	1	1	1	1	0.000513803	1	1	1	1	1	1	0.537664	0.312716	1	1	1	0.802272	0.659087	1	1	0.57284	1	1	1	1	1	1	1	1	1	1	1
GO:0002753_cytoplasmic pattern recognition receptor signaling pathway	0.288536	1	1	1	1	1	0.0137348	1	1	1	1	1	1	1	1	1	1	1	1	1	1	1	1	1	1	1	1	1	1	1	1	1	1	1	1	1	1	1	1	1	1	1	1	1	1	1	1	1	1
GO:0002756_MyD88-independent toll-like receptor signaling pathway	5.22407e-10	1	1	1	1	0.756736	1	1	0.537185	1	1	1	1	1	1	1	1	1	1	1	1	1	1	1	1	1	1	1	1	1	1	1	1	1	1	1	1	1	1	1	1	1	1	1	1	1	1	1	1
GO:0002761_regulation of myeloid leukocyte differentiation	0.000152596	1	1	1	0.480886	0.432564	0.296014	1	1	0.681294	1	1	0.793409	1	1	0.578943	1	1	1	1	1	1	1	1	1	1	0.490424	1	0.691525	1	1	0.20296	1	0.988651	1	1	1	0.189829	1	0.724643	0.58042	1	1	1	1	1	0.120935	1	0.446419
GO:0002762_negative regulation of myeloid leukocyte differentiation	0.947605	1	1	1	1	0.954233	0.511471	0.835219	1	1	1	1	0.706815	1	1	1	1	1	1	1	1	0.853938	1	1	1	1	1	1	1	1	1	1	1	1	1	1	1	0.269256	1	1	1	1	1	1	1	1	0.558928	1	1
GO:0002763_positive regulation of myeloid leukocyte differentiation	0.00160463	1	1	1	0.443533	1	0.443533	1	1	0.59394	1	1	1	1	1	0.524198	1	1	1	1	1	1	1	1	1	1	1	1	0.596249	1	1	0.081315	1	0.871121	1	1	1	1	1	1	1	1	1	1	1	1	0.527865	1	0.408825
GO:0002768_immune response-regulating cell surface receptor signaling pathway	9.74143e-34	1	0.0387019	1	1	1	1.36147e-12	1	0.112931	0.915378	0.512986	1	1	1	0.112931	1	1	0.512986	1	1	1	2.0575e-07	0.650141	1	1	0.679191	1	1	0.0019881	9.51542e-05	1	0.0300966	0.443003	6.08284e-06	0.380411	1	0.650141	0.430194	0.119594	2.08796e-06	1	0.430194	1	1	1	1	0.0589257	1	0.564556
GO:0002790_peptide secretion	7.33377e-06	0.771275	1	0.455568	1	0.442528	0.164322	1	0.449083	1	1	1	0.90819	1	0.475525	0.248023	0.769627	1	0.772504	1	1	0.017672	0.524432	0.728203	1.73483e-09	0.285678	0.772504	1	0.803623	1	1	0.896084	1	0.523049	0.0874345	0.115919	0.576292	0.017672	0.524432	1	3.49414e-05	0.0369966	0.524432	0.508088	1	1	1	1	1
GO:0002791_regulation of peptide secretion	1.1635e-05	0.763405	1	0.90691	1	0.648593	0.314212	1	0.850214	1	1	1	0.895855	1	0.454429	0.203589	0.763405	1	0.779391	1	1	0.0487713	0.487686	1	3.42193e-10	0.487686	1	1	0.80947	1	1	0.884325	1	0.487686	0.471649	0.434585	1	0.850214	0.528115	1	5.65931e-05	0.259437	0.528115	0.487686	1	1	1	1	1
GO:0002792_negative regulation of peptide secretion	0.166596	1	1	1	1	1	0.4151	0.994689	1	1	1	1	1	1	0.412554	1	1	1	1	1	1	1	0.221434	1	0.754934	1	1	1	1	1	1	0.754934	1	1	0.754934	0.754934	1	1	1	1	0.000358422	1	1	0.4151	1	1	1	1	1
GO:0002793_positive regulation of peptide secretion	0.0337969	1	1	1	1	1	0.532524	1	0.736431	1	1	1	1	1	0.364208	1	1	1	0.674577	1	1	0.26847	1	1	0.00154291	1	1	1	0.687327	1	1	1	1	0.263305	1	1	1	1	0.381638	1	0.164735	1	1	0.343863	1	1	1	1	1
GO:0002819_regulation of adaptive immune response	0.0884059	1	1	1	1	1	1.32101e-06	1	1	1	1	1	0.142888	1	0.0211615	0.495927	1	1	1	1	1	2.94392e-05	1	1	1	1	1	1	0.10562	0.0361569	1	0.75894	1	0.0361569	0.598916	1	1	0.123925	1	1	1	1	0.352086	1	1	1	1	1	1
GO:0002820_negative regulation of adaptive immune response	1	1	1	1	1	1	1	1	1	1	1	1	1	1	1	0.615949	1	1	1	1	1	1	1	1	1	1	1	1	1	1	1	1	1	1	1	1	1	1	1	1	1	1	1	1	1	1	1	1	1
GO:0002822_regulation of adaptive immune response based on somatic recombination of immune receptors built from immunoglobulin superfamily domains	0.202409	1	1	1	1	1	6.42242e-06	1	1	1	1	1	0.128675	1	0.103359	0.472804	1	1	1	1	1	1.78086e-05	1	1	1	1	1	1	0.0952344	0.0317266	1	1	1	0.030056	0.518964	1	1	0.696648	1	1	1	1	0.335853	1	1	1	1	1	1
GO:0002831_regulation of response to biotic stimulus	0.503963	1	1	1	1	1	3.90033e-06	1	0.952889	1	1	1	1	1	1	1	1	1	1	1	0.54077	0.147407	1	1	1	1	1	1	0.907238	1	0.672335	1	1	0.503963	1	1	1	1	1	1	1	1	1	1	1	1	1	1	1
GO:0002889_regulation of immunoglobulin mediated immune response	0.286984	1	1	1	1	1	0.00409473	0.804642	1	1	1	1	1	1	1	0.377532	1	1	1	1	1	0.000463524	1	1	1	1	1	1	0.524639	0.30502	1	1	1	0.783296	0.63098	1	1	0.55901	1	1	1	1	1	1	1	1	1	1	1
GO:0002920_regulation of humoral immune response	1	1	1	1	1	1	0.653755	6.20328e-07	1	1	1	1	1	1	1	1	1	1	0.871605	1	1	1	1	1	1	1	1	1	0.889368	0.653755	1	1	1	1	1	1	1	1	1	1	1	1	1	1	1	1	1	1	1
GO:0003002_regionalization	0.00556919	1	1	1	1	0.0217502	1	1	1	1	0.423861	0.278654	1	1	1	1	1	0.863957	0.8077	1	1	1	1	1	0.8077	1	0.8077	1	1	1	1	0.8077	0.8077	1	0.8077	1	1	1	0.955622	0.148719	1	1	1	1	1	1	1	1	1
GO:0003014_renal system process	0.394173	0.298995	1	1	1	1	1	1	1	1	1	1	1	1	1	0.67823	1	1	0.0699318	0.394173	1	0.402704	1	1	1	0.394173	1	1	0.302088	1	0.605228	0.32172	1	1	1	1	1	1	1	1	0.149785	0.00892554	1	1	0.287869	1	1	1	0.497519
GO:0003044_regulation of systemic arterial blood pressure mediated by a chemical signal	1	1	1	1	1	1	1	1	1	1	1	1	1	1	0.0971167	1	1	1	0.989241	1	1	1	1	1	1	1	1	1	1	1	1	1	1	1	1	1	1	1	1	1	0.603952	2.30984e-06	1	1	0.0362983	1	1	1	1
GO:0003073_regulation of systemic arterial blood pressure	0.736641	1	1	1	1	1	1	1	1	1	1	1	1	1	0.372985	1	1	1	0.372985	0.541156	1	1	1	1	1	1	1	1	1	1	1	1	1	1	1	1	1	1	1	1	0.85092	2.55759e-07	1	1	0.0483384	1	1	1	1
GO:0003091_renal water homeostasis	1	1	1	1	1	1	1	1	1	1	1	1	1	1	1	1	1	1	1	0.562955	1	1	1	1	1	1	1	1	1	1	1	1	1	1	1	1	1	1	1	1	0.262197	1	1	1	1	1	1	1	1
GO:0003143_embryonic heart tube morphogenesis	1	1	1	1	1	1	1	1	1	1	1	1	1	1	1	1	1	1	0.354555	1	1	1	1	1	1	1	0.0554551	1	1	1	1	1	1	1	1	1	1	1	1	1	1	1	1	1	1	1	1	1	1
GO:0003151_outflow tract morphogenesis	0.123979	1	1	1	1	0.123979	1	1	1	1	0.119832	0.292371	1	1	0.395724	1	1	0.934287	0.663223	1	1	1	1	0.123979	1	1	0.123979	1	1	1	1	1	1	1	0.395724	1	1	1	0.468476	1	1	0.480544	1	1	1	1	0.651575	1	1
GO:0003156_regulation of organ formation	1	1	1	1	1	1	1	1	1	1	1	0.017669	1	1	1	1	1	1	1	1	1	1	1	0.615892	1	1	0.450168	1	1	1	1	1	1	1	1	1	1	1	0.498304	1	1	1	1	1	1	1	1	1	1
GO:0003158_endothelium development	0.724711	1	0.901774	1	1	0.724711	0.980795	1	1	1	1	0.724711	1	1	1	1	1	1	0.724711	1	1	1	0.724711	1	1	1	0.724711	1	1	0.7788	1	1	1	1	1	1	1	1	1	1	1	0.724711	0.724711	1	1	1	0.980795	1	1
GO:0003208_cardiac ventricle morphogenesis	0.51789	1	0.716141	0.926642	1	0.51789	0.0922304	1	1	1	0.540628	0.991378	1	1	0.239247	1	1	1	0.0318139	1	1	1	1	0.733205	0.926642	1	0.239247	1	1	1	1	1	0.926642	1	1	1	1	1	0.594237	1	1	0.657046	1	1	1	1	0.742089	1	1
GO:0003229_ventricular cardiac muscle tissue development	1	1	0.755018	1	1	1	0.630307	1	1	1	0.0271375	1	1	1	0.477264	1	1	1	0.00935819	1	1	1	1	0.784755	1	1	0.00935819	1	1	1	1	1	1	1	1	1	1	1	0.0350976	1	1	0.579434	1	1	1	1	1	1	1
GO:0003230_cardiac atrium development	1	1	1	1	1	1	1	1	1	1	1	1	1	1	1	1	1	1	0.126122	1	1	1	1	1	1	1	0.0990674	1	1	1	1	1	1	1	1	1	1	1	0.715461	1	1	1	1	1	1	1	1	1	1
GO:0003254_regulation of membrane depolarization	0.68565	1	1	1	1	1	1	1	1	1	1	1	1	1	1	1	1	1	0.0610599	1	1	1	1	1	1	1	0.461855	1	1	1	1	1	1	1	1	1	1	1	1	1	1	1	1	1	1	1	1	1	1
GO:0003279_cardiac septum development	1	1	1	1	1	0.0932775	1	1	1	1	0.0519301	0.0519301	1	1	1	1	1	1	0.886136	1	1	1	1	0.816029	1	1	0.0519301	1	1	1	1	1	1	1	1	1	1	0.97142	0.0670246	1	1	0.215903	1	1	1	1	0.821292	1	1
GO:0003281_ventricular septum development	1	1	1	1	1	0.462607	1	1	1	1	0.034045	1	1	1	1	1	1	1	0.834097	1	1	1	1	0.751499	0.973631	1	0.0131381	1	1	1	1	1	1	1	1	1	1	0.935898	0.0391568	1	1	0.625432	1	1	1	1	1	1	1
GO:0003300_cardiac muscle hypertrophy	0.755633	1	1	1	1	1	1	1	1	1	1	1	1	1	1	1	1	1	1	1	1	1	1	1	1	1	0.755633	1	1	1	1	1	1	1	1	1	1	1	0.854153	1	1	0.610849	1	1	1	1	1	1	1
GO:0003333_amino acid transmembrane transport	1	1	1	1	1	1	1	1	1	1	1	1	1	1	1	1	1	1	1	1	1	1	1	1	1	1	1	1	1	1	1	1	1	1	1	1	1	1	1	1	1	1	1	0.0655896	0.0149121	1	1	1	1
GO:0003338_metanephros morphogenesis	0.876706	1	1	0.594611	1	3.36753e-05	1	1	1	1	1	0.15492	1	1	1	0.475882	1	0.634918	1	1	1	1	1	1	0.594611	1	1	1	0.565659	1	1	1	1	1	1	1	1	0.594611	1	1	1	1	1	1	1	1	1	1	1
GO:0003341_cilium movement	1	1	1	1	1	1	1	1	1	1	1	1	1	1	1	1	1	1	1	1	1	1	1	1	1	1	1	1	1	1	1	1	1	1	1	1	1	1	1	1	1	1	1	1	1	1	1	1	1
GO:0003382_epithelial cell morphogenesis	1	1	1	1	1	0.146858	0.512071	0.903057	1	1	1	0.342596	1	1	1	0.517088	1	1	1	1	1	1	0.903057	1	0.733718	1	1	1	0.65038	0.512071	1	1	1	1	0.887592	1	1	0.693547	1	0.517088	1	1	1	1	1	1	1	1	1
GO:0003401_axis elongation	0.492704	1	1	0.802724	1	0.385322	1	1	1	1	0.492704	0.30984	1	1	1	1	1	0.846557	1	1	1	1	1	0.620559	1	1	1	1	1	1	1	1	1	1	1	1	1	1	0.492704	0.492704	1	1	1	1	1	1	1	1	1
GO:0003407_neural retina development	1	1	1	1	1	1	1	1	1	1	1	1	1	1	1	1	1	1	1	1	1	1	1	1	1	1	1	1	1	1	1	1	1	1	1	1	1	1	1	1	1	1	1	1	1	1	1	1	1
GO:0005976_polysaccharide metabolic process	8.66149e-09	1	1	1	1	1	0.912611	1	0.416011	1	1	1	1	1	1	1	1	1	0.913198	1	1	0.544702	0.125134	1	0.00300249	0.544702	1	1	1	1	1	1	1	1	0.0129806	1	1	1	0.615789	1	0.901942	0.902913	1	1	1	1	1	1	1
GO:0005977_glycogen metabolic process	1.03904e-06	1	1	1	1	1	1	1	0.231737	1	1	1	0.939373	1	1	1	1	1	0.797073	1	1	0.395116	0.390001	1	0.000897082	0.39233	1	1	1	1	1	1	1	1	0.0133166	1	1	0.909926	0.522829	0.790584	0.632567	0.647043	1	1	1	1	1	1	1
GO:0005978_glycogen biosynthetic process	8.90365e-09	1	1	1	1	1	1	1	1	1	1	1	1	1	1	1	1	1	1	1	1	1	1	1	0.00700791	0.386451	1	1	1	1	1	1	1	1	0.0143997	1	1	1	0.728797	1	1	1	1	1	1	1	1	1	1
GO:0005996_monosaccharide metabolic process	2.59336e-12	1	1	0.0438176	1	0.575548	0.916508	1	0.000419248	1	1	1	1	1	1	1	1	1	1	1	0.702798	0.141386	0.414915	1	4.72317e-06	0.441551	0.390931	1	1	1	1	0.575548	1	1	0.0894495	0.575548	1	0.000419248	0.75558	0.677326	0.0235698	1	1	0.702798	0.0793965	1	1	1	1
GO:0006006_glucose metabolic process	6.10552e-14	1	1	0.135479	1	0.878869	0.788407	1	0.00130661	1	1	1	1	1	1	1	1	1	1	1	0.761312	0.0763023	0.269956	1	5.43432e-07	0.778157	0.562971	1	1	1	1	0.509658	1	1	0.185031	0.509658	1	9.59931e-05	0.778157	0.509658	0.00583687	1	1	1	0.901459	1	1	1	1
GO:0006022_aminoglycan metabolic process	1	0.245632	1	1	1	1	1	1	1	1	1	1	1	1	1	1	1	1	1	1	1	1	1	1	1	1	1	1	1	1	1	1	1	1	1	1	1	1	1	1	1	1	1	1	1	1	1	1	1
GO:0006023_aminoglycan biosynthetic process	1	1	1	1	1	1	1	1	1	1	1	1	1	1	1	1	1	1	1	1	1	1	1	1	1	1	1	1	1	1	1	1	1	1	1	1	1	1	1	1	1	1	1	1	1	1	1	1	1
GO:0006024_glycosaminoglycan biosynthetic process	1	1	1	1	1	1	1	1	1	1	1	1	1	1	1	1	1	1	1	1	1	1	1	1	1	1	1	1	1	1	1	1	1	1	1	1	1	1	1	1	1	1	1	1	1	1	1	1	1
GO:0006026_aminoglycan catabolic process	1	1	1	1	1	1	1	1	1	1	1	1	1	1	1	1	1	1	1	1	1	1	1	1	1	1	1	1	1	1	1	1	1	1	1	1	1	1	1	1	1	1	1	1	1	1	1	1	1
GO:0006027_glycosaminoglycan catabolic process	1	1	1	1	1	1	1	1	1	1	1	1	1	1	1	1	1	1	1	1	1	1	1	1	1	1	1	1	1	1	1	1	1	1	1	1	1	1	1	1	1	1	1	1	1	1	1	1	1
GO:0006029_proteoglycan metabolic process	1	1	1	1	1	0.543454	1	1	1	1	1	1	1	1	1	1	1	1	1	1	1	1	1	1	0.723986	1	1	1	1	1	1	1	0.723986	1	1	1	1	1	1	1	0.723986	1	1	1	1	1	1	1	1
GO:0006040_amino sugar metabolic process	1	1	1	1	1	1	1	1	1	1	1	1	1	1	1	1	1	1	1	1	1	1	1	1	1	1	1	1	1	1	1	1	1	1	1	1	1	1	1	1	1	1	1	1	1	1	1	1	1
GO:0006073_cellular glucan metabolic process	1.2066e-06	1	1	1	1	1	1	1	0.237486	1	1	1	0.927328	1	1	1	1	1	0.806701	1	1	0.404558	0.399379	1	0.000943586	0.401735	1	1	1	1	1	1	1	1	0.014268	1	1	0.89718	0.529352	0.800156	0.640386	0.66138	1	1	0.838504	1	1	1	1
GO:0006081_cellular aldehyde metabolic process	1	1	1	1	1	1	1	1	1	1	1	1	1	1	1	1	1	1	1	1	1	1	1	1	1	1	1	1	1	1	1	1	1	1	1	1	1	1	1	1	1	1	1	1	1	1	1	1	1
GO:0006090_pyruvate metabolic process	0.000820155	1	1	0.636881	1	1	1	0.836081	1	1	1	1	1	1	1	1	1	1	1	1	1	1	0.157575	1	0.0662733	1	1	1	1	1	1	1	1	1	1	1	1	1	0.934576	1	1	1	1	1	1	1	1	1	1
GO:0006091_generation of precursor metabolites and energy	4.5417e-14	0.819313	1	0.603955	1	1	1	1	0.145063	1	1	1	1	1	1	1	1	1	0.411056	1	1	0.544126	0.476852	1	5.95436e-06	0.510206	1	1	1	1	1	1	1	1	0.64577	1	0.569739	0.879347	1	0.879347	1.04478e-06	0.213806	1	1	1	1	0.794628	0.794628	1
GO:0006094_gluconeogenesis	0.000191292	1	1	1	1	1	1	1	1	1	1	1	1	1	1	1	1	1	1	1	1	0.504464	1	1	0.0252042	1	1	1	1	1	1	1	1	1	1	1	1	0.0241034	1	1	0.986432	1	1	1	1	1	1	1	1
GO:0006096_glycolytic process	0.00262962	1	1	0.374088	1	1	1	1	1	1	1	1	1	1	1	1	1	1	1	1	1	1	0.107572	1	0.374088	1	1	1	1	1	1	1	1	1	0.722046	1	0.791372	1	0.731256	1	1	1	1	1	1	1	1	1	1
GO:0006101_citrate metabolic process	0.301172	1	1	1	1	1	1	1	1	1	1	1	1	1	1	1	1	1	1	1	1	1	1	1	1	1	1	1	1	1	1	1	1	1	1	1	1	1	1	1	1	1	1	1	1	1	1	1	1
GO:0006109_regulation of carbohydrate metabolic process	1.65439e-21	1	1	0.058692	1	1	0.911521	1	0.294561	1	1	1	0.921625	1	0.671579	1	1	1	1	1	0.497199	0.137518	0.117686	1	1.8339e-05	1	0.645418	1	1	1	1	0.91154	0.91154	1	0.00243459	0.322809	0.581881	1.25441e-05	0.518243	0.497199	0.0297491	1	1	1	1	1	1	1	1
GO:0006111_regulation of gluconeogenesis	1.04138e-06	1	1	1	1	1	0.398234	1	1	1	1	1	0.813528	1	1	1	1	1	1	1	1	0.171571	1	1	0.090671	1	1	1	1	1	1	1	0.813528	1	1	1	1	0.00276381	1	1	0.373101	1	1	1	1	1	1	1	1
GO:0006112_energy reserve metabolic process	1.47915e-09	0.283244	1	0.0734444	1	1	1	1	0.369995	1	1	1	1	1	1	0.865842	1	1	0.0412383	1	1	0.0412383	0.0412383	1	8.29271e-08	0.0412383	1	1	1	1	1	1	1	1	0.031409	1	0.736306	0.369995	0.672983	0.359539	2.23055e-05	0.0509019	1	1	1	1	0.967885	1	1
GO:0006119_oxidative phosphorylation	1	1	1	1	1	1	1	1	1	1	1	1	1	1	1	1	1	1	1	1	1	1	1	1	1	1	1	1	1	1	1	1	1	1	1	1	1	1	1	1	1	1	1	1	1	1	1	1	1
GO:0006120_mitochondrial electron transport, NADH to ubiquinone	1	1	1	1	1	1	1	1	1	1	1	1	1	1	1	1	1	1	1	1	1	1	1	1	1	1	1	1	1	1	1	1	1	1	1	1	1	1	1	1	1	1	1	1	1	1	1	1	1
GO:0006144_purine nucleobase metabolic process	1	0.197509	1	1	1	1	1	1	1	1	1	1	1	1	1	1	1	1	1	1	1	1	1	1	1	1	1	1	1	1	1	1	1	1	1	1	1	1	1	1	1	1	1	1	1	1	1	1	1
GO:0006171_cAMP biosynthetic process	0.696668	1	0.964127	1	1	0.759945	1	1	1	1	1	1	1	1	1	0.964127	1	1	1	1	1	1	1	0.964127	0.696668	1	1	1	1	1	1	1	1	1	0.696668	1	1	1	1	1	4.05957e-06	0.225707	1	1	1	1	1	0.696668	0.174038
GO:0006182_cGMP biosynthetic process	1	1	1	1	1	1	1	1	1	1	1	1	1	1	1	1	1	1	1	1	1	1	1	1	1	1	1	1	1	1	1	1	1	1	1	1	1	1	1	1	1	4.966e-06	1	1	1	1	1	1	1
GO:0006195_purine nucleotide catabolic process	0.737639	1	1	1	1	1	1	1	1	1	1	1	1	1	1	1	1	1	1	1	1	1	1	1	1	1	1	1	1	1	1	1	1	1	1	1	1	1	1	1	1	1	1	1	1	1	1	1	1
GO:0006206_pyrimidine nucleobase metabolic process	1	1	1	1	1	1	1	1	1	1	1	1	1	1	1	1	1	1	1	1	1	1	1	1	1	1	1	1	1	1	1	1	1	1	1	1	1	1	1	1	1	1	1	1	1	1	1	1	1
GO:0006213_pyrimidine nucleoside metabolic process	1	1	1	1	1	1	1	1	1	1	1	1	1	1	1	1	1	1	1	1	1	1	1	1	1	1	1	1	1	1	1	1	1	1	1	1	1	1	1	1	1	1	1	1	1	1	1	1	1
GO:0006220_pyrimidine nucleotide metabolic process	1	1	1	1	1	1	1	1	1	1	1	1	1	1	1	1	1	1	1	1	1	1	1	1	1	1	1	1	1	1	1	1	1	1	1	1	1	1	1	1	1	1	1	1	1	1	1	1	1
GO:0006260_DNA replication	9.03354e-25	1	0.407604	1	1	1	0.736122	1	1	0.192509	0.885246	0.357881	1	0.147458	1	1	1	1	1	1	1	1	0.533596	1	0.2477	1	0.885246	1	1	0.996634	1	0.13294	1	1	1	1	1	1	0.940911	0.235795	0.996634	1	1	1	1	1	0.049144	1	0.927964
GO:0006261_DNA-dependent DNA replication	2.62308e-10	1	1	1	1	1	1	1	1	1	1	0.15978	1	0.0377853	1	1	1	1	1	1	1	1	1	1	1	1	1	1	1	1	1	0.90661	1	1	1	1	1	1	1	1	1	1	1	1	1	1	1	1	1
GO:0006271_DNA strand elongation involved in DNA replication	0.00317593	1	1	1	1	1	1	1	1	1	1	1	1	0.0489843	1	1	1	1	1	1	1	1	1	1	1	1	1	1	1	1	1	1	1	1	1	1	1	1	1	1	1	1	1	1	1	1	1	1	1
GO:0006275_regulation of DNA replication	3.23419e-18	1	0.130546	1	1	1	0.130546	1	1	0.849718	1	0.0671175	1	1	1	1	1	1	1	1	1	0.452557	0.119932	1	0.282502	1	1	1	1	0.636897	1	0.0556852	1	1	0.849718	1	1	0.895438	0.585643	0.165433	0.787612	1	1	1	1	1	0.787612	1	0.573366
GO:0006281_DNA repair	6.80272e-31	1	1	1	1	1	1	0.842488	1	0.788142	1	1	1	0.00526936	1	1	1	1	1	1	1	1	1	1	1	1	1	1	1	1	1	0.29637	1	1	1	1	1	1	1	5.71865e-06	1	1	1	1	1	1	1	1	0.807331
GO:0006282_regulation of DNA repair	1.07151e-06	1	1	1	1	1	1	1	1	1	1	1	1	1	1	1	1	1	1	1	1	1	1	1	1	1	1	1	1	1	1	1	1	1	1	1	1	1	1	1	1	1	1	1	1	1	1	1	1
GO:0006283_transcription-coupled nucleotide-excision repair	1.32226e-10	1	1	1	1	1	1	0.847936	1	1	1	1	1	1	1	1	1	1	1	1	1	1	1	1	1	1	1	1	1	1	1	1	1	1	1	1	1	1	1	1	1	1	1	1	1	1	1	1	1
GO:0006284_base-excision repair	6.95523e-11	1	1	1	1	1	1	1	1	1	1	1	1	0.749618	1	1	0.833283	1	1	1	1	1	1	1	1	1	1	1	1	1	1	0.968055	1	1	1	1	1	1	1	1	1	1	1	1	1	1	1	1	1
GO:0006289_nucleotide-excision repair	3.36057e-13	1	1	1	1	1	1	0.849369	1	1	1	1	1	1	1	1	1	1	1	1	1	1	1	1	1	1	1	1	1	1	1	0.849369	1	1	1	1	1	1	1	0.849369	1	1	1	1	1	1	1	1	1
GO:0006302_double-strand break repair	1.65439e-21	1	1	1	1	1	1	1	1	0.596513	1	0.729527	1	0.0310169	1	1	0.534712	1	1	1	1	1	1	1	1	1	1	1	1	1	1	0.729527	1	1	1	1	1	1	1	0.000152649	1	1	1	1	1	1	1	1	1
GO:0006304_DNA modification	0.317284	1	1	1	1	1	1	1	1	0.926244	1	1	1	1	1	1	1	1	1	1	1	1	1	1	1	1	1	1	1	1	1	1	1	1	0.926244	1	1	1	1	0.926244	1	1	1	1	1	1	1	1	1
GO:0006305_DNA alkylation	0.23747	1	1	1	1	1	1	1	1	0.64564	1	1	1	1	1	1	1	1	1	1	1	1	1	1	1	1	1	1	1	1	1	1	1	1	1	1	1	1	1	1	1	1	1	1	1	1	1	1	1
GO:0006306_DNA methylation	0.23747	1	1	1	1	1	1	1	1	0.64564	1	1	1	1	1	1	1	1	1	1	1	1	1	1	1	1	1	1	1	1	1	1	1	1	1	1	1	1	1	1	1	1	1	1	1	1	1	1	1
GO:0006308_DNA catabolic process	1.27436e-05	1	1	1	0.830347	1	1	1	1	1	1	1	1	0.958557	1	1	1	1	1	1	1	1	1	1	1	1	1	1	1	1	1	1	1	1	1	1	1	1	1	1	1	1	1	1	1	1	1	1	1
GO:0006310_DNA recombination	5.8224e-20	1	1	1	1	1	0.177751	1	1	0.824179	1	1	1	0.00985364	1	1	1	1	1	1	1	0.670629	1	1	1	1	1	1	1	1	1	0.889976	1	1	1	1	1	1	1	0.0842113	1	1	1	1	1	1	1	1	1
GO:0006312_mitotic recombination	1.13679e-10	1	1	1	1	1	1	1	1	1	1	1	1	1	1	1	1	1	1	1	1	1	1	1	1	1	1	1	1	1	1	1	1	1	1	1	1	1	1	1	1	1	1	1	1	1	1	1	1
GO:0006323_DNA packaging	1	1	1	1	1	1	1	1	1	1	1	1	1	1	1	1	1	1	1	1	1	1	1	1	1	1	1	1	1	1	1	1	1	1	1	1	1	1	1	1	1	1	1	1	1	1	1	1	1
GO:0006333_chromatin assembly or disassembly	1	1	1	1	1	1	1	1	1	1	1	1	1	1	1	1	1	1	1	1	1	1	1	1	1	1	1	1	1	1	1	1	1	1	1	1	1	1	1	1	1	1	1	1	1	1	1	1	1
GO:0006334_nucleosome assembly	1	1	1	1	1	1	1	1	1	1	1	1	1	1	1	1	1	1	1	1	1	1	1	1	1	1	1	1	1	1	1	1	1	1	1	1	1	1	1	1	1	1	1	1	1	1	1	1	1
GO:0006336_DNA replication-independent nucleosome assembly	1	1	1	1	1	1	1	1	1	1	1	1	1	1	1	1	1	1	1	1	1	1	1	1	1	1	1	1	1	1	1	1	1	1	1	1	1	1	1	1	1	1	1	1	1	1	1	1	1
GO:0006338_chromatin remodeling	0.00813278	1	0.901753	1	1	0.132766	1	1	1	1	1	1	1	1	0.60728	1	1	0.60728	1	1	1	0.62732	0.60728	1	1	1	1	1	1	1	1	0.132766	1	1	1	1	1	1	0.761806	0.494146	1	1	1	1	1	1	0.119073	1	1
GO:0006342_chromatin silencing	0.538867	1	1	1	1	1	1	1	1	1	1	1	1	1	1	1	1	1	1	1	1	1	1	1	1	1	1	1	1	1	1	1	1	1	1	1	1	1	1	1	1	1	1	1	1	1	1	1	1
GO:0006352_DNA-templated transcription, initiation	1.27379e-14	1	0.785341	0.230023	1	0.799808	0.731485	0.677461	0.564347	0.974854	0.623332	0.60513	0.230023	1	0.976582	1	0.531604	1	0.534961	1	1	0.701865	0.677461	0.835699	1	1	0.39866	1	1	0.724178	1	1	0.230023	1	0.677461	1	0.724178	0.230023	0.230023	0.564347	0.677461	0.677461	1	1	1	1	0.877991	1	1
GO:0006353_DNA-templated transcription, termination	1	1	0.0282466	1	1	1	1	1	1	1	1	1	1	1	1	1	1	1	1	1	1	1	1	1	1	1	1	1	1	1	1	1	1	1	1	1	1	1	1	1	1	1	1	1	1	1	1	1	1
GO:0006354_DNA-templated transcription, elongation	1	1	1	1	1	1	1	1	1	1	1	1	1	1	1	1	1	1	1	1	1	1	1	1	1	1	1	1	1	1	1	1	1	1	1	1	1	1	1	1	1	1	1	1	1	1	1	1	1
GO:0006360_transcription from RNA polymerase I promoter	4.68041e-05	1	1	1	1	1	1	1	1	1	1	1	1	1	1	1	1	1	1	1	1	1	1	1	1	1	1	1	1	1	1	0.571651	1	1	1	1	1	1	1	1	1	1	1	1	1	1	1	1	1
GO:0006361_transcription initiation from RNA polymerase I promoter	0.00317593	1	1	1	1	1	1	1	1	1	1	1	1	1	1	1	1	1	1	1	1	1	1	1	1	1	1	1	1	1	1	1	1	1	1	1	1	1	1	1	1	1	1	1	1	1	1	1	1
GO:0006364_rRNA processing	1	1	1	1	1	1	1	1	1	1	1	1	1	1	1	1	1	1	1	1	1	1	1	1	1	1	1	1	1	1	1	1	1	1	1	1	1	1	1	1	1	1	1	1	1	1	1	1	1
GO:0006367_transcription initiation from RNA polymerase II promoter	8.91343e-14	1	1	0.187694	1	1	0.567824	0.542016	0.526748	0.88811	0.526748	0.526748	0.187694	1	1	1	0.816031	1	0.511575	1	1	0.567824	0.542016	0.780261	1	1	0.249132	1	1	0.611733	1	1	0.187694	1	0.526748	1	0.611733	0.187694	0.188613	0.526748	0.526748	0.526748	1	1	1	1	0.816031	1	1
GO:0006368_transcription elongation from RNA polymerase II promoter	0.979733	1	1	1	1	1	1	1	1	1	1	1	1	1	1	1	1	1	1	1	1	1	1	1	1	1	1	1	1	1	1	1	1	1	1	1	1	1	1	1	1	1	1	1	1	1	1	1	1
GO:0006369_termination of RNA polymerase II transcription	1	1	0.279346	1	1	1	1	1	1	1	1	1	1	1	1	1	1	1	1	1	1	1	1	1	1	1	1	1	1	1	1	1	1	1	1	1	1	1	1	1	1	1	1	1	1	1	1	1	1
GO:0006378_mRNA polyadenylation	1	1	1	1	1	1	1	1	1	1	1	1	1	1	1	1	1	1	1	1	1	1	1	1	1	1	1	1	1	1	1	1	1	1	1	1	1	1	1	1	1	1	1	1	1	1	1	1	1
GO:0006383_transcription from RNA polymerase III promoter	0.0801053	1	1	1	1	1	1	1	1	1	1	1	1	1	1	1	1	1	1	1	1	1	1	1	1	1	1	1	1	1	1	1	1	1	1	1	1	1	1	1	1	1	1	1	1	1	1	1	1
GO:0006397_mRNA processing	1	1	1	1	1	1	1	1	1	1	1	1	1	1	1	1	1	1	1	1	1	1	1	1	1	1	1	1	1	1	1	1	1	1	1	1	1	1	1	1	1	1	1	1	1	1	1	1	1
GO:0006399_tRNA metabolic process	1	1	1	1	1	1	1	1	1	1	1	1	1	1	1	1	1	1	1	1	1	1	1	1	1	1	1	1	1	1	1	1	1	1	1	1	1	1	1	1	1	1	1	1	1	1	1	1	1
GO:0006400_tRNA modification	1	1	1	1	1	1	1	1	1	1	1	1	1	1	1	1	1	1	1	1	1	1	1	1	1	1	1	1	1	1	1	1	1	1	1	1	1	1	1	1	1	1	1	1	1	1	1	1	1
GO:0006401_RNA catabolic process	1	1	1	1	1	1	1	1	1	1	1	1	1	1	1	1	1	1	1	1	1	1	1	1	1	1	1	1	1	1	1	1	1	1	1	1	1	1	1	1	1	1	1	1	1	1	1	1	1
GO:0006402_mRNA catabolic process	1	1	1	1	1	1	1	1	1	1	1	1	1	1	1	1	1	1	1	1	1	1	1	1	1	1	1	1	1	1	1	1	1	1	1	1	1	1	1	1	1	1	1	1	1	1	1	1	1
GO:0006403_RNA localization	1	1	1	1	1	1	1	1	1	1	1	1	1	1	1	1	1	1	1	1	1	1	1	1	1	1	1	1	1	1	1	1	1	1	1	1	1	1	1	1	1	1	1	1	1	1	1	1	1
GO:0006405_RNA export from nucleus	1	1	1	1	1	1	1	1	1	1	1	1	1	1	1	1	1	1	1	1	1	1	1	1	1	1	1	1	1	1	1	1	1	1	1	1	1	1	1	1	1	1	1	1	1	1	1	1	1
GO:0006406_mRNA export from nucleus	1	1	1	1	1	1	1	1	1	1	1	1	1	1	1	1	1	1	1	1	1	1	1	1	1	1	1	1	1	1	1	1	1	1	1	1	1	1	1	1	1	1	1	1	1	1	1	1	1
GO:0006413_translational initiation	1	1	1	1	1	1	1	1	1	1	1	1	1	1	1	1	1	1	1	1	1	1	1	1	1	1	1	1	1	1	1	1	1	1	1	1	1	1	1	1	1	1	1	1	1	1	1	1	1
GO:0006414_translational elongation	1	1	1	1	1	1	1	1	1	1	1	1	1	1	1	1	1	1	1	1	1	1	1	1	1	1	1	1	1	1	1	1	1	1	1	1	1	1	1	1	1	1	1	1	1	1	1	1	1
GO:0006415_translational termination	1	1	1	1	1	1	1	1	1	1	1	1	1	1	1	1	1	1	1	1	1	1	1	1	1	1	1	1	1	1	1	1	1	1	1	1	1	1	1	1	1	1	1	1	1	1	1	1	1
GO:0006417_regulation of translation	0.151729	1	1	1	1	1	1	1	1	1	1	1	1	1	1	1	1	1	1	1	1	1	1	1	1	1	1	1	1	1	1	1	1	1	1	1	1	1	1	1	1	1	1	1	1	1	1	1	1
GO:0006418_tRNA aminoacylation for protein translation	1	1	1	1	1	1	1	1	1	1	1	1	1	1	1	1	1	1	1	1	1	1	1	1	1	1	1	1	1	1	1	1	1	1	1	1	1	1	1	1	1	1	1	1	1	1	1	1	1
GO:0006446_regulation of translational initiation	1	1	1	1	1	1	1	1	1	1	1	1	1	1	1	1	1	1	1	1	1	1	1	1	1	1	1	1	1	1	1	1	1	1	1	1	1	1	1	1	1	1	1	1	1	1	1	1	1
GO:0006457_protein folding	1	1	1	1	1	1	1	1	1	1	1	1	1	1	1	1	1	1	1	1	1	1	1	1	1	1	1	1	1	1	1	1	1	1	1	1	1	1	1	1	1	1	1	1	1	1	1	1	1
GO:0006458_'de novo' protein folding	1	1	1	1	1	1	1	1	1	1	1	1	1	1	1	1	1	1	1	1	1	1	1	1	1	1	1	1	1	1	1	1	1	1	1	1	1	1	1	1	1	1	1	1	1	1	1	1	1
GO:0006470_protein dephosphorylation	0.863972	1	1	1	1	1	1	1	1	1	1	1	1	1	1	1	1	1	1	1	1	0.863972	1	1	1	1	1	1	1	1	1	1	1	1	1	1	1	1	1	1	1	1	1	1	1	1	1	1	1
GO:0006473_protein acetylation	5.42653e-06	1	1	1	1	1	1	1	1	1	1	1	1	1	1	1	1	1	1	1	1	1	1	1	1	1	1	1	1	1	1	1	1	1	1	1	1	1	1	1	1	1	1	1	1	1	1	1	1
GO:0006475_internal protein amino acid acetylation	5.6051e-06	1	1	1	1	1	1	1	1	1	1	1	1	1	1	1	1	1	1	1	1	1	1	1	1	1	1	1	1	1	1	1	1	1	1	1	1	1	1	1	1	1	1	1	1	1	1	1	1
GO:0006479_protein methylation	1	1	1	1	1	1	1	1	1	1	1	1	1	0.832633	0.121746	1	1	1	1	1	1	1	1	1	1	1	1	1	1	0.892174	1	1	1	1	0.832633	1	1	1	0.832633	1	1	1	1	1	1	0.832633	1	0.832633	0.832633
GO:0006486_protein glycosylation	1	1	1	1	1	1	1	1	0.589525	1	1	1	1	1	1	1	1	1	1	1	1	1	1	1	1	1	1	1	1	1	1	1	1	1	1	1	1	1	1	1	1	1	1	1	1	1	1	1	1
GO:0006487_protein N-linked glycosylation	1	1	1	1	1	1	1	1	1	1	1	1	1	1	1	1	1	1	1	1	1	1	1	1	1	1	1	1	1	1	1	1	1	1	1	1	1	1	1	1	1	1	1	1	1	1	1	1	1
GO:0006488_dolichol-linked oligosaccharide biosynthetic process	1	1	1	1	1	1	1	1	1	1	1	1	1	1	1	1	1	1	1	1	1	1	1	1	1	1	1	1	1	1	1	1	1	1	1	1	1	1	1	1	1	1	1	1	1	1	1	1	1
GO:0006493_protein O-linked glycosylation	1	1	1	1	1	1	1	1	1	1	1	1	1	1	1	1	1	1	1	1	1	1	1	1	1	1	1	1	1	1	1	1	1	1	1	1	1	1	1	1	1	1	1	1	1	1	1	1	1
GO:0006497_protein lipidation	1	1	1	1	1	1	1	1	1	1	1	1	1	1	1	1	1	1	1	1	1	1	1	1	1	1	1	1	1	1	1	1	1	1	1	1	1	1	1	1	1	1	1	1	1	1	1	1	1
GO:0006505_GPI anchor metabolic process	1	1	1	1	1	1	1	1	1	1	1	1	1	1	1	1	1	1	1	1	1	1	1	1	1	1	1	1	1	1	1	1	1	1	1	1	1	1	1	1	1	1	1	1	1	1	1	1	1
GO:0006509_membrane protein ectodomain proteolysis	0.325363	1	1	1	1	1	0.325363	0.231355	0.597995	1	1	1	1	1	1	1	1	0.6587	1	1	1	0.231355	1	1	0.597995	1	1	1	1	1	1	1	1	1	1	0.597995	1	0.597995	1	1	1	1	1	1	1	1	1	1	1
GO:0006511_ubiquitin-dependent protein catabolic process	8.96051e-10	1	1	1	1	1	1	1	1	1	1	1	1	1	1	1	1	1	1	1	1	1	1	1	1	1	1	1	1	1	1	1	1	1	1	1	1	1	1	1	1	1	0.431329	1	1	1	1	1	1
GO:0006513_protein monoubiquitination	1	1	1	1	1	1	1	1	1	1	1	1	1	1	1	1	1	1	1	1	1	1	1	1	1	1	1	1	1	1	1	1	1	1	1	1	1	1	1	1	1	1	1	1	1	1	1	1	1
GO:0006518_peptide metabolic process	1.86776e-06	1	1	0.453866	1	1	1	1	0.00530151	1	1	1	1	1	1	1	1	1	1	1	1	0.613068	1	1	1	1	1	1	1	1	1	1	1	1	1	1	1	1	1	1	0.972444	0.135424	0.75333	1	0.019215	1	0.972444	1	1
GO:0006520_cellular amino acid metabolic process	0.512277	1	1	1	1	1	1	1	0.512277	1	1	1	1	1	1	0.842293	1	1	1	1	1	0.512277	1	1	1	1	1	1	1	1	0.6694	1	1	1	1	1	1	1	1	1	1	0.842293	1	0.0771797	3.81407e-13	0.00421151	1	0.901188	1
GO:0006521_regulation of cellular amino acid metabolic process	1	1	1	1	0.919849	1	1	1	1	1	1	1	1	1	0.919849	0.933449	1	1	1	1	1	0.919849	1	1	1	1	1	1	0.919849	1	0.919849	1	1	1	1	1	1	1	1	1	1	1	1	0.919849	0.933449	0.919849	1	1	1
GO:0006575_cellular modified amino acid metabolic process	6.72419e-05	1	1	0.173068	1	1	1	1	0.136605	1	1	1	1	1	1	1	1	1	1	1	1	1	1	1	1	1	1	1	1	1	1	1	1	1	1	1	1	1	1	1	1	1	1	1	4.12171e-07	0.00898896	1	1	1
GO:0006584_catecholamine metabolic process	1	1	1	1	1	1	1	1	1	1	1	1	1	1	1	1	1	1	1	1	1	1	1	1	1	0.400216	1	1	1	0.728621	0.728621	1	1	1	1	1	1	1	1	1	1	1	1	1	0.289579	1	1	1	1
GO:0006606_protein import into nucleus	1.40292e-16	0.927809	1	1	1	0.517677	0.00119351	0.645705	1	0.974854	1	0.0385983	0.564347	1	0.603018	0.810472	1	0.593993	1	1	0.632563	1	1	1	0.000782237	1	0.593993	1	1	1	0.741788	1	0.564347	1	0.517677	1	1	0.114202	0.645705	0.0970984	1	1	0.645705	1	1	1	0.888966	1	1
GO:0006611_protein export from nucleus	0.00551634	1	1	1	1	1	1	1	1	1	1	1	1	1	1	1	1	1	1	1	1	0.728797	1	1	1	1	1	1	1	1	1	1	1	1	1	1	1	1	1	0.817191	1	1	1	1	1	1	1	1	1
GO:0006612_protein targeting to membrane	1	1	1	1	1	1	1	1	1	1	1	1	1	1	1	1	1	1	1	1	1	1	1	1	1	1	1	1	1	1	1	1	1	1	1	1	1	1	1	1	1	1	1	1	1	1	1	1	1
GO:0006613_cotranslational protein targeting to membrane	1	1	1	1	1	1	1	1	1	1	1	1	1	1	1	1	1	1	1	1	1	1	1	1	1	1	1	1	1	1	1	1	1	1	1	1	1	1	1	1	1	1	1	1	1	1	1	1	1
GO:0006614_SRP-dependent cotranslational protein targeting to membrane	1	1	1	1	1	1	1	1	1	1	1	1	1	1	1	1	1	1	1	1	1	1	1	1	1	1	1	1	1	1	1	1	1	1	1	1	1	1	1	1	1	1	1	1	1	1	1	1	1
GO:0006626_protein targeting to mitochondrion	1	1	0.702885	1	1	1	1	1	1	1	1	1	1	1	1	1	1	1	1	1	1	1	1	1	1	1	1	1	1	1	1	1	1	1	1	1	1	1	1	1	1	1	1	1	1	1	1	1	1
GO:0006635_fatty acid beta-oxidation	0.00738755	1	1	1	1	1	1	1	1	1	1	1	1	1	1	1	1	1	1	1	1	1	1	1	1	1	1	1	1	1	1	1	1	1	0.170628	1	1	1	1	1	1	1	1	0.0252203	7.4939e-05	1	1	1	1
GO:0006636_unsaturated fatty acid biosynthetic process	0.248621	1	1	0.00540765	1	1	0.0104985	1	0.004942	0.985264	1	1	1	1	1	1	0.00266181	1	0.985264	1	1	1	1	1	1	1	1	1	1	1	1	1	1	1	0.0855202	0.00540765	1	1	1	1	1	1	0.567102	1	0.0176427	1	1	1	1
GO:0006637_acyl-CoA metabolic process	1	1	1	1	1	1	1	1	1	1	1	1	1	1	1	1	1	1	1	1	1	1	1	1	1	1	1	1	1	1	1	1	1	1	1	1	1	1	1	1	1	1	1	1	0.04834	1	1	1	1
GO:0006643_membrane lipid metabolic process	1	1	1	1	1	1	1	1	1	1	1	1	1	1	1	1	1	1	1	1	1	1	1	1	1	1	1	1	1	1	1	1	1	1	1	1	1	1	1	1	1	1	1	1	1	1	1	1	1
GO:0006654_phosphatidic acid biosynthetic process	1	1	1	1	1	1	1	1	1	1	1	1	1	1	1	1	1	1	1	1	1	1	1	1	1	1	1	1	1	1	1	1	1	1	1	1	1	1	1	1	1	1	1	1	1	1	1	1	1
GO:0006661_phosphatidylinositol biosynthetic process	0.342426	1	1	1	1	1	1	1	1	1	1	1	1	1	1	1	1	1	1	1	1	1	1	1	1	1	1	1	1	1	1	0.642257	1	1	1	1	1	1	1	0.342426	1	1	1	1	1	1	1	1	1
GO:0006664_glycolipid metabolic process	1	1	1	1	1	1	1	1	1	1	1	1	1	1	1	1	1	1	1	1	1	1	1	1	1	1	1	1	1	1	1	1	1	1	1	1	1	1	1	1	1	1	1	1	1	1	1	1	1
GO:0006665_sphingolipid metabolic process	1	1	1	1	1	1	1	1	1	1	1	1	1	1	1	1	1	1	1	1	1	1	1	1	1	1	1	1	1	1	1	1	1	1	1	1	1	1	1	1	1	1	1	1	1	1	1	1	1
GO:0006672_ceramide metabolic process	1	1	1	1	1	1	1	1	1	1	1	1	1	1	1	1	1	1	1	1	1	1	1	1	1	1	1	1	1	1	1	1	1	1	1	1	1	1	1	1	1	1	1	1	1	1	1	1	1
GO:0006687_glycosphingolipid metabolic process	1	1	1	1	1	1	1	1	1	1	1	1	1	1	1	1	1	1	1	1	1	1	1	1	1	1	1	1	1	1	1	1	1	1	1	1	1	1	1	1	1	1	1	1	1	1	1	1	1
GO:0006690_icosanoid metabolic process	0.21485	1	1	0.0767792	1	1	0.907079	1	0.353258	0.962569	1	1	1	1	1	1	0.281337	1	0.956411	0.48199	1	1	1	1	1	1	1	1	1	1	0.807196	1	1	1	0.895037	1	0.142646	1	1	1	1	0.4431	1	1	0.00087947	1	0.907079	1	1
GO:0006691_leukotriene metabolic process	1	1	1	0.254992	1	1	1	1	1	1	1	1	1	1	1	1	1	1	1	0.708349	1	1	1	1	1	1	1	1	1	1	1	1	1	1	1	1	1	1	1	1	1	1	1	1	0.026073	1	1	1	1
GO:0006730_one-carbon metabolic process	1	1	1	1	0.000425119	1	1	1	1	1	1	1	1	1	1	1	1	1	1	1	1	1	1	1	1	1	1	1	1	1	1	1	1	1	1	1	1	1	1	1	1	1	1	1	1	1	1	1	1
GO:0006732_coenzyme metabolic process	1	1	1	1	1	1	1	1	1	1	1	1	1	1	1	1	1	1	1	1	1	1	1	1	1	1	1	1	1	1	1	1	1	1	1	1	1	1	1	1	1	1	1	1	0.116659	1	1	1	1
GO:0006733_oxidoreduction coenzyme metabolic process	1	1	1	1	1	1	1	1	1	1	1	1	1	1	1	1	1	1	1	1	1	1	1	1	1	1	1	1	1	1	1	1	1	1	1	1	1	1	1	1	1	1	1	1	1	1	1	1	1
GO:0006749_glutathione metabolic process	5.58606e-07	1	1	0.18307	1	1	1	1	0.181291	1	1	1	1	1	1	1	1	1	1	1	1	1	1	1	1	1	1	1	1	1	1	1	1	1	1	1	1	1	1	1	1	1	1	1	1	1	1	1	1
GO:0006754_ATP biosynthetic process	1	1	1	1	1	1	1	1	1	1	1	1	1	1	1	1	1	1	1	1	1	1	0.910318	1	1	1	1	1	1	1	1	1	1	1	1	1	1	1	1	1	1	1	1	1	1	1	1	1	1
GO:0006766_vitamin metabolic process	0.203678	1	1	1	1	1	1	1	1	1	1	1	1	1	1	1	1	1	1	0.0350499	1	1	1	1	1	0.880162	1	1	1	1	1	1	0.621239	1	0.888311	1	1	1	1	1	1	0.769187	1	1	0.12775	1	1	1	1
GO:0006767_water-soluble vitamin metabolic process	1	1	1	1	1	1	1	1	1	1	1	1	1	1	1	1	1	1	1	1	1	1	1	1	1	1	1	1	1	1	1	1	1	1	1	1	1	1	1	1	1	1	1	1	1	1	1	1	1
GO:0006775_fat-soluble vitamin metabolic process	0.191377	1	1	1	1	1	1	1	1	1	1	1	1	1	1	1	1	1	1	0.0103731	1	1	1	1	1	1	1	1	1	1	1	1	0.787036	1	0.325004	0.787036	0.527728	1	1	1	1	1	1	1	0.537099	1	1	1	1
GO:0006778_porphyrin-containing compound metabolic process	1	1	1	1	1	1	1	1	1	1	1	1	1	1	1	1	1	1	1	1	1	1	1	1	1	1	1	1	1	1	0.0529719	1	1	1	1	1	0.0529719	1	1	1	1	1	1	1	1	1	1	1	1
GO:0006790_sulfur compound metabolic process	7.60067e-05	1	1	0.576923	1	1	1	1	0.549962	1	1	1	1	1	1	1	1	1	1	1	1	1	1	1	0.576923	1	1	1	1	1	1	1	1	1	1	1	1	1	1	1	0.30051	1	1	1	5.15578e-07	0.00226452	1	1	1
GO:0006809_nitric oxide biosynthetic process	1.07508e-10	1	1	0.628732	1	0.991312	0.447611	0.811516	1	1	1	1	1	1	1	1	1	1	0.537955	1	1	0.300183	1	0.525958	1	1	0.376746	1	1	1	1	0.62335	1	1	0.791674	1	1	0.121852	0.392205	0.180932	1	0.00177322	1	0.390804	1	1	1	1	1
GO:0006813_potassium ion transport	1	1	1	1	1	1	1	0.910167	1	1	1	1	1	1	1	1	1	0.859331	1	1	1	1	1	1	0.859331	0.121002	3.74306e-05	1	1	1	1	1	1	1	1	1	1	1	1	1	1	0.00143416	1	1	1	1	1	1	0.910167
GO:0006814_sodium ion transport	1	1	1	1	1	1	1	1	1	1	1	1	1	1	1	1	1	1	0.626955	1	1	1	0.999681	1	1	0.575968	0.00402702	1	1	1	1	1	1	1	1	1	1	1	1	1	1	0.575968	0.999681	1	0.170857	1	1	1	0.999681
GO:0006818_hydrogen transport	1	1	1	1	1	1	1	1	1	1	1	1	1	1	1	1	1	1	1	1	1	1	1	1	1	1	1	1	1	1	1	1	1	1	1	1	1	1	1	1	1	1	1	1	1	1	1	1	1
GO:0006821_chloride transport	1	1	1	1	1	1	1	1	1	1	1	1	1	1	1	1	1	1	1	1	1	1	1	1	1	0.00229657	1	1	1	1	1	1	1	1	1	1	1	1	1	1	1	1	1	1	1	1	1	1	1
GO:0006826_iron ion transport	1	1	1	1	1	1	1	1	1	1	1	1	1	1	1	1	1	1	1	1	1	1	1	1	1	1	1	1	1	1	1	1	1	1	1	1	1	1	1	1	1	1	1.7147e-05	1	1	1	1	1	1
GO:0006833_water transport	1	1	1	1	1	1	1	1	1	1	1	1	1	1	1	1	1	1	1	1	1	1	1	1	1	1	1	1	1	1	1	1	1	1	1	1	1	1	1	1	1	1	1	1	1	1	1	1	1
GO:0006835_dicarboxylic acid transport	1	1	1	1	1	1	1	1	1	1	1	1	1	1	1	1	1	1	1	1	1	1	1	1	1	1	1	1	1	1	1	1	1	1	1	1	1	1	1	1	1	1	1	1	0.0672011	1	1	1	1
GO:0006836_neurotransmitter transport	1	1	1	1	1	1	1	1	1	1	1	1	1	1	1	1	1	1	1	1	1	1	1	1	1	0.622877	1	1	1	1	1	0.0558337	1	1	1	1	1	1	1	1	1	1	1	1	0.19208	1	1	1	1
GO:0006839_mitochondrial transport	1.23316e-10	1	0.600694	1	1	1	1	1	0.991994	1	1	1	1	1	1	1	1	1	1	1	1	1	1	1	1	1	1	1	1	1	1	0.37575	1	1	0.991994	0.991994	1	1	1	1	0.37575	1	1	1	1	1	1	1	1
GO:0006865_amino acid transport	0.987776	1	1	1	1	1	1	1	1	1	1	1	1	1	1	1	1	1	1	1	1	1	1	1	1	1	1	1	1	1	1	1	1	1	1	1	1	0.987776	1	1	1	1	1	0.24213	1.36868e-05	1	1	1	1
GO:0006879_cellular iron ion homeostasis	1	1	1	1	1	1	1	1	1	1	1	1	1	1	1	1	1	1	1	1	1	1	1	1	1	1	1	1	1	1	0.0925979	1	1	1	1	1	1	1	1	1	1	1	3.14905e-05	1	1	1	1	1	1
GO:0006885_regulation of pH	1	1	1	1	1	1	1	1	1	1	1	1	1	1	1	1	1	1	1	1	1	1	1	1	1	1	1	1	1	1	1	1	1	1	1	1	1	1	1	1	1	1	1	1	1	1	1	1	1
GO:0006888_ER to Golgi vesicle-mediated transport	1	1	1	1	1	1	1	1	1	1	1	1	1	1	1	1	1	1	1	1	1	1	1	1	1	1	1	1	1	1	1	1	1	1	1	1	1	1	1	1	1	1	1	1	1	1	1	1	1
GO:0006890_retrograde vesicle-mediated transport, Golgi to ER	1	1	1	1	1	1	1	1	1	1	1	1	1	1	1	1	1	1	1	1	1	1	1	1	1	1	1	1	1	1	1	1	1	1	1	1	1	1	1	1	1	1	1	1	1	1	1	1	1
GO:0006891_intra-Golgi vesicle-mediated transport	1	1	1	1	1	1	1	1	1	1	1	1	1	1	1	1	1	1	1	1	1	1	1	1	1	1	1	1	1	1	1	1	1	1	1	1	1	1	1	1	1	1	1	1	1	1	1	1	1
GO:0006892_post-Golgi vesicle-mediated transport	1	1	1	1	1	1	1	1	1	1	1	1	1	1	1	1	1	1	1	1	1	1	1	1	1	1	1	1	1	1	1	1	1	1	1	1	1	1	1	1	1	1	1	1	1	1	1	1	1
GO:0006893_Golgi to plasma membrane transport	1	0.903351	1	1	1	0.734345	1	1	1	1	1	1	1	1	1	1	1	1	1	1	1	1	1	0.887994	1	1	1	1	1	1	1	1	1	1	1	1	0.845368	1	1	1	1	0.734345	1	1	1	1	1	1	1
GO:0006900_membrane budding	1	1	1	1	1	1	1	1	1	1	1	1	1	1	1	1	1	1	1	1	1	1	1	1	1	1	1	1	1	1	1	1	1	1	1	1	1	1	1	1	1	1	1	1	1	1	1	1	1
GO:0006901_vesicle coating	1	1	1	1	1	1	1	1	1	1	1	1	1	1	1	1	1	1	1	1	1	1	1	1	1	1	1	1	1	1	1	1	1	1	1	1	1	1	1	1	1	1	1	1	1	1	1	1	1
GO:0006903_vesicle targeting	1	1	1	1	1	1	1	1	1	1	1	1	1	1	1	1	1	1	1	1	1	1	1	1	1	1	1	1	1	1	1	1	1	1	1	1	1	1	1	1	1	1	1	1	1	1	1	1	1
GO:0006904_vesicle docking involved in exocytosis	1	1	1	1	1	1	1	1	1	1	1	1	1	1	1	1	1	1	1	1	1	1	1	1	1	1	1	1	1	1	1	1	1	1	1	1	1	1	1	1	1	1	1	1	1	1	1	1	1
GO:0006906_vesicle fusion	1	1	1	1	1	1	1	1	1	1	1	1	1	1	1	1	1	1	1	1	1	1	1	1	1	1	1	1	1	1	1	1	1	1	1	1	1	1	1	1	1	1	1	1	1	1	1	1	1
GO:0006909_phagocytosis	0.000149333	1	1	1	1	1	0.0585205	0.62633	1	1	1	1	0.577665	1	0.913242	1	1	1	1	0.577665	0.62633	1	1	0.888626	1	1	1	1	1	1	1	1	1	0.0708579	0.157736	0.577665	0.738413	1	0.686902	0.738413	0.613094	1	1	1	1	1	1	1	1
GO:0006914_autophagy	0.0385302	1	1	1	1	1	1	1	1	1	1	1	1	1	1	1	1	1	1	1	1	1	1	1	1	0.399642	1	1	1	1	1	1	1	1	1	1	1	1	1	1	1	1	1	1	1	1	1	1	1
GO:0006919_activation of cysteine-type endopeptidase activity involved in apoptotic process	4.54573e-07	1	0.666831	1	1	1	0.744875	1	1	0.83887	1	1	1	1	0.304664	1	1	1	1	1	1	1	1	1	1	1	1	1	1	1	1	0.049722	0.375409	1	1	1	1	0.926082	1	1	0.666831	1	1	1	1	1	1	1	1
GO:0006921_cellular component disassembly involved in execution phase of apoptosis	5.99889e-06	1	1	1	0.93081	0.807162	0.938334	1	1	1	1	1	1	0.938875	1	1	1	1	1	1	1	1	1	1	1	1	1	1	1	1	1	1	1	1	1	1	1	1	1	0.997807	1	1	1	1	1	1	1	1	1
GO:0006940_regulation of smooth muscle contraction	1	1	1	1	1	1	1	1	1	1	1	1	1	1	1	1	1	1	0.348476	1	1	1	1	1	1	1	1	1	1	1	1	0.366601	1	1	1	1	1	1	1	1	1	0.0551506	1	1	1	1	1	1	1
GO:0006941_striated muscle contraction	1	1	1	1	1	1	1	1	1	1	1	1	1	1	0.993112	1	1	0.641573	6.72639e-05	1	1	1	1	1	1	1	8.99682e-13	1	1	1	1	1	1	1	1	1	1	1	0.845391	1	0.641573	0.299705	1	1	1	0.815482	1	1	1
GO:0006949_syncytium formation	1	1	1	1	1	1	1	1	1	1	1	1	1	1	1	1	1	1	1	1	1	1	1	1	1	1	1	1	1	1	1	1	1	1	1	1	1	1	1	1	1	1	1	1	1	1	1	1	1
GO:0006953_acute-phase response	9.13434e-06	1	1	1	1	0.0410375	0.363584	1	1	1	1	1	1	1	1	1	1	1	1	1	1	1	1	1	1	1	1	1	1	1	0.391573	1	1	1	0.332985	1	1	4.99924e-06	1	1	1	1	1	1	0.41891	1	1	1	0.363584
GO:0006956_complement activation	0.799557	1	1	1	1	1	0.732833	3.06815e-10	1	1	1	1	1	1	1	1	1	1	1	1	1	1	1	1	1	1	1	1	0.00456191	0.732833	1	1	1	0.258709	1	1	1	1	1	1	1	1	1	1	1	1	1	1	1
GO:0006958_complement activation, classical pathway	1	1	1	1	1	1	0.40814	0.000252491	1	1	1	1	1	1	1	1	1	1	0.903914	1	1	1	1	1	1	1	1	1	1	1	1	1	1	0.199845	1	1	1	0.99069	1	1	1	1	1	1	1	1	1	1	1
GO:0006959_humoral immune response	0.048847	1	1	1	1	0.548226	4.17114e-07	1.17959e-06	1	1	1	1	1	0.661979	1	1	1	1	0.803346	1	1	1	1	1	1	1	1	1	7.56885e-06	0.0711602	1	1	0.954506	0.0163571	1	1	1	0.0331863	1	1	1	1	0.499466	1	1	1	1	1	1
GO:0006968_cellular defense response	1	1	1	1	1	1	1	1	1	1	1	1	1	1	1	1	1	1	1	1	1	1	1	1	1	1	1	1	1	1	1	1	1	1	1	1	1	1	0.912047	1	1	1	1	1	1	1	1	1	1
GO:0006970_response to osmotic stress	5.80703e-05	1	1	1	1	1	1	1	1	1	1	1	1	1	1	1	1	1	1	1	1	1	1	1	1	0.625159	1	1	1	1	1	1	1	1	1	1	1	1	1	1	1	1	1	1	1	1	1	1	1
GO:0006977_DNA damage response, signal transduction by p53 class mediator resulting in cell cycle arrest	0.151285	1	1	1	1	1	1	1	1	1	1	1	1	1	1	1	1	1	1	1	1	1	1	1	1	1	1	1	0.434343	1	1	1	1	1	1	1	1	1	1	1	1	1	1	1	1	1	1	1	1
GO:0006986_response to unfolded protein	1.21904e-06	1	1	1	1	1	1	1	1	1	1	1	1	1	1	1	1	1	1	1	1	1	1	1	1	1	1	1	1	1	1	1	1	1	1	1	1	1	1	1	1	1	1	1	1	1	1	1	1
GO:0006987_activation of signaling protein activity involved in unfolded protein response	0.0374825	1	1	1	1	1	1	1	1	1	1	1	1	1	1	1	1	1	1	1	1	1	1	1	1	1	1	1	1	1	1	1	1	1	1	1	1	1	1	1	1	1	1	1	1	1	1	1	1
GO:0006997_nucleus organization	0.0113843	1	1	1	1	1	1	1	1	1	1	1	1	1	1	1	0.832575	1	1	1	1	1	1	1	1	1	1	1	1	1	1	1	1	1	1	1	1	1	1	1	1	1	1	1	1	1	1	1	1
GO:0006998_nuclear envelope organization	0.00652284	1	1	1	1	1	1	1	1	1	1	1	1	1	1	1	1	1	1	1	1	1	1	1	1	1	1	1	1	1	1	1	1	1	1	1	1	1	1	1	1	1	1	1	1	1	1	1	1
GO:0007006_mitochondrial membrane organization	1.1588e-10	1	1	1	1	1	1	1	1	1	1	1	1	1	0.321643	1	1	1	1	1	1	1	1	1	1	1	1	1	1	1	1	1	1	1	1	1	1	1	1	0.697355	1	1	1	1	1	1	1	1	1
GO:0007009_plasma membrane organization	0.885068	1	1	1	1	0.677457	1	1	1	1	1	1	1	1	1	1	1	0.677457	1	1	1	1	1	0.62473	1	1	0.885068	1	1	1	1	1	1	1	1	1	1	1	1	1	1	0.921125	1	1	1	1	1	1	1
GO:0007015_actin filament organization	0.742537	1	1	1	1	1	1	1	1	1	1	1	1	1	1	1	1	1	1	1	1	1	1	1	1	1	1	1	1	1	1	1	1	1	1	1	1	1	1	1	1	1	1	1	1	1	1	1	1
GO:0007018_microtubule-based movement	1	1	1	1	1	1	1	1	1	1	1	1	1	1	1	1	1	1	1	1	1	1	1	1	1	1	1	1	1	1	1	1	1	1	1	1	1	1	1	1	1	1	1	1	1	1	1	1	1
GO:0007019_microtubule depolymerization	1	1	1	1	1	1	1	1	1	1	1	1	1	1	1	1	1	1	1	1	1	1	1	1	1	1	1	1	1	1	1	1	1	1	1	1	1	1	1	1	1	1	1	1	1	1	1	1	1
GO:0007029_endoplasmic reticulum organization	1	1	1	1	1	1	1	1	1	1	1	1	1	1	1	1	1	1	1	1	1	1	1	1	1	1	1	1	1	1	1	1	1	1	1	1	1	1	1	1	1	1	1	1	1	1	1	1	1
GO:0007030_Golgi organization	1	1	1	1	1	1	1	1	1	1	1	1	1	1	1	1	1	1	1	1	1	1	1	1	1	1	1	1	1	1	1	1	1	1	1	1	1	1	1	1	1	1	1	1	1	1	1	1	1
GO:0007031_peroxisome organization	1	1	1	1	1	1	1	1	1	1	1	1	1	1	1	1	1	1	1	1	1	1	1	1	1	1	1	1	1	1	1	1	1	1	1	1	1	1	1	1	1	1	1	1	1	1	1	1	1
GO:0007032_endosome organization	1	1	1	1	1	1	1	1	1	1	1	1	1	1	1	1	1	1	1	1	1	1	1	1	1	1	1	1	1	1	1	1	1	1	1	1	1	1	1	1	1	1	1	1	1	1	1	1	1
GO:0007033_vacuole organization	1	1	1	1	1	1	1	1	1	1	1	1	1	1	1	1	1	1	1	1	1	1	1	1	1	1	1	1	1	1	1	1	1	1	1	1	1	1	1	1	1	1	1	1	1	1	1	1	1
GO:0007034_vacuolar transport	1	1	1	1	1	1	1	1	1	1	1	1	1	1	1	1	1	1	1	1	1	1	1	1	1	0.208493	1	1	1	1	1	1	1	1	1	1	1	1	1	1	1	1	1	1	1	1	1	1	1
GO:0007040_lysosome organization	1	1	1	1	1	1	1	1	1	1	1	1	1	1	1	1	1	1	1	1	1	1	1	1	1	1	1	1	1	1	1	1	1	1	1	1	1	1	1	1	1	1	1	1	1	1	1	1	1
GO:0007041_lysosomal transport	1	1	1	1	1	1	1	1	1	1	1	1	1	1	1	1	1	1	1	1	0.893244	1	1	1	1	0.893244	1	1	1	1	1	1	1	1	1	1	1	1	1	1	1	1	1	1	1	0.893244	1	1	1
GO:0007043_cell-cell junction assembly	1	1	1	0.189308	1	1	1	1	1	1	1	1	1	1	1	1	1	1	1	1	1	1	1	1	1	1	1	1	1	1	1	1	1	1	1	1	1	1	1	1	1	1	1	1	1	1	1	1	1
GO:0007044_cell-substrate junction assembly	0.247836	1	1	1	1	1	1	1	1	1	1	1	1	0.772675	1	0.772675	1	1	1	1	1	1	0.247836	0.817162	1	1	1	1	0.905269	1	1	0.95136	0.95136	1	0.772675	1	1	1	1	1	1	1	1	1	1	1	1	1	1
GO:0007045_cell-substrate adherens junction assembly	0.0977411	1	1	1	1	1	1	1	1	1	1	0.921747	1	0.662617	1	0.662617	1	1	1	1	1	1	0.0977411	0.684529	1	1	1	1	1	1	1	0.840133	0.840133	1	1	1	1	1	1	1	1	1	1	1	1	1	1	1	1
GO:0007050_cell cycle arrest	1.13328e-08	1	0.722254	0.546186	0.639067	1	0.546186	1	1	1	1	0.546186	0.546186	1	0.546186	1	1	0.546186	1	1	1	0.639067	0.469461	0.780968	0.546186	1	0.86728	1	0.546186	1	0.376501	0.0467102	1	1	1	1	0.660741	0.996284	0.625124	0.000516787	1	1	1	0.591024	1	0.591024	0.148875	1	1
GO:0007051_spindle organization	1	1	1	1	1	1	1	1	1	1	1	1	1	1	1	1	1	1	1	1	1	1	1	1	1	1	1	1	1	1	1	1	1	1	1	1	1	1	1	1	1	1	1	1	1	1	1	1	1
GO:0007052_mitotic spindle organization	1	1	1	1	1	1	1	1	1	1	1	1	1	1	1	1	1	1	1	1	1	1	1	1	1	1	1	1	1	1	1	1	1	1	1	1	1	1	1	1	1	1	1	1	1	1	1	1	1
GO:0007059_chromosome segregation	0.000109886	1	1	1	1	1	1	1	1	0.000177349	1	1	1	1	1	1	1	1	1	1	1	1	1	1	1	1	1	1	1	1	1	1	1	1	1	1	1	1	1	1	1	1	1	1	1	1	1	1	1
GO:0007062_sister chromatid cohesion	1	1	1	1	1	1	1	1	1	1	1	1	1	1	1	1	1	1	1	1	1	1	1	1	1	1	1	1	1	1	1	1	1	1	1	1	1	1	1	1	1	1	1	1	1	1	1	1	1
GO:0007067_mitotic nuclear division	4.1821e-07	1	1	1	1	1	1	1	1	0.0375603	1	0.585891	1	1	1	1	1	1	1	1	1	1	1	1	1	1	1	1	1	1	1	1	1	1	1	1	1	1	1	1	1	1	1	1	1	1	1	1	1
GO:0007077_mitotic nuclear envelope disassembly	0.166261	1	1	1	1	1	1	1	1	1	1	1	1	1	1	1	1	1	1	1	1	1	1	1	1	1	1	1	1	1	1	1	1	1	1	1	1	1	1	1	1	1	1	1	1	1	1	1	1
GO:0007080_mitotic metaphase plate congression	1	1	1	1	1	1	1	1	1	1	1	1	1	1	1	1	1	1	1	1	1	1	1	1	1	1	1	1	1	1	1	1	1	1	1	1	1	1	1	1	1	1	1	1	1	1	1	1	1
GO:0007088_regulation of mitotic nuclear division	3.32526e-09	1	1	1	1	0.867016	1	1	1	0.00738243	0.866246	0.750901	1	1	1	1	1	1	1	1	1	1	1	1	0.750901	1	1	1	1	1	1	1	1	1	1	1	1	1	0.867016	0.582212	1	1	0.867016	1	1	1	0.582212	1	1
GO:0007091_metaphase/anaphase transition of mitotic cell cycle	0.0184058	1	1	1	1	1	1	1	1	0.014763	1	1	1	1	1	1	1	1	1	1	1	1	1	1	1	1	1	1	1	1	1	1	1	1	1	1	1	1	1	1	1	1	1	1	1	1	1	1	1
GO:0007093_mitotic cell cycle checkpoint	7.15816e-14	1	0.997151	1	0.868555	1	1	1	1	0.114476	1	0.268515	1	1	1	1	1	1	1	1	1	0.837679	1	1	1	1	1	1	0.621109	1	0.935091	0.045181	1	1	1	1	1	1	1	0.109057	1	1	0.854258	0.837679	1	1	0.109057	1	1
GO:0007094_mitotic spindle assembly checkpoint	0.446546	1	1	1	1	1	1	1	1	0.252993	1	1	1	1	1	1	1	1	1	1	1	1	1	1	1	1	1	1	1	1	1	1	1	1	1	1	1	1	1	1	1	1	1	1	1	1	1	1	1
GO:0007098_centrosome cycle	1	1	1	1	1	1	1	1	1	1	1	1	1	1	1	1	1	1	1	1	1	1	1	1	1	1	1	1	1	1	1	1	1	1	1	1	1	1	1	1	1	1	1	1	1	1	1	1	1
GO:0007126_meiotic nuclear division	0.0627524	1	1	1	1	1	1	1	1	0.0134103	1	1	1	1	1	1	1	1	1	1	1	1	1	1	1	1	1	1	0.104363	1	1	0.992264	1	1	1	1	1	1	1	1	1	1	1	1	1	1	1	1	1
GO:0007127_meiosis I	0.0380763	1	1	1	1	1	1	1	1	0.551921	1	1	1	1	1	1	1	1	1	1	1	1	1	1	1	1	1	1	1	1	1	0.604234	1	1	1	1	1	1	1	1	1	1	1	1	1	1	1	1	1
GO:0007129_synapsis	1	1	1	1	1	1	1	1	1	1	1	1	1	1	1	1	1	1	1	1	1	1	1	1	1	1	1	1	1	1	1	1	1	1	1	1	1	1	1	1	1	1	1	1	1	1	1	1	1
GO:0007131_reciprocal meiotic recombination	0.00390948	1	1	1	1	1	1	1	1	1	1	1	1	1	1	1	1	1	1	1	1	1	1	1	1	1	1	1	1	1	1	1	1	1	1	1	1	1	1	1	1	1	1	1	1	1	1	1	1
GO:0007140_male meiosis	1	1	1	1	1	1	1	1	1	0.206295	1	1	1	1	1	1	1	1	1	1	1	1	1	1	1	1	1	1	1	1	1	1	1	1	1	1	1	1	1	1	1	1	1	1	1	1	1	1	1
GO:0007156_homophilic cell adhesion via plasma membrane adhesion molecules	1	1	1	1	1	1	1	1	1	1	1	1	1	1	1	1	1	1	1	1	1	1	1	1	1	1	1	1	1	1	1	1	1	1	1	1	1	1	1	1	1	1	1	1	1	1	1	1	1
GO:0007157_heterophilic cell-cell adhesion via plasma membrane cell adhesion molecules	1	1	1	1	1	1	1	1	1	1	1	1	1	1	1	1	1	1	1	1	1	1	1	1	1	1	1	1	1	1	1	1	1	1	1	1	1	1	1	1	1	0.927023	1	1	1	1	1	1	1
GO:0007160_cell-matrix adhesion	0.0102341	1	1	1	1	0.903249	1	0.0835749	1	1	1	1	0.564968	0.925391	1	0.347829	1	1	1	1	1	1	0.337477	0.969573	1	1	1	1	1	1	1	1	1	1	0.353935	1	1	1	1	1	1	1	1	1	1	1	1	1	1
GO:0007163_establishment or maintenance of cell polarity	0.208241	1	1	1	1	1	1	1	1	1	1	1	1	1	1	1	1	1	1	1	1	1	1	1	0.375568	1	1	1	1	1	1	1	1	1	1	1	1	1	1	1	1	1	1	1	1	1	1	1	1
GO:0007173_epidermal growth factor receptor signaling pathway	1.40224e-33	0.488056	0.0477483	0.585916	1	0.812082	0.759512	1	1	1	0.653441	0.617079	1	0.812082	0.617079	1	1	1	1	1	1	0.023619	0.680534	1	0.585916	1	0.982483	1	1	1	0.776947	0.00326052	0.585916	0.359076	0.982483	1	0.759512	1	0.680534	0.0032564	1	0.0032564	1	1	1	1	0.0731085	1	0.680534
GO:0007178_transmembrane receptor protein serine/threonine kinase signaling pathway	1.667e-10	1	0.980283	1	1	0.67802	1	0.928656	1	0.644836	1	0.0321436	1	1	1	1	1	0.72761	0.644836	1	1	1	0.000433016	0.00297335	0.684708	1	0.0321436	1	1	1	0.928656	1	0.67802	1	0.75349	1	1	1	1	0.353779	1	0.424685	0.346091	1	1	1	1	1	1
GO:0007179_transforming growth factor beta receptor signaling pathway	2.78294e-11	1	1	1	1	1	1	0.81786	1	1	1	0.342848	1	1	1	1	1	0.719595	1	1	1	1	0.381058	0.00992606	1	1	1	1	1	1	0.943582	1	1	1	1	1	1	1	1	0.355936	1	1	1	1	1	1	1	1	1
GO:0007187_G-protein coupled receptor signaling pathway, coupled to cyclic nucleotide second messenger	1	1	1	1	1	0.9377	1	1	1	1	1	1	1	1	1	1	1	1	0.537147	1	1	1	1	1	0.144627	1	1	1	1	1	1	1	1	1	1	1	1	1	1	1	0.0043282	0.129775	1	1	1	1	1	0.698127	0.815657
GO:0007188_adenylate cyclase-modulating G-protein coupled receptor signaling pathway	1	1	1	1	1	0.897981	1	1	1	1	1	1	1	1	1	1	1	1	0.512929	1	1	1	1	1	0.752306	1	1	1	1	1	1	1	1	1	1	1	1	1	1	1	0.00272219	0.293748	1	1	1	1	1	1	1
GO:0007189_adenylate cyclase-activating G-protein coupled receptor signaling pathway	0.833703	0.833703	1	1	1	0.570098	1	1	1	1	1	1	1	1	1	0.761118	1	1	0.833703	1	1	1	1	1	0.933317	1	1	1	1	1	1	1	1	1	1	1	1	1	1	0.773703	0.047678	0.651324	1	1	1	1	1	1	1
GO:0007190_activation of adenylate cyclase activity	1	1	0.548728	1	1	1	1	1	1	1	1	1	1	1	1	0.548728	1	1	0.658723	1	1	1	1	1	1	1	1	1	1	1	1	1	1	1	1	1	1	1	1	1	0.00787777	0.423881	1	1	1	1	1	1	1
GO:0007193_adenylate cyclase-inhibiting G-protein coupled receptor signaling pathway	1	1	1	1	1	1	1	1	1	1	1	1	1	1	1	1	1	1	1	1	1	1	1	1	1	1	1	1	1	1	1	1	1	1	1	1	1	1	1	1	1	1	1	1	1	1	1	1	1
GO:0007200_phospholipase C-activating G-protein coupled receptor signaling pathway	1	1	1	1	1	0.56536	1	1	1	1	1	1	1	1	1	1	1	1	0.899109	1	1	1	1	1	0.974548	1	1	1	1	1	1	1	0.974548	1	1	1	1	1	0.56536	1	1	0.160583	1	1	1	0.56536	1	1	0.56536
GO:0007202_activation of phospholipase C activity	0.130119	1	0.848898	1	1	1	1	1	1	1	1	1	1	1	1	1	1	1	1	1	1	0.706111	1	1	1	1	1	1	1	1	1	1	1	1	1	1	1	1	1	1	0.766959	0.766959	1	1	1	1	1	1	1
GO:0007205_protein kinase C-activating G-protein coupled receptor signaling pathway	1	1	1	1	1	1	1	1	1	1	1	1	1	1	1	1	1	1	1	1	1	1	1	1	1	1	1	1	1	1	1	1	1	1	1	1	1	1	1	1	1	1	1	1	1	1	1	1	1
GO:0007215_glutamate receptor signaling pathway	1	1	1	1	1	1	1	1	1	1	1	1	1	1	1	1	1	1	1	1	1	1	1	1	1	0.793367	1	1	1	1	1	1	1	1	1	1	1	1	1	1	1	1	1	1	1	1	1	1	1
GO:0007218_neuropeptide signaling pathway	1	1	1	1	1	1	1	1	1	1	1	1	1	1	1	1	1	1	1	1	1	1	1	1	1	1	1	1	1	1	1	1	1	1	1	1	1	1	1	1	1	1	1	1	1	1	1	1	1
GO:0007224_smoothened signaling pathway	1	1	1	1	1	1	1	1	1	1	0.809067	0.66378	1	1	1	1	1	0.66378	1	1	1	1	1	1	1	1	1	1	1	1	1	1	0.570776	1	1	1	0.488945	0.565631	1	0.809067	1	1	1	1	1	1	0.488945	1	1
GO:0007229_integrin-mediated signaling pathway	0.946863	1	1	1	1	1	1	1	1	1	1	1	1	1	0.965593	1	1	1	1	1	1	1	1	1	1	1	1	1	0.0496591	1	1	1	1	0.652065	1	0.474441	1	1	1	1	1	1	1	1	1	1	1	1	1
GO:0007249_I-kappaB kinase/NF-kappaB signaling	3.16735e-05	1	1	1	1	0.0118683	0.000113406	1	1	1	1	1	1	1	0.65783	1	1	1	1	1	1	1	1	0.936794	1	1	0.646027	1	1	0.790669	0.810901	0.180444	1	0.716684	1	1	1	0.598198	0.730759	1	0.716684	1	1	1	1	1	1	1	1
GO:0007254_JNK cascade	1.88322e-05	1	1	1	1	0.329912	0.919888	0.482823	0.835153	1	1	1	1	1	1	1	1	1	1	1	0.919888	1	0.482823	1	1	1	1	1	1	1	1	0.86185	1	1	1	1	1	0.835153	1	0.835153	1	1	1	1	1	1	1	1	1
GO:0007257_activation of JUN kinase activity	1	1	1	1	1	1	1	1	1	1	1	1	1	1	1	1	1	1	1	1	1	1	1	1	1	1	1	1	1	1	1	1	1	1	1	1	1	1	1	1	1	1	1	1	1	1	1	1	1
GO:0007259_JAK-STAT cascade	8.15758e-10	1	1	0.830391	1	1	2.43969e-05	1	1	1	1	1	1	1	1	1	1	1	1	1	1	0.0539537	1	0.574598	0.822639	1	1	1	0.129679	0.0448026	1	1	1	1	1	1	1	0.0155709	0.403914	1	1	0.591709	1	1	1	1	0.592835	1	1
GO:0007260_tyrosine phosphorylation of STAT protein	0.000300491	1	1	1	1	1	0.000107296	1	1	1	1	1	1	1	1	1	1	1	1	1	1	0.189418	1	0.387163	0.556582	1	1	1	0.065387	0.328658	1	1	1	1	1	1	1	0.00547712	0.309594	1	1	1	1	1	1	1	0.404135	1	1
GO:0007269_neurotransmitter secretion	1	1	1	1	1	1	1	1	1	1	1	1	1	1	1	1	1	1	1	1	1	1	1	1	1	0.528107	1	1	1	1	1	0.0225151	1	1	1	1	1	1	1	1	1	1	1	1	1	1	1	1	1
GO:0007270_neuron-neuron synaptic transmission	0.0168898	1	0.0168898	1	0.832182	1	1	1	1	1	1	1	1	1	0.876064	1	1	1	1	1	1	1	1	1	1	2.96812e-05	1	1	1	0.859822	1	0.0602464	1	1	1	1	1	1	0.802217	1	1	1	1	1	0.698624	1	0.332452	1	1
GO:0007272_ensheathment of neurons	0.0103179	0.989287	1	1	1	0.69837	1	1	1	1	1	1	1	1	0.849671	1	1	1	1	1	1	1	1	0.946547	1	1	1	1	1	1	1	1	0.0713514	1	1	1	1	1	1	1	1	1	1	1	1	1	0.969553	1	1
GO:0007281_germ cell development	0.00104247	1	1	1	1	0.270826	1	1	1	0.00135126	1	1	1	1	1	1	1	1	1	1	1	1	1	1	1	1	1	1	1	1	1	1	1	1	1	1	1	1	1	1	1	1	1	1	1	1	1	1	1
GO:0007283_spermatogenesis	0.0343635	1	1	1	1	1	1	1	1	0.0652489	1	1	1	1	1	1	1	1	1	1	1	1	1	1	1	1	1	1	1	1	1	1	1	1	1	1	1	1	1	1	1	1	1	1	1	1	1	1	1
GO:0007286_spermatid development	1	1	1	1	1	1	1	1	1	1	1	1	1	1	1	1	1	1	1	1	1	1	1	1	1	1	1	1	1	1	1	1	1	1	1	1	1	1	1	1	1	1	1	1	1	1	1	1	1
GO:0007292_female gamete generation	2.27201e-05	1	1	1	1	0.269298	1	1	1	0.29612	1	1	1	1	1	1	0.269298	1	1	1	1	1	1	1	1	1	1	1	1	1	1	1	1	1	1	1	1	1	0.895359	0.0844008	1	0.495739	1	1	1	1	1	1	1
GO:0007338_single fertilization	1	1	1	1	1	1	1	1	1	1	1	1	1	1	1	1	1	1	1	1	1	1	1	1	1	1	1	1	1	1	1	1	1	1	1	1	1	1	1	1	1	1	1	1	1	1	1	1	1
GO:0007339_binding of sperm to zona pellucida	1	1	1	1	1	1	1	1	1	1	1	1	1	1	1	1	1	1	1	1	1	1	1	1	1	1	1	1	1	1	1	1	1	1	1	1	1	1	1	1	1	1	1	1	1	1	1	1	1
GO:0007346_regulation of mitotic cell cycle	2.38749e-31	1	1	1	1	0.588586	0.727998	1	1	0.00460092	0.890779	0.0624066	1	1	1	1	1	0.520179	1	1	1	0.383966	0.727998	0.670213	0.427923	1	0.753505	1	0.845281	1	1	0.00974146	1	1	1	1	1	1	0.982451	0.0294403	1	1	0.982451	0.916373	1	1	0.0591303	1	1
GO:0007368_determination of left/right symmetry	1	1	1	1	1	1	1	1	1	1	1	1	1	1	1	1	1	1	0.762832	1	1	1	1	1	1	1	0.0197278	1	1	1	1	1	1	1	1	1	1	1	1	1	1	1	1	1	1	1	1	1	1
GO:0007405_neuroblast proliferation	0.00630121	1	1	1	1	1	1	0.547376	1	1	0.547376	1	1	1	1	1	0.729522	0.86696	1	1	1	1	0.988414	1	0.813241	1	1	1	1	1	0.696425	1	1	1	0.547376	0.813241	1	0.798186	1	0.699962	1	1	1	1	1	1	1	1	1
GO:0007416_synapse assembly	0.0372933	1	0.858201	1	1	1	1	1	1	1	1	1	1	1	1	1	1	1	0.992332	1	1	1	1	0.91145	1	0.0721966	1	1	1	1	1	1	1	1	1	1	0.819976	1	1	1	0.340371	1	1	1	1	1	1	1	1
GO:0007422_peripheral nervous system development	0.0350278	1	1	1	1	1	1	1	1	1	1	1	1	1	1	1	1	1	1	1	1	1	1	1	1	1	1	1	1	1	1	1	1	1	1	1	1	1	1	1	1	1	1	1	1	1	1	1	1
GO:0007431_salivary gland development	0.000997743	0.664937	1	1	1	1	0.515244	1	1	1	0.477055	1	1	1	1	1	1	0.852646	1	1	1	1	1	1	1	1	1	1	1	1	0.598406	0.780091	1	1	1	1	1	0.777754	1	0.143411	1	1	1	1	1	1	1	1	1
GO:0007435_salivary gland morphogenesis	0.000565833	1	1	1	1	1	0.480489	1	1	1	0.480489	1	1	1	1	1	1	0.892667	1	1	1	1	1	1	1	1	1	1	1	1	0.59021	0.820645	1	1	1	1	1	0.820645	1	0.113816	1	1	1	1	1	1	1	1	1
GO:0007492_endoderm development	1	1	0.782161	1	1	0.517767	1	1	1	1	1	0.517767	1	1	1	1	1	1	1	1	1	1	1	1	1	1	1	1	1	1	1	1	0.517767	1	1	1	1	1	1	0.880819	1	1	1	1	1	1	1	1	1
GO:0007498_mesoderm development	0.181118	1	1	1	1	0.732805	1	1	1	1	0.169576	1	1	1	0.959196	1	1	1	1	1	1	1	0.185524	0.9945	1	1	0.40263	1	1	1	1	1	1	1	0.174038	1	1	1	0.753178	0.272485	1	0.9945	1	1	1	1	0.9945	1	1
GO:0007520_myoblast fusion	1	1	1	1	1	1	1	1	1	1	1	1	1	1	1	1	1	1	1	1	1	1	1	1	1	1	1	1	1	1	1	1	1	1	1	1	1	1	1	1	1	1	1	1	1	1	1	1	1
GO:0007528_neuromuscular junction development	1	0.502003	1	1	1	1	1	1	1	1	0.834077	1	1	1	1	1	1	1	1	1	1	1	1	0.998831	1	1	1	1	1	1	1	1	1	1	1	1	1	1	1	1	0.834077	1	1	1	1	1	1	1	1
GO:0007565_female pregnancy	3.30372e-09	1	1	1	1	0.1406	0.7537	0.7537	1	1	1	1	1	1	1	0.885065	1	1	1	1	1	1	0.304556	1	1	1	1	1	1	1	1	1	1	0.735095	0.862552	1	1	0.617799	0.17718	0.599232	0.1406	0.1406	0.792893	1	1	1	1	1	1
GO:0007566_embryo implantation	0.774392	1	1	1	1	1	1	0.532379	1	1	1	1	1	1	1	1	1	1	1	1	1	1	0.532379	1	1	1	1	1	1	1	1	1	1	1	1	1	1	1	1	1	1	1	1	1	1	1	1	1	1
GO:0007569_cell aging	7.26497e-26	1	0.485844	0.750414	1	1	0.283873	1	1	0.64345	0.022978	0.799279	0.745499	1	1	0.498948	1	0.795952	1	1	1	1	1	0.53455	1	1	0.435937	1	1	1	1	0.0013977	1	1	1	1	0.472959	1	0.435937	0.00020927	1	0.485844	0.435937	1	1	1	0.00763741	1	1
GO:0007585_respiratory gaseous exchange	1	1	1	1	1	1	1	1	1	1	1	1	1	1	1	1	1	0.0864358	1	1	1	1	1	1	1	1	1	1	1	1	0.716268	1	1	1	0.63179	1	1	1	1	0.749766	0.662013	1	1	1	1	1	1	1	1
GO:0007588_excretion	1	1	1	1	1	1	1	1	1	1	1	1	1	1	1	1	1	1	1	1	1	1	1	1	1	0.554561	1	1	1	1	0.123912	0.362903	1	1	1	0.362903	1	1	1	1	1	0.123912	1	1	0.519219	1	1	1	0.858139
GO:0007589_body fluid secretion	0.0224941	0.973516	1	1	1	1	0.569541	0.569541	1	1	1	1	1	1	1	1	1	1	0.977111	1	1	1	1	0.920468	1	1	1	1	1	1	1	1	1	1	0.569541	1	1	1	1	0.569541	1	0.189654	1	1	1	1	1	1	1
GO:0007595_lactation	0.000830739	0.839038	1	1	1	1	1	0.480253	0.969166	1	1	1	1	1	1	1	1	1	1	1	1	1	1	0.808008	1	1	1	1	1	1	1	1	1	1	1	1	1	1	1	0.78868	1	1	1	1	1	1	1	1	1
GO:0007601_visual perception	1	1	1	1	1	1	1	0.163123	1	1	1	1	1	1	1	1	1	1	1	1	1	1	1	0.144944	1	1	1	1	1	1	1	1	1	1	1	1	1	1	1	1	1	1	1	1	1	1	1	1	1
GO:0007605_sensory perception of sound	1	1	1	1	1	1	1	1	1	1	1	1	1	1	1	1	1	1	1	1	1	1	1	1	1	1	1	1	1	1	1	1	1	1	1	1	1	1	1	1	1	1	1	1	1	1	1	1	1
GO:0007606_sensory perception of chemical stimulus	1	1	1	1	1	1	1	1	1	1	1	1	1	1	1	1	1	1	1	1	1	1	1	1	1	1	1	1	1	1	1	1	1	1	1	1	1	1	1	1	1	1	1	1	1	1	1	1	1
GO:0007608_sensory perception of smell	1	1	1	1	1	1	1	1	1	1	1	1	1	1	1	1	1	1	1	1	1	1	1	1	1	1	1	1	1	1	1	1	1	1	1	1	1	1	1	1	1	1	1	1	1	1	1	1	1
GO:0007611_learning or memory	1.58344e-06	0.984913	0.0417537	1	1	0.645914	1	1	1	1	1	1	1	1	0.357242	1	0.57028	1	1	1	1	0.711291	1	1	1	0.0018082	1	1	1	0.77966	1	0.0222864	1	1	1	1	1	1	0.711291	0.810607	0.52029	1	1	1	1	1	0.569082	1	1
GO:0007612_learning	0.0442542	1	0.209944	1	1	1	1	1	1	1	1	1	1	1	0.976626	1	1	1	1	1	1	1	1	1	1	0.000157805	1	1	1	0.976626	1	0.0573002	1	1	1	1	1	1	1	1	0.139633	1	1	1	1	1	0.281855	1	1
GO:0007613_memory	0.0046058	1	1	1	1	0.47729	1	1	1	1	1	1	1	1	1	1	0.220963	1	0.816968	1	1	0.460941	1	1	1	0.127539	1	1	1	0.5664	1	1	1	1	1	1	1	0.889917	0.525106	0.822602	1	1	1	1	1	1	1	1	1
GO:0007618_mating	0.918652	1	1	1	1	1	1	1	1	1	1	1	1	1	1	1	1	1	1	1	1	1	1	1	1	1	1	1	1	1	1	1	1	1	1	1	1	1	1	1	1	1	1	1	1	1	1	1	0.918652
GO:0007622_rhythmic behavior	0.485586	1	1	1	1	1	1	1	1	1	1	1	1	1	1	1	1	1	1	1	1	1	1	1	0.873559	1	1	1	1	1	1	1	0.873559	1	1	0.873559	1	0.873559	1	1	1	1	1	1	1	1	1	1	1
GO:0007623_circadian rhythm	1.48271e-26	1	0.438722	1	1	1	1	1	1	1	1	1	1	1	1	1	1	1	1	1	1	1	1	1	0.192908	1	1	1	1	1	1	1	1	1	1	0.745079	1	0.745079	1	1	0.00095113	1	1	1	1	0.92339	1	1	1
GO:0007626_locomotory behavior	0.000272074	1	0.044782	1	1	0.524993	1	1	1	1	1	1	1	1	1	1	1	1	1	1	1	1	1	1	1	0.00143218	1	1	1	1	0.204127	0.123071	1	1	1	1	1	1	1	1	0.699524	1	1	1	1	1	1	1	1
GO:0007628_adult walking behavior	0.134117	1	1	1	1	1	1	1	1	1	1	1	1	1	1	1	1	1	1	1	1	1	1	1	1	0.0168202	1	1	1	1	1	1	1	1	1	1	1	1	1	1	1	1	1	1	1	1	1	1	1
GO:0007631_feeding behavior	0.00234112	1	1	1	1	1	1	1	1	1	1	1	1	1	1	1	1	1	1	1	1	1	1	1	1	0.789678	1	1	1	1	1	1	1	1	1	1	1	1	1	1	2.31187e-08	1	1	1	1	1	1	0.0149914	0.0689407
GO:0007632_visual behavior	0.343839	0.840251	0.124154	1	1	1	1	1	1	1	1	1	1	1	1	1	1	1	1	1	1	1	1	1	1	0.343839	1	1	1	0.596237	1	0.169656	1	1	1	1	1	1	1	1	1	1	1	1	1	1	0.126442	1	1
GO:0008033_tRNA processing	1	1	1	1	1	1	1	1	1	1	1	1	1	1	1	1	1	1	1	1	1	1	1	1	1	1	1	1	1	1	1	1	1	1	1	1	1	1	1	1	1	1	1	1	1	1	1	1	1
GO:0008037_cell recognition	1	1	1	1	1	1	0.781102	1	1	1	1	1	1	1	0.259967	1	1	1	1	0.781102	0.854003	1	1	1	1	1	1	1	1	1	1	1	1	1	1	1	0.996964	1	1	1	0.781102	1	1	1	1	1	1	1	1
GO:0008038_neuron recognition	0.968513	1	1	1	1	1	1	1	1	1	1	1	1	1	1	1	1	1	1	1	1	1	1	1	1	1	1	1	1	1	1	1	1	1	1	1	1	1	1	1	0.968513	1	1	1	1	1	1	1	1
GO:0008064_regulation of actin polymerization or depolymerization	1	1	1	1	1	1	1	1	1	1	1	1	1	1	1	1	1	1	1	1	1	1	1	1	1	1	1	1	1	1	1	1	1	1	1	1	1	1	1	1	1	1	1	1	1	1	1	1	1
GO:0008088_axon cargo transport	0.0107683	1	1	1	1	1	1	1	1	1	1	1	1	1	1	1	1	1	1	1	1	1	1	0.932317	1	1	1	1	1	1	1	1	1	1	1	1	1	1	1	1	1	1	1	1	1	1	1	1	1
GO:0008154_actin polymerization or depolymerization	1	1	1	1	1	1	1	1	1	1	1	1	1	1	1	1	1	1	1	1	1	1	1	1	1	1	1	1	1	1	1	1	1	1	1	1	1	1	1	1	1	1	1	1	1	1	1	1	1
GO:0008156_negative regulation of DNA replication	4.35228e-07	1	0.811828	1	1	1	1	1	1	1	1	1	1	1	1	1	1	1	1	1	1	1	1	1	1	1	1	1	1	1	1	0.17734	1	1	1	1	1	1	1	0.17734	1	1	1	1	1	1	1	1	1
GO:0008206_bile acid metabolic process	1	1	1	1	1	1	1	1	1	1	1	1	1	1	1	1	1	1	1	1	1	1	1	1	1	1	1	1	1	1	1	1	1	1	1	1	1	1	1	1	1	1	1	1	0.000300016	1	1	1	1
GO:0008213_protein alkylation	1	1	1	1	1	1	1	1	1	1	1	1	1	0.832633	0.121746	1	1	1	1	1	1	1	1	1	1	1	1	1	1	0.892174	1	1	1	1	0.832633	1	1	1	0.832633	1	1	1	1	1	1	0.832633	1	0.832633	0.832633
GO:0008277_regulation of G-protein coupled receptor protein signaling pathway	1	1	1	1	1	1	1	1	1	1	1	1	1	1	1	1	1	1	1	1	1	1	1	1	1	1	1	1	1	1	1	1	1	1	1	1	1	1	1	1	1	1	1	1	1	1	1	1	1
GO:0008286_insulin receptor signaling pathway	3.06374e-20	1	0.308297	1	1	1	0.75839	1	1	1	0.73362	1	1	1	1	1	1	1	1	1	1	0.0786683	0.308297	1	0.555888	1	1	1	1	1	1	0.555888	0.555888	1	0.938383	1	1	1	1	0.0124381	0.683645	1	1	1	1	1	0.0643886	1	1
GO:0008306_associative learning	0.200305	0.971486	0.171661	1	1	1	1	1	1	1	1	1	1	1	1	1	1	1	1	1	1	1	1	1	1	0.144086	1	1	1	0.714924	1	0.234127	1	1	1	1	1	1	1	1	1	1	1	1	1	1	0.185939	1	1
GO:0008333_endosome to lysosome transport	1	1	1	1	1	1	1	1	1	1	1	1	1	1	1	1	1	1	1	1	1	1	1	1	1	1	1	1	1	1	1	1	1	1	1	1	1	1	1	1	1	1	1	1	1	1	1	1	1
GO:0008360_regulation of cell shape	0.318066	1	1	1	1	1	1	1	1	1	1	1	1	1	1	1	1	1	1	1	1	1	1	1	1	1	1	1	1	1	1	1	1	1	1	1	1	1	1	1	1	1	1	1	1	1	1	1	1
GO:0008361_regulation of cell size	5.15953e-06	1	0.779416	1	1	1	1	0.531877	1	1	1	1	1	1	1	1	1	1	1	1	1	1	1	0.824173	1	1	1	1	1	1	1	1	1	1	0.128271	1	0.779416	1	1	0.531877	0.819352	1	1	1	1	1	1	1	1
GO:0008366_axon ensheathment	0.0103179	0.989287	1	1	1	0.69837	1	1	1	1	1	1	1	1	0.849671	1	1	1	1	1	1	1	1	0.946547	1	1	1	1	1	1	1	1	0.0713514	1	1	1	1	1	1	1	1	1	1	1	1	1	0.969553	1	1
GO:0008380_RNA splicing	1	1	1	1	1	1	1	1	1	1	1	1	1	1	1	1	1	1	1	1	1	1	1	1	1	1	1	1	1	1	1	1	1	1	1	1	1	1	1	1	1	1	1	1	1	1	1	1	1
GO:0008542_visual learning	0.266811	0.762154	0.0953454	1	1	1	1	1	1	1	1	1	1	1	1	1	1	1	1	1	1	1	1	1	1	0.266811	1	1	1	0.539982	1	0.139152	1	1	1	0.971774	1	1	1	1	1	1	1	1	1	1	0.0953454	1	1
GO:0008543_fibroblast growth factor receptor signaling pathway	6.20463e-33	0.831441	0.0334268	1	1	0.427079	0.397775	1	0.954863	0.427079	0.48192	1	1	1	0.48192	1	1	1	1	1	1	0.0615718	0.489645	1	0.48192	1	0.782985	1	1	1	0.640821	0.00167268	0.48192	0.48192	0.687671	1	1	1	0.546083	7.60036e-05	0.941792	0.48192	1	1	1	1	0.0526717	1	0.523855
GO:0008544_epidermis development	5.41375e-06	1	1	0.860237	1	0.195148	0.622804	1	1	1	0.955049	1	1	1	1	1	1	0.53731	1	1	1	1	0.765945	1	1	1	1	1	1	1	1	0.860237	1	1	1	1	1	1	1	0.195148	1	0.860237	1	1	1	1	0.783321	1	1
GO:0008585_female gonad development	1.25131e-06	1	1	1	1	0.599107	0.782698	0.447957	1	1	1	1	1	1	1	1	1	1	1	1	1	1	0.447957	0.782698	1	1	1	1	1	1	1	0.958359	0.958359	1	1	1	1	1	0.65398	0.157229	1	0.447957	1	1	1	1	1	1	1
GO:0008589_regulation of smoothened signaling pathway	1	1	1	1	1	1	1	1	1	1	0.704227	1	1	1	1	1	1	0.287571	1	1	1	1	1	1	1	1	1	1	1	1	0.849749	1	0.236091	1	1	1	0.185107	0.236091	1	1	1	1	1	1	1	1	0.19041	1	1
GO:0008593_regulation of Notch signaling pathway	0.941622	1	1	1	1	1	1	1	1	1	1	1	1	1	1	0.941622	1	1	1	1	1	0.891417	1	1	1	1	1	1	1	1	1	1	1	1	1	1	1	1	1	0.941622	1	1	1	1	1	1	0.595475	1	1
GO:0008625_extrinsic apoptotic signaling pathway via death domain receptors	0.000841302	1	1	1	1	1	0.0585868	1	1	1	1	1	1	1	1	1	1	1	1	1	0.590842	1	1	1	0.994002	1	0.595937	1	1	1	0.66802	0.336477	1	1	0.383446	1	1	1	1	1	1	1	1	1	1	1	1	1	1
GO:0008630_intrinsic apoptotic signaling pathway in response to DNA damage	1.79022e-22	1	0.826654	0.483961	1	1	0.901217	0.547459	1	0.95582	1	1	1	1	0.803765	1	1	1	1	1	1	1	1	1	1	1	1	1	1	1	0.803765	0.00287267	1	1	1	1	1	1	1	0.0370433	1	1	1	1	1	1	0.871089	1	1
GO:0008631_intrinsic apoptotic signaling pathway in response to oxidative stress	8.48111e-14	1	1	1	1	1	1	1	1	1	1	1	1	1	1	1	1	1	1	1	1	1	1	1	1	1	1	1	1	1	1	1	1	1	1	1	1	1	1	1	1	1	1	1	1	1	1	1	1
GO:0008637_apoptotic mitochondrial changes	5.41829e-17	1	1	1	1	1	1	1	1	1	1	1	1	1	1	1	1	1	1	1	1	1	1	1	1	1	1	1	1	1	1	0.40127	1	1	0.692489	1	1	1	0.142633	0.100051	0.498123	1	1	1	1	1	1	1	1
GO:0008654_phospholipid biosynthetic process	0.628886	0.721652	1	0.823565	1	1	1	1	0.80351	1	1	1	1	1	1	1	1	1	0.721761	1	1	1	1	1	1	1	1	1	1	1	1	0.8193	1	1	0.0137222	0.821185	1	1	1	0.510551	1	1	1	1	1	1	1	1	1
GO:0009060_aerobic respiration	1	1	1	1	1	1	1	1	1	1	1	1	1	1	1	1	1	1	1	1	1	1	1	1	1	1	1	1	1	1	1	1	1	1	1	1	1	1	1	1	1	1	1	1	1	1	1	1	1
GO:0009062_fatty acid catabolic process	0.02643	1	1	1	1	1	1	1	1	1	1	1	1	1	1	1	1	1	1	0.514306	1	1	1	1	1	1	1	1	1	1	1	1	1	1	0.405451	1	1	1	1	1	1	1	1	0.0444613	1.88167e-06	1	1	1	1
GO:0009063_cellular amino acid catabolic process	1	1	1	1	1	1	1	1	0.756335	1	1	1	1	1	1	1	1	1	1	1	1	1	1	1	1	1	1	1	1	1	1	1	1	1	1	1	1	1	1	1	1	1	1	0.182931	7.21677e-10	1	1	1	1
GO:0009064_glutamine family amino acid metabolic process	1	1	1	1	1	1	1	1	0.300304	1	1	1	1	1	1	1	1	1	1	1	1	1	1	1	1	1	1	1	1	1	1	1	1	1	1	1	1	1	1	1	1	0.300304	1	1	0.000184469	1	1	1	1
GO:0009066_aspartate family amino acid metabolic process	1	1	1	1	1	1	1	1	1	1	1	1	1	1	1	1	1	1	1	1	1	1	1	1	1	1	1	1	1	1	1	1	1	1	1	1	1	1	1	1	1	1	1	1	0.00431773	0.0280134	1	1	1
GO:0009100_glycoprotein metabolic process	1	1	1	1	1	1	1	1	1	1	1	1	1	1	1	1	1	1	1	1	1	1	1	1	1	1	1	1	1	1	1	1	1	1	1	1	1	1	1	1	1	1	1	1	1	1	1	1	1
GO:0009101_glycoprotein biosynthetic process	1	1	1	1	1	1	1	1	0.874041	1	1	1	1	1	1	1	1	1	1	1	1	1	1	1	1	1	1	1	1	1	1	1	1	1	1	1	1	1	1	1	1	1	1	1	1	1	1	1	1
GO:0009108_coenzyme biosynthetic process	1	1	1	1	1	1	1	1	1	1	1	1	1	1	1	1	1	1	1	1	1	1	1	1	1	1	1	1	1	1	1	1	1	1	1	1	1	1	1	1	1	1	1	1	1	1	1	1	1
GO:0009112_nucleobase metabolic process	1	0.574457	1	1	1	1	1	1	1	1	1	1	1	1	1	1	1	1	1	1	1	1	1	1	1	1	1	1	1	1	1	1	1	1	1	1	1	1	1	1	1	1	1	1	1	1	1	1	1
GO:0009116_nucleoside metabolic process	1	1	1	1	1	1	1	1	1	1	1	1	1	1	1	1	1	1	1	1	1	1	1	1	1	1	1	1	1	1	1	1	1	1	1	1	1	1	1	1	0.525595	1	1	1	1	1	1	1	1
GO:0009119_ribonucleoside metabolic process	1	1	1	1	1	1	1	1	1	1	1	1	1	1	1	1	1	1	1	1	1	1	1	1	1	1	1	1	1	1	1	1	1	1	1	1	1	1	1	1	0.522215	1	1	1	1	1	1	1	1
GO:0009123_nucleoside monophosphate metabolic process	1	1	1	1	1	1	1	1	1	1	1	1	1	1	1	1	1	1	1	1	1	1	0.809027	1	1	1	1	1	1	1	1	1	1	1	1	1	1	1	1	1	1	1	1	1	1	1	1	1	1
GO:0009124_nucleoside monophosphate biosynthetic process	1	1	1	1	1	1	1	1	1	1	1	1	1	1	1	1	1	1	1	1	1	1	1	1	1	1	1	1	1	1	1	1	1	1	1	1	1	1	1	1	1	1	1	1	1	1	1	1	1
GO:0009126_purine nucleoside monophosphate metabolic process	1	1	1	1	1	1	1	1	1	1	1	1	1	1	1	1	1	1	1	1	1	1	0.607608	1	1	1	1	1	1	1	1	1	1	1	1	1	1	1	1	1	1	1	1	1	1	1	1	1	1
GO:0009127_purine nucleoside monophosphate biosynthetic process	1	1	1	1	1	1	1	1	1	1	1	1	1	1	1	1	1	1	1	1	1	1	1	1	1	1	1	1	1	1	1	1	1	1	1	1	1	1	1	1	1	1	1	1	1	1	1	1	1
GO:0009132_nucleoside diphosphate metabolic process	1	1	1	1	1	1	1	1	1	1	1	1	1	1	1	1	1	1	1	1	1	1	1	1	1	1	1	1	1	1	1	1	1	1	1	1	1	1	1	1	1	1	1	1	1	1	1	1	1
GO:0009141_nucleoside triphosphate metabolic process	1	1	1	1	1	1	1	1	1	1	1	1	1	1	1	1	1	1	1	1	1	1	0.819578	1	1	1	1	1	1	1	1	1	1	1	1	1	1	1	1	1	1	1	1	1	1	1	1	1	1
GO:0009142_nucleoside triphosphate biosynthetic process	1	1	1	1	1	1	1	1	1	1	1	1	1	1	1	1	1	1	1	1	1	1	1	1	1	1	1	1	1	1	1	1	1	1	1	1	1	1	1	1	1	1	1	1	1	1	1	1	1
GO:0009144_purine nucleoside triphosphate metabolic process	1	1	1	1	1	1	1	1	1	1	1	1	1	1	1	1	1	1	1	1	1	1	0.523268	1	1	1	1	1	1	1	1	1	1	1	1	1	1	1	1	1	1	1	1	1	1	1	1	1	1
GO:0009145_purine nucleoside triphosphate biosynthetic process	1	1	1	1	1	1	1	1	1	1	1	1	1	1	1	1	1	1	1	1	1	1	1	1	1	1	1	1	1	1	1	1	1	1	1	1	1	1	1	1	1	1	1	1	1	1	1	1	1
GO:0009156_ribonucleoside monophosphate biosynthetic process	1	1	1	1	1	1	1	1	1	1	1	1	1	1	1	1	1	1	1	1	1	1	1	1	1	1	1	1	1	1	1	1	1	1	1	1	1	1	1	1	1	1	1	1	1	1	1	1	1
GO:0009161_ribonucleoside monophosphate metabolic process	1	0.931332	1	1	1	1	1	1	1	1	1	1	1	1	1	1	1	1	1	1	1	1	0.641443	1	1	1	1	1	1	1	1	1	1	1	1	1	1	1	1	1	1	1	1	1	1	1	1	1	1
GO:0009163_nucleoside biosynthetic process	1	1	1	1	1	1	1	1	1	1	1	1	1	1	1	1	1	1	1	1	1	1	1	1	1	1	1	1	1	1	1	1	1	1	1	1	1	1	1	1	1	1	1	1	1	1	1	1	1
GO:0009164_nucleoside catabolic process	1	1	1	1	1	1	1	1	1	1	1	1	1	1	1	1	1	1	1	1	1	1	1	1	1	1	1	1	1	1	1	1	1	1	1	1	1	1	1	1	1	1	1	1	1	1	1	1	1
GO:0009166_nucleotide catabolic process	0.706111	1	1	1	1	1	1	1	1	1	1	1	1	1	1	1	1	1	1	1	1	1	1	1	1	1	1	1	1	1	1	1	1	1	1	1	1	1	1	1	1	1	1	1	1	1	1	1	1
GO:0009167_purine ribonucleoside monophosphate metabolic process	1	1	1	1	1	1	1	1	1	1	1	1	1	1	1	1	1	1	1	1	1	1	0.592976	1	1	1	1	1	1	1	1	1	1	1	1	1	1	1	1	1	1	1	1	1	1	1	1	1	1
GO:0009168_purine ribonucleoside monophosphate biosynthetic process	1	1	1	1	1	1	1	1	1	1	1	1	1	1	1	1	1	1	1	1	1	1	1	1	1	1	1	1	1	1	1	1	1	1	1	1	1	1	1	1	1	1	1	1	1	1	1	1	1
GO:0009199_ribonucleoside triphosphate metabolic process	1	1	1	1	1	1	1	1	1	1	1	1	1	1	1	1	1	1	1	1	1	1	0.626769	1	1	1	1	1	1	1	1	1	1	1	1	1	1	1	1	1	1	1	1	1	1	1	1	1	1
GO:0009201_ribonucleoside triphosphate biosynthetic process	1	1	1	1	1	1	1	1	1	1	1	1	1	1	1	1	1	1	1	1	1	1	1	1	1	1	1	1	1	1	1	1	1	1	1	1	1	1	1	1	1	1	1	1	1	1	1	1	1
GO:0009205_purine ribonucleoside triphosphate metabolic process	1	1	1	1	1	1	1	1	1	1	1	1	1	1	1	1	1	1	1	1	1	1	0.551965	1	1	1	1	1	1	1	1	1	1	1	1	1	1	1	1	1	1	1	1	1	1	1	1	1	1
GO:0009206_purine ribonucleoside triphosphate biosynthetic process	1	1	1	1	1	1	1	1	1	1	1	1	1	1	1	1	1	1	1	1	1	1	0.983539	1	1	1	1	1	1	1	1	1	1	1	1	1	1	1	1	1	1	1	1	1	1	1	1	1	1
GO:0009225_nucleotide-sugar metabolic process	1	1	1	1	1	1	1	1	1	1	1	1	1	1	1	1	1	1	1	1	1	1	1	1	1	1	1	1	1	1	1	1	1	1	1	1	1	1	1	1	1	1	1	1	1	1	1	1	1
GO:0009247_glycolipid biosynthetic process	1	1	1	1	1	1	1	1	1	1	1	1	1	1	1	1	1	1	1	1	1	1	1	1	1	1	1	1	1	1	1	1	1	1	1	1	1	1	1	1	1	1	1	1	1	1	1	1	1
GO:0009250_glucan biosynthetic process	8.90365e-09	1	1	1	1	1	1	1	1	1	1	1	1	1	1	1	1	1	1	1	1	1	1	1	0.00700791	0.386451	1	1	1	1	1	1	1	1	0.0143997	1	1	1	0.728797	1	1	1	1	1	1	1	1	1	1
GO:0009262_deoxyribonucleotide metabolic process	1	1	1	1	1	1	1	1	1	1	1	1	1	1	1	1	1	1	1	1	1	1	1	1	1	1	1	1	1	1	1	1	1	1	1	1	1	1	1	1	1	1	1	1	1	1	1	1	1
GO:0009266_response to temperature stimulus	7.71498e-23	1	0.843153	1	1	1	0.46901	1	1	1	1	1	1	1	1	1	1	1	0.537147	1	0.680275	1	1	1	1	1	0.570892	1	1	1	0.810737	1	1	1	0.570892	1	1	1	0.70805	0.70805	0.109147	0.418903	1	1	1	1	1	1	1
GO:0009267_cellular response to starvation	0.0193575	0.924026	1	1	1	1	1	1	1	1	1	1	1	1	1	1	0.907938	1	0.939294	1	1	1	1	0.320324	0.188511	1	1	1	1	1	1	1	1	1	0.285139	0.188511	0.281587	1	1	0.59872	0.562938	0.288526	0.629737	1	1	1	1	1	1
GO:0009268_response to pH	1	1	1	1	1	1	1	1	1	1	1	1	1	1	1	1	1	1	1	1	1	1	1	1	1	1	1	1	1	1	1	1	1	1	1	1	1	1	1	1	1	1	1	1	1	1	1	1	1
GO:0009311_oligosaccharide metabolic process	1	1	1	1	1	1	1	1	1	1	1	1	1	1	1	1	1	1	1	1	1	1	1	1	1	1	1	1	1	1	1	1	1	1	1	1	1	1	1	1	1	1	1	1	1	1	1	1	1
GO:0009405_pathogenesis	1	1	1	0.461342	1	1	1	1	0.385431	1	1	1	1	1	1	1	1	1	1	1	1	1	0.385431	1	0.385431	0.385431	1	1	1	1	1	1	1	1	1	1	1	1	1	1	1	1	1	1	0.984214	1	1	1	1
GO:0009408_response to heat	9.14438e-18	1	1	1	1	1	0.69389	1	1	1	1	1	1	1	1	1	1	1	1	1	1	1	1	1	1	1	0.94947	1	1	1	0.94947	1	1	1	1	1	1	1	0.880097	1	1	1	1	1	1	1	1	1	1
GO:0009409_response to cold	3.46087e-05	1	1	1	1	1	0.447031	1	1	1	1	1	0.547097	1	1	1	1	1	0.547097	1	0.447031	1	1	1	1	1	1	1	1	1	1	0.547097	0.547097	1	0.332181	0.547097	1	0.547097	1	1	0.00428992	0.0798457	1	1	0.500272	1	1	1	1
GO:0009411_response to UV	4.20864e-32	1	0.721517	1	1	1	1	1	1	0.923493	1	1	1	0.739475	0.721517	1	0.850482	1	1	1	1	1	1	1	1	1	1	1	1	1	1	0.00443707	1	1	1	1	1	1	1	0.00912901	1	1	1	1	1	1	0.228668	0.521278	0.575635
GO:0009451_RNA modification	1	1	1	1	1	1	1	1	1	1	1	1	1	1	1	1	1	1	1	1	1	1	1	1	1	1	1	1	1	1	1	1	1	1	1	1	1	1	1	1	1	1	1	1	1	1	1	1	1
GO:0009452_7-methylguanosine RNA capping	0.53647	1	1	1	1	1	1	1	1	1	1	1	1	1	1	1	1	1	1	1	1	1	1	1	1	1	1	1	1	1	1	1	1	1	1	1	1	1	1	1	1	1	1	1	1	1	1	1	1
GO:0009566_fertilization	1	1	1	1	1	1	1	1	1	1	1	1	1	1	1	1	1	1	1	1	1	1	1	1	1	1	1	1	1	1	1	1	1	1	1	1	1	1	1	1	1	1	1	1	1	1	1	1	1
GO:0009593_detection of chemical stimulus	1	1	1	1	1	1	1	1	1	1	1	1	1	1	1	1	1	1	1	1	1	1	1	1	1	1	1	1	1	1	1	1	1	1	1	1	1	0.964665	1	1	1	1	1	1	1	1	1	1	1
GO:0009615_response to virus	0.579261	1	1	1	1	1	1.78375e-06	1	1	1	1	1	1	1	0.636956	1	1	1	1	1	1	0.0392014	1	1	1	1	1	1	0.530304	0.0343062	0.764005	1	1	0.406812	1	1	0.751047	0.00407609	1	1	0.751047	1	1	1	1	1	0.965576	1	1
GO:0009620_response to fungus	1	1	1	1	1	1	1	1	1	1	1	1	1	1	1	1	1	1	1	1	1	1	1	1	1	1	1	1	1	1	1	1	1	1	1	1	1	1	1	1	1	1	1	1	1	1	1	1	1
GO:0009636_response to toxic substance	4.94266e-12	0.856532	0.734607	1	1	1	0.473952	1	0.0854842	0.899423	1	1	1	1	0.757281	1	1	1	1	0.384493	1	1	1	1	1	0.154803	1	1	1	1	1	0.0873955	1	0.473952	1	1	0.154803	0.305644	1	0.551798	1	0.154803	1	1	0.261904	1	0.826156	1	1
GO:0009712_catechol-containing compound metabolic process	1	1	1	1	1	1	1	1	1	1	1	1	1	1	1	1	1	1	1	1	1	1	1	1	1	0.400216	1	1	1	0.728621	0.728621	1	1	1	1	1	1	1	1	1	1	1	1	1	0.289579	1	1	1	1
GO:0009755_hormone-mediated signaling pathway	8.65726e-05	1	1	0.824949	1	0.453282	0.387981	1	1	1	1	0.0411225	0.308601	1	1	1	1	0.891182	1	1	1	0.387981	0.387981	1	1	1	1	1	0.701918	1	1	1	0.0266935	1	0.387981	1	1	0.0266935	0.466492	0.387981	0.0105764	0.59574	1	1	0.777698	1	1	0.387981	0.466492
GO:0009791_post-embryonic development	0.00552779	1	1	0.888263	1	1	0.773079	0.102881	0.881182	0.795932	0.561111	0.944784	1	1	0.666598	0.140636	1	0.940995	1	1	1	1	1	1	0.882549	0.52107	0.666598	1	1	1	0.666598	1	0.882549	0.52107	0.52107	0.882549	0.666598	1	1	0.0294933	1	0.0194858	1	1	1	1	0.771708	1	1
GO:0009798_axis specification	1	1	1	1	1	0.00520497	1	1	1	1	0.937565	1	1	1	1	1	1	1	1	1	1	0.916289	1	1	0.916289	1	1	1	1	1	1	1	1	1	1	1	1	1	1	1	1	1	1	1	1	1	1	1	1
GO:0009799_specification of symmetry	0.945612	1	1	1	1	0.396643	1	1	1	1	1	1	1	1	1	1	1	1	0.464919	1	1	1	1	1	1	1	0.0321972	1	1	1	1	1	1	1	1	1	1	1	1	1	1	1	1	1	1	1	1	1	1
GO:0009855_determination of bilateral symmetry	1	1	1	1	1	0.482568	1	1	1	1	1	1	1	1	1	1	1	1	0.547482	1	1	1	1	1	1	1	0.0307326	1	1	1	1	1	1	1	1	1	1	1	1	1	1	1	1	1	1	1	1	1	1
GO:0009880_embryonic pattern specification	1	1	1	1	1	1	1	1	1	1	0.124073	1	1	1	1	1	1	1	1	1	1	1	1	1	1	1	1	1	1	1	1	1	1	1	1	1	1	1	1	1	1	1	1	1	1	1	1	1	1
GO:0009895_negative regulation of catabolic process	1.38149e-10	1	0.826415	1	1	0.789119	1	0.40686	1	0.456342	1	1	1	1	1	1	1	0.611926	1	1	1	0.667568	1	1	1	0.648626	1	1	1	0.776553	1	1	0.544584	1	0.42861	1	1	1	1	0.40686	1	0.42861	0.395744	1	1	1	1	1	1
GO:0009913_epidermal cell differentiation	0.0693129	1	1	1	1	0.779611	0.68811	1	1	1	1	1	1	1	1	1	1	1	1	1	1	1	1	1	1	1	1	1	1	1	1	1	1	1	1	1	1	1	1	0.803129	1	1	1	1	1	1	0.68811	1	1
GO:0009914_hormone transport	2.24369e-07	0.790895	1	0.486387	1	0.469465	0.0349842	1	0.469465	1	0.530877	1	0.953172	1	0.535617	0.316316	0.787012	1	0.808	1	1	0.00757714	0.598748	1	1.25929e-08	0.403103	0.531148	1	0.0237769	1	1	0.940753	1	0.570794	0.19631	0.47176	0.612826	0.030026	0.16989	1	3.17741e-06	0.000261333	0.566685	0.535617	1	1	1	1	1
GO:0009948_anterior/posterior axis specification	1	1	1	1	1	0.900759	1	1	1	1	0.900759	1	1	1	1	1	1	1	1	1	1	1	1	1	1	1	1	1	1	1	1	1	1	1	1	1	1	1	0.9075	1	1	1	1	1	1	1	1	1	1
GO:0009952_anterior/posterior pattern specification	0.0121238	1	1	1	1	0.104685	1	1	1	1	1	0.507328	1	1	1	1	1	1	1	1	1	1	1	1	0.990019	1	0.990019	1	1	1	1	1	1	1	1	1	1	1	1	0.990019	1	1	1	1	1	1	1	1	1
GO:0009953_dorsal/ventral pattern formation	0.403642	1	1	1	1	0.0882664	1	1	1	1	1	1	1	1	1	1	1	0.965824	1	1	1	1	1	1	1	1	1	1	1	1	1	1	1	1	1	1	1	1	1	1	1	1	1	1	1	1	1	1	1
GO:0009954_proximal/distal pattern formation	1	1	1	1	1	1	1	1	1	1	1	1	1	1	1	1	1	1	1	1	1	1	1	1	1	1	1	1	1	1	1	1	1	1	1	1	1	1	1	1	1	1	1	1	1	1	1	1	1
GO:0009988_cell-cell recognition	1	1	1	1	1	1	1	1	1	1	1	1	1	1	1	1	1	1	1	1	1	1	1	1	1	1	1	1	1	1	1	1	1	1	1	1	1	1	1	1	1	1	1	1	1	1	1	1	1
GO:0009994_oocyte differentiation	0.000997743	1	1	1	1	0.479652	1	1	1	0.152715	1	1	1	1	1	1	1	1	1	1	1	1	1	1	1	1	1	1	1	1	1	1	1	1	1	1	1	1	0.674353	0.693527	1	1	1	1	1	1	1	1	1
GO:0010038_response to metal ion	3.77637e-14	1	1	0.635477	0.861561	0.0956883	1	1	1	1	1	1	1	1	1	1	1	1	1	1	1	1	0.857684	1	1	0.170805	0.365398	1	1	1	0.0517213	0.0517213	1	1	1	1	0.241716	0.0517213	1	1	0.212725	0.105601	0.85257	1	1	0.823475	1	1	1
GO:0010043_response to zinc ion	0.972264	1	1	1	0.972264	1	1	1	1	1	1	1	1	1	1	1	1	1	1	1	1	1	1	1	1	1	1	1	1	1	1	1	1	1	1	1	1	1	1	1	1	0.972264	1	1	1	1	1	1	1
GO:0010171_body morphogenesis	0.390872	1	1	1	1	1	0.693599	1	1	1	1	1	1	1	1	0.693599	1	1	1	1	1	1	1	1	1	1	1	1	1	1	0.693599	1	0.203036	1	1	1	1	1	1	0.693599	1	0.183777	1	1	0.693599	1	1	1	1
GO:0010212_response to ionizing radiation	9.14025e-27	1	1	1	1	1	1	1	1	0.262804	1	1	1	0.806752	1	1	1	1	1	1	1	1	1	1	1	1	1	1	1	1	1	0.00385109	1	1	1	1	1	1	1	0.00249593	1	1	1	1	1	1	0.208425	1	1
GO:0010256_endomembrane system organization	0.0146908	1	1	1	1	1	1	1	1	1	1	1	1	1	1	1	1	1	1	1	1	1	1	0.106593	1	1	1	1	1	1	1	1	1	1	1	1	1	1	1	1	1	1	1	1	1	1	1	1	1
GO:0010324_membrane invagination	1	1	1	1	1	1	1	1	1	1	1	1	1	1	1	1	1	1	1	1	1	1	1	1	1	1	1	1	1	1	1	1	1	1	0.662617	1	1	1	1	1	0.662617	1	1	1	1	1	1	1	1
GO:0010332_response to gamma radiation	1.98405e-19	1	1	1	1	1	0.316895	0.780695	1	0.473843	1	0.645954	1	1	1	1	1	1	1	1	1	1	0.780695	1	1	1	1	1	1	1	1	0.000134543	1	1	1	1	1	1	1	0.000626659	1	1	1	1	1	1	0.0442272	1	1
GO:0010389_regulation of G2/M transition of mitotic cell cycle	0.27766	1	1	1	1	1	0.645712	1	1	1	1	1	1	1	1	1	1	1	1	1	1	1	1	1	1	1	1	1	1	1	1	1	1	1	1	1	1	1	1	0.27766	1	1	1	1	1	1	1	1	1
GO:0010466_negative regulation of peptidase activity	0.409151	0.817665	1	1	1	1	1	0.181763	1	1	1	1	1	1	1	1	1	1	1	1	1	1	1	1	1	1	1	1	1	1	1	1	1	1	0.474693	1	1	0.907073	1	1	1	1	1	1	1	1	1	1	1
GO:0010469_regulation of receptor activity	5.28505e-07	1	1	1	1	1	1	1	1	1	1	1	1	1	1	1	1	1	1	1	1	1	1	1	1	1	1	1	1	1	1	1	1	1	1	1	1	1	1	1	1	1	1	1	1	1	1	1	1
GO:0010498_proteasomal protein catabolic process	2.00169e-10	1	1	1	1	1	1	1	1	1	1	1	1	1	1	1	1	1	1	1	1	1	1	1	1	1	1	1	1	1	1	1	1	1	1	1	1	1	1	1	1	1	0.220717	1	1	1	1	1	1
GO:0010506_regulation of autophagy	0.0189093	1	1	1	1	1	1	1	1	1	1	1	1	1	1	1	1	1	1	1	1	1	1	1	1	1	1	1	1	1	1	1	1	1	1	1	1	1	1	1	1	1	1	1	1	1	1	1	1
GO:0010508_positive regulation of autophagy	0.669818	1	1	1	1	1	1	1	1	1	1	1	1	1	1	1	1	1	1	1	1	1	1	1	1	1	1	1	1	1	1	1	1	1	1	1	1	1	1	1	1	1	1	1	1	1	1	1	1
GO:0010517_regulation of phospholipase activity	8.52213e-08	0.785959	0.649995	1	1	1	1	1	1	1	0.560752	1	1	1	1	1	1	1	1	1	1	0.554127	1	1	0.942845	1	1	1	1	1	1	0.939025	0.939025	1	0.649995	0.554127	1	1	0.640044	0.554127	0.649995	0.554127	1	1	0.919115	1	0.747326	1	1
GO:0010518_positive regulation of phospholipase activity	2.43349e-07	0.832848	0.676147	1	1	1	1	1	1	1	0.553327	1	1	1	1	1	1	1	1	1	1	0.551655	1	1	0.986284	1	1	1	1	1	1	0.986284	0.986284	1	1	0.986284	1	1	0.608893	0.551655	0.674867	0.551655	1	1	1	1	0.794924	1	1
GO:0010522_regulation of calcium ion transport into cytosol	0.00134913	0.914143	1	1	1	1	1	1	1	0.948743	1	1	1	1	0.682816	1	1	1	1	1	1	1	1	0.866659	1	1	0.282677	1	1	1	1	1	1	1	1	1	1	1	1	1	1	1	1	1	1	1	1	1	1
GO:0010524_positive regulation of calcium ion transport into cytosol	0.367658	1	1	1	1	1	1	1	1	0.858573	1	1	1	1	0.543388	1	1	1	1	1	1	1	1	0.770771	1	1	1	1	1	1	1	1	1	1	1	1	1	1	1	1	1	1	1	1	1	1	1	1	1
GO:0010564_regulation of cell cycle process	3.04185e-21	1	1	0.203984	1	0.32508	0.169774	1	1	6.79279e-05	0.971464	0.112487	1	1	1	1	1	1	1	1	1	0.914426	0.914426	0.786824	0.0874272	1	1	1	0.119208	1	1	0.0174297	1	1	1	0.974643	0.463576	1	1	0.0138868	1	1	1	0.978332	1	1	0.242	1	1
GO:0010596_negative regulation of endothelial cell migration	0.513411	1	1	1	1	1	1	1	1	1	1	1	1	1	1	1	1	1	1	1	1	1	0.494994	1	1	1	1	1	1	1	1	1	1	1	1	1	1	1	1	1	1	1	1	1	1	1	1	1	1
GO:0010608_posttranscriptional regulation of gene expression	7.27752e-12	1	1	1	1	1	1	1	1	1	1	1	1	1	1	1	1	1	1	1	1	1	1	1	1	1	1	1	1	1	1	0.161291	1	1	1	1	1	1	1	1	1	1	1	1	1	1	1	1	1
GO:0010623_developmental programmed cell death	0.00538414	1	0.581133	1	1	1	1	1	1	0.10877	1	1	1	1	1	0.581133	1	1	0.672577	1	1	1	1	1	1	1	1	1	1	1	1	0.128086	1	1	1	1	1	1	1	0.554993	1	1	1	1	1	1	1	1	0.513926
GO:0010633_negative regulation of epithelial cell migration	0.988346	1	1	1	1	1	1	1	1	1	1	0.0384738	1	1	1	1	1	1	1	1	1	1	0.654998	1	1	1	1	1	1	1	1	1	1	1	1	1	1	1	1	1	1	1	1	1	1	1	1	1	1
GO:0010639_negative regulation of organelle organization	2.08927e-06	1	1	1	1	1	0.79558	1	1	0.108865	1	0.79558	1	1	1	1	1	1	1	1	1	1	1	0.961679	0.607746	1	1	1	0.966645	1	1	1	1	1	1	1	1	1	1	0.604475	1	1	1	1	1	1	1	1	1
GO:0010675_regulation of cellular carbohydrate metabolic process	1.92102e-17	1	1	0.0501239	1	1	0.865584	1	0.265656	1	1	1	0.903087	1	0.624921	1	1	0.998543	1	1	0.473692	0.118229	0.101045	1	1.31796e-05	1	0.600245	1	1	1	1	0.893377	0.893377	1	0.00157526	0.29139	0.56079	9.00439e-06	0.501007	0.466944	0.0251425	1	1	1	1	1	1	1	1
GO:0010676_positive regulation of cellular carbohydrate metabolic process	1.64283e-09	1	1	0.114013	1	1	1	1	0.540774	1	1	1	1	1	0.327056	1	1	1	1	1	0.327056	0.232042	0.21579	1	0.000309718	1	1	1	1	1	1	1	0.560637	1	0.00189181	0.114013	0.373992	0.10694	0.335612	0.40761	1	1	1	1	1	1	1	1	1
GO:0010677_negative regulation of cellular carbohydrate metabolic process	5.07276e-05	1	1	0.553258	1	1	1	0.674748	1	1	1	1	1	1	1	1	1	0.596265	1	1	0.300071	0.695094	0.674748	1	0.0788235	1	1	1	1	1	1	0.5528	1	1	0.0545784	0.553053	1	0.00325242	1	1	0.300071	1	1	1	0.340163	1	1	1	1
GO:0010712_regulation of collagen metabolic process	0.00379776	1	1	1	1	0.994458	0.313153	0.828036	1	1	1	0.795667	1	1	1	1	1	1	1	1	1	1	1	1	1	1	1	1	1	1	1	1	1	1	1	1	1	0.080367	1	1	1	1	1	1	1	1	1	1	1
GO:0010717_regulation of epithelial to mesenchymal transition	1	1	1	1	1	1	1	1	1	1	1	0.0249533	1	1	1	1	1	1	1	1	1	1	1	1	1	1	1	1	1	1	1	1	1	1	1	1	1	1	0.945817	1	1	1	1	1	1	1	1	1	1
GO:0010721_negative regulation of cell development	1.09898e-06	1	1	0.633119	1	0.633119	1	0.593804	1	1	1	0.680071	1	1	1	1	1	1	1	0.633119	1	1	1	1	0.269592	0.885812	1	1	1	1	1	1	0.633119	1	1	1	1	0.633119	0.275014	1	1	1	1	1	1	1	0.623719	1	0.826687
GO:0010765_positive regulation of sodium ion transport	1	1	1	1	1	1	1	1	1	1	1	1	1	1	1	1	1	1	1	1	1	1	1	1	1	1	0.0495337	1	1	1	1	1	1	1	1	1	1	1	1	1	1	1	1	1	1	1	1	1	1
GO:0010771_negative regulation of cell morphogenesis involved in differentiation	0.676475	1	1	1	1	1	1	1	1	1	1	0.676475	1	1	1	1	1	1	1	1	1	1	1	1	1	1	1	1	1	1	1	1	1	1	1	1	1	1	1	1	1	1	1	1	1	1	1	1	1
GO:0010799_regulation of peptidyl-threonine phosphorylation	0.41995	1	1	1	1	1	1	1	1	1	1	1	1	1	1	1	1	1	1	1	1	1	1	1	1	1	1	1	1	1	1	1	1	1	1	1	1	1	1	1	1	1	1	1	1	1	1	1	1
GO:0010812_negative regulation of cell-substrate adhesion	1	1	1	1	1	1	1	1	1	1	1	1	1	1	1	0.162401	1	1	1	1	1	1	0.544171	1	1	1	1	1	1	1	1	1	1	1	1	1	1	1	1	1	1	1	1	1	1	1	1	1	1
GO:0010821_regulation of mitochondrion organization	1.75346e-06	1	1	1	1	1	0.938966	1	1	1	1	1	1	1	1	1	1	1	1	1	1	1	1	1	1	1	1	1	1	1	1	0.553252	1	1	1	1	1	1	0.553252	1	1	1	1	1	1	1	1	1	1
GO:0010822_positive regulation of mitochondrion organization	2.53221e-06	1	1	1	1	1	0.923166	1	1	1	1	1	1	1	1	1	1	1	1	1	1	1	1	1	1	1	1	1	1	1	1	0.903428	1	0.923166	0.923166	1	1	1	0.986966	0.923166	1	1	1	1	1	1	1	1	1
GO:0010823_negative regulation of mitochondrion organization	4.35046e-05	1	1	1	1	1	1	1	1	1	1	1	1	1	1	1	1	1	1	1	1	1	1	0.857024	1	1	1	1	1	1	1	1	1	1	1	1	1	1	0.754984	0.754984	1	1	1	1	1	1	1	1	1
GO:0010824_regulation of centrosome duplication	1	1	1	1	1	1	1	1	1	1	1	1	1	1	1	1	1	1	1	1	1	1	1	1	1	1	1	1	1	1	1	1	1	1	1	1	1	1	1	1	1	1	1	1	1	1	1	1	1
GO:0010827_regulation of glucose transport	7.09954e-07	1	1	0.722683	1	1	1	0.956876	1	1	1	1	0.716438	1	0.466695	1	1	0.782075	1	1	0.450496	0.404314	0.0715319	1	0.0300202	1	0.450496	1	1	1	1	1	1	0.92381	0.00452973	0.716438	1	0.683329	0.450496	0.624568	0.513561	1	1	1	1	1	1	1	1
GO:0010828_positive regulation of glucose transport	1.66035e-05	1	1	1	1	1	1	0.951043	1	1	1	1	1	1	1	1	1	1	1	1	1	0.16181	0.951043	1	0.754437	1	1	1	1	1	1	1	1	0.951043	0.00285754	1	1	1	0.393099	0.393099	1	1	1	1	1	1	1	1	1
GO:0010833_telomere maintenance via telomere lengthening	2.58423e-07	1	1	1	1	1	1	1	1	0.662433	0.403109	1	1	0.611057	1	1	0.627494	1	1	1	1	1	1	1	1	1	1	1	1	1	1	0.719762	1	1	1	1	1	1	1	1	1	1	1	1	1	1	0.627494	1	1
GO:0010862_positive regulation of pathway-restricted SMAD protein phosphorylation	1	1	1	1	1	1	1	1	1	1	1	0.527736	1	1	1	1	1	1	1	1	1	1	7.48701e-07	1	1	1	1	1	1	1	0.661258	1	1	1	1	1	1	1	1	1	1	0.577295	0.583393	1	1	1	1	1	1
GO:0010863_positive regulation of phospholipase C activity	4.35714e-06	0.794765	0.651476	1	1	1	1	1	1	1	1	1	1	1	1	1	1	1	1	1	1	0.53602	1	1	0.957327	1	1	1	1	1	1	0.957327	0.957327	1	1	1	1	1	0.60105	0.752665	0.617906	0.617906	1	1	1	1	1	1	1
GO:0010906_regulation of glucose metabolic process	9.76326e-16	1	1	0.189702	1	1	0.616814	1	0.17257	1	1	1	0.780957	1	0.488454	1	1	1	1	1	0.442911	0.0753567	1	1	1.34304e-06	1	0.471115	1	1	1	1	0.780957	0.780957	1	0.00403412	0.780957	1	9.49207e-07	0.452223	0.299381	0.00505424	1	1	1	1	1	1	1	1
GO:0010907_positive regulation of glucose metabolic process	4.96204e-10	1	1	1	1	1	1	1	0.622581	1	1	1	1	1	1	1	1	1	1	1	1	0.163529	1	1	0.00206203	1	1	1	1	1	1	1	0.632781	1	0.0217371	1	1	0.622581	0.454804	0.454804	1	1	1	1	1	1	1	1	1
GO:0010921_regulation of phosphatase activity	1	1	1	1	1	0.878235	1	1	1	1	1	1	1	1	1	1	1	0.633228	1	1	1	1	1	1	1	1	1	1	1	1	1	1	1	1	1	1	1	1	1	1	1	1	1	1	1	1	1	1	1
GO:0010923_negative regulation of phosphatase activity	1	1	1	1	1	1	1	1	1	1	1	1	1	1	1	1	1	1	1	1	1	1	1	1	1	1	1	1	1	1	1	1	1	1	1	1	1	1	1	1	1	1	1	1	1	1	1	1	1
GO:0010948_negative regulation of cell cycle process	6.40446e-08	1	1	0.79139	0.987585	1	0.673389	1	1	0.00211578	0.888436	0.0575274	1	1	1	1	1	1	1	1	1	0.980429	0.915099	1	1	1	1	1	0.020262	1	1	0.00422255	1	1	1	1	1	1	1	0.000618244	1	1	0.967744	0.89454	1	1	0.0870993	1	1
GO:0010950_positive regulation of endopeptidase activity	2.24311e-09	1	0.319918	1	1	1	1	0.51028	1	0.978076	1	1	1	1	0.499665	1	1	1	1	1	1	1	1	1	1	1	1	1	1	1	1	0.175647	0.499665	1	1	1	1	0.499665	1	1	0.900746	1	1	1	1	1	0.900746	1	1
GO:0010951_negative regulation of endopeptidase activity	0.335453	0.8347	1	1	1	1	1	0.165671	1	1	1	1	1	1	1	1	1	1	1	1	1	1	1	1	1	1	1	1	1	1	1	1	1	1	0.403223	1	1	0.906633	1	1	1	1	1	1	1	1	1	1	1
GO:0010952_positive regulation of peptidase activity	9.57199e-10	1	0.29082	1	1	1	1	0.552072	1	0.974186	1	1	1	1	0.489713	1	1	1	1	1	1	1	1	0.897985	1	1	1	1	1	1	1	0.221277	0.489713	1	1	1	1	0.489713	1	1	0.929943	1	1	1	1	1	0.897985	1	1
GO:0010955_negative regulation of protein processing	0.0150478	0.36247	1	1	1	1	0.682926	0.397342	1	0.395356	1	1	1	1	1	1	1	1	0.796589	1	1	1	1	1	1	1	1	1	1	1	1	1	1	1	0.553385	1	1	0.796589	1	0.500411	1	1	0.452157	1	1	1	1	1	1
GO:0010965_regulation of mitotic sister chromatid separation	0.0359433	1	1	1	1	1	1	1	1	0.0131779	1	1	1	1	1	1	1	1	1	1	1	1	1	1	1	1	1	1	1	1	1	1	1	1	1	1	1	1	1	1	1	1	1	1	1	1	1	1	1
GO:0010970_microtubule-based transport	0.0624431	1	1	1	1	1	1	1	1	1	1	1	1	1	1	1	1	1	1	1	1	1	1	1	1	1	1	1	1	1	1	1	1	1	1	1	1	1	1	1	1	1	1	1	1	1	1	1	1
GO:0010975_regulation of neuron projection development	2.22299e-05	1	0.560811	1	1	0.999581	1	0.855026	1	1	1	1	1	1	1	1	1	1	1	1	1	0.631626	1	0.996665	1	0.285638	1	1	1	1	0.855026	1	0.631626	1	0.2691	1	0.436079	0.631626	1	1	0.434948	0.855026	1	1	1	0.769393	1	1	1
GO:0010976_positive regulation of neuron projection development	0.00060617	1	0.336837	1	1	1	1	0.550072	1	1	1	1	1	1	1	1	1	1	1	1	1	0.336837	1	1	1	0.553107	1	1	1	1	1	1	1	1	0.336837	1	1	0.515563	1	1	0.336837	1	1	1	1	0.568795	1	1	1
GO:0010977_negative regulation of neuron projection development	0.201711	1	1	1	1	1	1	1	1	1	1	1	1	1	1	1	1	1	1	1	1	1	1	1	1	1	1	1	1	1	1	1	0.656398	1	0.683681	1	1	1	1	1	1	1	1	1	1	1	1	1	1
GO:0014003_oligodendrocyte development	0.588202	1	1	1	1	1	1	1	1	1	1	1	1	1	0.588202	1	1	1	1	1	1	1	1	1	1	1	1	1	1	1	1	1	1	1	1	1	1	1	1	1	1	1	1	1	1	1	0.858045	1	1
GO:0014013_regulation of gliogenesis	0.0494613	1	1	1	1	1	0.824888	1	1	1	1	1	1	1	1	1	1	1	1	1	1	1	1	1	1	1	1	1	0.918827	1	1	1	1	1	1	1	1	1	1	0.467926	0.332805	1	1	1	1	1	0.824888	1	1
GO:0014014_negative regulation of gliogenesis	1	1	1	1	1	1	1	1	1	1	1	1	1	1	1	1	1	1	1	1	1	1	1	1	1	1	1	1	1	1	1	1	1	1	1	1	1	1	1	0.959196	1	1	1	1	1	1	1	1	1
GO:0014015_positive regulation of gliogenesis	0.307184	1	1	1	1	1	0.661606	1	1	1	1	1	1	1	1	1	1	1	1	1	1	1	1	1	1	1	1	1	0.903964	1	1	1	1	1	1	1	1	1	1	1	0.154365	1	1	1	1	1	1	1	1
GO:0014020_primary neural tube formation	1	1	1	1	1	1	1	1	1	1	1	0.936234	1	1	1	1	1	1	1	1	1	1	1	1	1	0.980888	1	1	1	1	1	1	1	1	1	1	1	1	1	1	1	1	1	1	1	1	1	1	1
GO:0014032_neural crest cell development	0.729253	1	0.114846	1	1	0.401436	1	1	1	0.861241	1	1	1	1	1	1	1	1	1	1	1	1	1	1	1	1	1	1	1	1	1	1	1	1	1	1	1	1	1	0.290387	1	0.534646	1	1	0.729253	1	0.814453	1	0.0673464
GO:0014037_Schwann cell differentiation	0.602345	1	1	1	1	1	1	1	1	1	1	1	1	1	1	1	1	1	1	1	1	1	1	1	1	1	1	1	1	1	1	1	1	1	1	1	1	1	1	1	1	1	1	1	1	1	1	1	1
GO:0014047_glutamate secretion	1	1	1	1	1	1	1	1	1	1	1	1	1	1	1	1	1	1	1	1	1	1	1	1	1	1	1	1	1	1	1	1	1	1	1	1	1	1	1	1	1	1	1	1	1	1	1	1	1
GO:0014065_phosphatidylinositol 3-kinase signaling	5.5941e-11	0.700046	1	0.871076	1	0.454495	0.00336074	1	1	1	1	1	0.865985	1	0.417205	1	1	0.417205	1	1	1	0.440472	1	0.654037	0.417205	1	1	1	1	1	0.576884	0.865985	1	1	1	1	1	1	0.515257	1	1	0.620534	1	1	1	1	1	1	1
GO:0014066_regulation of phosphatidylinositol 3-kinase signaling	4.2712e-08	1	1	0.894422	1	0.483801	0.137175	1	1	1	1	1	0.894189	1	0.507677	1	1	0.483801	1	1	1	0.483801	1	0.684524	0.894189	1	1	1	1	1	0.575668	1	1	1	1	1	1	1	0.526948	1	1	1	1	1	1	1	1	1	1
GO:0014068_positive regulation of phosphatidylinositol 3-kinase signaling	3.19682e-07	1	1	0.89522	1	0.454202	0.370337	1	1	1	1	1	0.89522	1	0.484402	1	1	0.370337	1	1	1	0.454202	1	0.698072	0.89522	1	1	1	1	1	0.61465	1	1	1	1	1	1	1	0.557362	1	1	1	1	1	1	1	1	1	1
GO:0014075_response to amine	0.790612	1	1	1	1	1	1	1	1	1	1	1	1	1	1	1	1	1	1	1	1	1	1	1	1	1	1	1	1	0.948952	1	1	1	1	1	1	1	1	1	1	1	1	1	1	1	1	1	1	1
GO:0014812_muscle cell migration	0.000361137	1	1	1	1	1	1	0.902213	0.721089	1	1	0.790126	1	1	1	1	1	0.790126	1	1	0.429002	1	1	0.60874	0.721089	1	0.0793717	1	1	1	1	1	0.721089	1	0.395937	0.721089	1	1	0.43341	1	1	1	1	1	1	1	1	1	1
GO:0014823_response to activity	0.000179991	1	1	1	1	1	1	1	1	1	1	1	1	1	1	1	1	1	1	1	1	1	1	1	1	1	1	1	1	1	1	1	1	1	1	1	1	1	1	1	0.741402	1	1	1	1	1	1	1	1
GO:0014855_striated muscle cell proliferation	0.0414722	1	0.52784	1	1	1	0.517115	1	1	1	0.502104	0.293168	1	1	1	1	1	0.871473	0.214329	1	1	1	1	0.563648	1	1	0.198429	1	1	1	0.52784	1	0.771559	1	1	1	1	1	0.505645	0.293168	1	1	1	1	1	1	1	1	1
GO:0014888_striated muscle adaptation	1	1	1	1	1	1	1	1	1	1	1	1	1	1	1	1	1	1	1	1	1	1	1	1	1	1	1	1	1	1	1	1	1	1	1	1	1	1	1	1	1	1	1	1	1	1	1	1	1
GO:0014896_muscle hypertrophy	0.807861	1	1	1	1	1	1	1	1	1	1	1	1	1	1	1	1	1	1	1	1	1	1	1	1	1	0.807861	1	1	1	1	1	1	1	1	1	1	1	0.910162	1	1	0.73511	1	1	1	1	1	1	1
GO:0014897_striated muscle hypertrophy	0.77227	1	1	1	1	1	1	1	1	1	1	1	1	1	1	1	1	1	1	1	1	1	1	0.973454	1	1	0.77227	1	1	1	1	1	1	1	1	1	1	1	0.872835	1	1	0.650691	1	1	1	1	1	1	1
GO:0014909_smooth muscle cell migration	6.7297e-05	1	1	1	1	1	1	0.804642	0.650076	1	1	1	1	1	1	1	1	0.671782	1	1	0.390415	1	1	1	0.650076	1	0.365485	1	1	1	1	1	0.650076	1	0.671688	0.650076	1	1	0.390415	1	1	1	1	1	1	1	1	1	1
GO:0014910_regulation of smooth muscle cell migration	2.7321e-05	1	1	1	1	1	1	1	0.561352	1	1	1	1	1	1	1	1	0.605548	1	1	0.350853	1	1	1	0.561352	1	0.31037	1	1	1	1	1	0.561352	1	0.561352	0.561352	1	1	0.350853	1	1	1	1	1	1	1	1	1	1
GO:0015682_ferric iron transport	1	1	1	1	1	1	1	1	1	1	1	1	1	1	1	1	1	1	1	1	1	1	1	1	1	1	1	1	1	1	1	1	1	1	1	1	1	1	1	1	1	1	0.0821971	1	1	1	1	1	1
GO:0015701_bicarbonate transport	1	1	1	1	0.000470445	1	1	1	1	1	1	1	1	1	1	1	1	1	1	1	1	1	1	1	1	1	1	1	1	1	1	1	1	1	1	1	1	1	1	1	1	1	1	1	1	1	1	1	1
GO:0015718_monocarboxylic acid transport	0.0197038	1	1	0.495878	1	0.663403	1	0.538943	1	1	1	1	1	1	1	1	1	1	1	0.495878	1	1	0.132985	1	1	0.538943	1	1	1	1	1	1	1	1	0.0421808	0.070096	1	1	0.663403	1	1	1	1	1	7.60447e-13	1	1	1	1
GO:0015807_L-amino acid transport	1	1	1	1	1	1	1	1	1	1	1	1	1	1	1	1	1	1	1	1	1	1	1	1	1	1	1	1	1	1	1	1	1	1	1	1	1	1	1	1	1	1	1	0.0809501	0.0809501	1	1	1	1
GO:0015833_peptide transport	1.83245e-06	0.799836	1	0.474696	0.586429	0.197045	0.0297046	0.59735	0.445996	1	1	1	0.95508	1	0.5254	0.282804	0.79599	1	0.817054	1	1	0.00544242	0.591583	0.757977	1.44323e-08	0.352815	0.313711	1	0.106347	1	1	0.942659	1	0.313711	0.180963	0.151128	0.59735	0.00332615	0.554949	1	0.000203516	0.0699357	0.554949	0.523175	1	1	1	1	1
GO:0015837_amine transport	0.197734	1	1	1	1	1	1	1	1	1	1	1	1	1	1	1	1	1	1	1	1	1	1	1	0.197734	0.0918908	1	1	1	1	0.0925979	0.197734	0.880642	1	1	1	1	0.197734	1	1	0.600465	1	1	1	0.6987	1	1	1	1
GO:0015849_organic acid transport	0.00848324	1	1	0.731958	1	0.731958	1	0.928562	1	1	1	1	1	1	1	1	1	1	1	0.719493	1	1	0.0381486	1	1	0.937368	0.76198	1	1	1	1	1	0.731958	1	0.285662	0.285662	1	0.285662	0.917556	1	0.719493	1	1	0.285662	2.03443e-19	1	1	1	0.907583
GO:0015908_fatty acid transport	0.00362164	1	1	1	1	0.461348	1	1	1	1	1	1	1	1	1	1	1	1	1	0.461348	1	1	1	1	1	1	1	1	1	1	1	1	1	1	0.108182	0.328667	1	1	0.580754	1	1	1	1	1	0.00362164	1	1	1	1
GO:0015909_long-chain fatty acid transport	0.104353	1	1	0.826131	1	1	1	1	1	1	1	1	1	1	1	1	1	1	1	1	1	1	1	1	1	1	1	1	1	1	1	1	0.826131	1	0.130927	0.171889	1	0.82334	0.49528	1	1	1	1	1	0.0591612	1	1	1	1
GO:0015931_nucleobase-containing compound transport	1	1	1	1	1	1	1	1	1	1	1	1	1	1	1	1	1	1	1	1	1	1	1	1	1	1	1	1	1	1	1	1	1	1	1	1	1	1	1	1	1	1	1	1	1	1	1	1	1
GO:0015980_energy derivation by oxidation of organic compounds	6.40968e-13	0.698816	1	0.380003	1	1	1	1	0.292965	1	1	1	1	1	1	1	1	1	0.231515	1	1	0.292965	0.260731	1	1.03808e-05	0.279319	1	1	1	1	1	1	1	1	0.513865	1	0.380064	0.816087	1	1	4.83958e-07	0.076903	1	1	1	1	0.698816	1	1
GO:0015992_proton transport	1	1	1	1	1	1	1	1	1	1	1	1	1	1	1	1	1	1	1	1	1	1	1	1	1	1	1	1	1	1	1	1	1	1	1	1	1	1	1	1	1	1	1	1	1	1	1	1	1
GO:0016050_vesicle organization	1	1	1	1	1	1	1	1	1	1	1	1	1	1	0.982021	1	1	1	1	1	1	1	1	0.282898	1	0.409341	0.982021	1	1	1	1	1	1	1	1	1	1	1	1	1	1	1	1	1	1	1	1	1	0.484953
GO:0016051_carbohydrate biosynthetic process	4.05894e-16	1	1	1	1	1	0.852614	1	0.562993	1	1	1	1	1	1	1	1	1	1	1	1	0.852614	1	1	0.00221129	0.852614	1	1	1	1	1	1	1	1	0.195618	1	1	0.0159172	0.871517	0.562993	0.351877	1	1	1	0.566247	1	1	1	1
GO:0016052_carbohydrate catabolic process	0.008454	1	1	0.0783135	1	1	1	1	0.008454	1	1	1	1	1	1	1	1	1	1	1	1	1	0.036497	1	0.0783135	1	1	1	1	1	1	1	1	1	0.102979	1	0.801641	1	0.742374	1	1	1	1	0.690062	0.690062	1	1	1	1
GO:0016054_organic acid catabolic process	0.683923	1	1	1	1	1	1	1	0.832451	1	1	1	1	1	1	1	1	1	1	0.832451	1	1	1	1	1	1	1	1	1	1	1	1	1	1	0.797031	1	1	1	1	1	1	1	1	0.000766161	2.54543e-19	1	1	1	1
GO:0016056_rhodopsin mediated signaling pathway	1	1	1	1	1	1	1	1	1	1	1	1	1	1	1	1	1	1	1	1	1	1	1	1	1	1	1	1	1	1	1	1	1	1	1	1	1	1	1	1	1	1	1	1	1	1	1	1	1
GO:0016064_immunoglobulin mediated immune response	0.000305124	1	1	1	1	1	4.03828e-05	0.0037451	1	1	1	1	1	0.519635	1	0.519635	1	0.914855	0.662792	1	1	0.000537304	1	1	1	1	1	1	0.00716288	0.0248005	1	1	1	0.00323043	1	1	1	0.0920084	1	1	1	1	1	1	1	1	1	1	1
GO:0016072_rRNA metabolic process	1	1	1	1	1	1	1	1	1	1	1	1	1	1	1	1	1	1	1	1	1	1	1	1	1	1	1	1	1	1	1	1	1	1	1	1	1	1	1	1	1	1	1	1	1	1	1	1	1
GO:0016079_synaptic vesicle exocytosis	1	1	1	1	1	1	1	1	1	1	1	1	1	1	1	1	1	1	1	1	1	1	1	1	1	1	1	1	1	1	1	1	1	1	1	1	1	1	1	1	1	1	1	1	1	1	1	1	1
GO:0016197_endosomal transport	1	1	1	1	1	1	1	1	1	1	1	1	1	1	1	1	1	1	1	1	1	1	1	1	1	1	1	1	1	1	1	1	1	1	1	1	1	1	1	1	1	1	1	1	1	1	1	1	1
GO:0016236_macroautophagy	1	1	1	1	1	1	1	1	1	1	1	1	1	1	1	1	1	1	1	1	1	1	1	1	1	1	1	1	1	1	1	1	1	1	1	1	1	1	1	1	1	1	1	1	1	1	1	1	1
GO:0016241_regulation of macroautophagy	0.460776	1	1	1	1	1	1	1	1	1	1	1	1	1	1	1	1	1	1	1	1	1	1	1	1	1	1	1	1	1	1	1	1	1	1	1	1	1	1	1	1	1	1	1	1	1	1	1	1
GO:0016266_O-glycan processing	1	1	1	1	1	1	1	1	1	1	1	1	1	1	1	1	1	1	1	1	1	1	1	1	1	1	1	1	1	1	1	1	1	1	1	1	1	1	1	1	1	1	1	1	1	1	1	1	1
GO:0016331_morphogenesis of embryonic epithelium	0.240073	1	0.9667	1	1	0.0168901	0.676264	1	1	1	0.709503	0.133738	1	1	1	0.240073	1	0.555604	1	1	1	1	1	0.258743	1	0.676264	1	1	1	1	1	0.0880781	1	1	1	1	1	1	1	0.72715	1	1	1	1	1	1	1	1	1
GO:0016441_posttranscriptional gene silencing	1	1	1	1	1	1	1	1	1	0.806768	0.657287	1	1	0.690095	1	1	1	1	1	1	1	1	1	1	1	1	1	1	1	1	1	0.880784	0.880784	1	1	1	1	1	0.657287	1	1	1	1	1	1	1	0.733009	1	1
GO:0016444_somatic cell DNA recombination	2.36668e-08	1	1	1	1	1	0.0204724	1	1	1	1	1	1	0.62222	1	0.62222	1	1	1	1	1	0.0297351	1	1	1	1	1	1	0.741758	0.587742	1	1	1	1	1	1	1	1	1	1	1	1	1	1	1	1	1	1	1
GO:0016445_somatic diversification of immunoglobulins	0.000180569	1	1	1	1	1	0.116399	1	1	1	1	1	1	0.578	1	0.578	1	1	1	1	1	0.025222	1	1	1	1	1	1	0.736092	0.523689	1	1	1	1	1	1	1	1	1	1	1	1	1	1	1	1	1	1	1
GO:0016447_somatic recombination of immunoglobulin gene segments	7.47339e-05	1	1	1	1	1	0.085	1	1	1	1	1	1	0.519192	1	0.519192	1	1	1	1	1	0.0182015	1	1	1	1	1	1	0.662037	0.470075	1	1	1	1	1	1	1	1	1	1	1	1	1	1	1	1	1	1	1
GO:0016458_gene silencing	0.415412	1	1	1	1	1	1	1	1	1	1	1	1	1	1	1	1	1	1	1	1	0.415412	1	1	1	1	0.966311	1	1	1	1	1	1	1	1	1	1	1	1	1	1	1	1	1	1	1	1	1	1
GO:0016486_peptide hormone processing	1	1	1	1	1	1	1	1	1	1	1	1	1	1	1	1	1	1	1	1	1	1	1	1	0.918931	1	1	1	0.813135	1	1	1	1	1	1	1	1	1	1	1	0.455974	0.00821074	0.492704	1	0.105664	1	1	1	1
GO:0016569_covalent chromatin modification	1.51696e-10	1	1	1	1	0.409481	0.614843	1	1	0.482513	1	0.933499	0.647265	0.376612	0.376612	1	1	1	1	1	1	0.786245	0.786245	1	1	1	0.614843	1	1	0.997118	1	1	1	1	0.409481	1	1	1	0.933499	0.741811	1	1	1	1	1	1	1	0.786245	0.933499
GO:0016570_histone modification	5.64786e-10	1	1	1	1	0.378448	0.575662	1	1	0.462895	1	0.948079	0.622014	0.360851	0.360851	1	1	1	1	1	1	1	0.791462	1	1	1	0.575662	1	1	1	1	1	1	1	0.378448	1	1	1	0.948079	0.697127	1	1	1	1	1	1	1	0.791462	0.948079
GO:0016571_histone methylation	1	1	1	1	1	1	1	1	1	1	1	1	1	0.53669	0.0417331	1	1	1	1	1	1	1	1	1	1	1	1	1	1	0.924716	1	1	1	1	1	1	1	1	0.841158	1	1	1	1	1	1	1	1	1	1
GO:0016572_histone phosphorylation	0.0433445	1	1	1	1	1	0.543102	1	1	1	1	1	1	1	1	1	1	1	1	1	1	1	1	1	1	1	1	1	1	1	1	1	1	1	1	1	1	1	1	0.591245	1	1	1	1	1	1	1	1	1
GO:0016573_histone acetylation	1.58215e-05	1	1	1	1	1	1	1	1	1	1	1	1	1	1	1	1	1	1	1	1	1	1	1	1	1	1	1	1	1	1	1	1	1	1	1	1	1	1	1	1	1	1	1	1	1	1	1	1
GO:0016574_histone ubiquitination	1	1	1	1	1	1	1	1	1	1	1	1	1	1	1	1	1	1	1	1	1	1	1	1	1	1	1	1	1	1	1	1	1	1	1	1	1	1	1	1	1	1	1	1	1	1	1	1	1
GO:0016579_protein deubiquitination	1	1	1	1	1	1	1	1	1	1	1	1	1	1	1	1	1	1	1	1	1	1	1	1	1	1	1	1	1	1	1	1	1	1	1	1	1	1	1	1	1	1	1	1	1	1	1	1	1
GO:0016925_protein sumoylation	0.755547	1	1	1	1	1	1	1	1	1	1	1	1	1	1	1	1	1	1	1	1	0.755547	1	1	1	1	1	1	1	1	1	1	1	1	1	1	1	1	1	1	1	1	1	1	1	1	1	1	1
GO:0017015_regulation of transforming growth factor beta receptor signaling pathway	0.0019507	1	1	1	1	1	1	0.673399	1	1	1	0.138893	1	1	1	1	1	1	1	1	1	1	1	0.240883	1	1	0.992906	1	1	1	1	1	1	1	1	1	1	1	1	0.673399	1	1	1	1	1	1	1	1	1
GO:0017038_protein import	1.0947e-18	0.94709	0.806674	1	1	0.52751	0.00278519	0.356618	1	0.994465	1	0.0553006	0.52751	1	0.608754	0.806674	1	0.59326	1	1	0.609505	1	1	1	0.00170694	1	0.603822	1	1	1	0.742	1	0.52751	1	0.342703	0.52751	1	0.0349654	0.64167	0.0548921	1	1	0.64167	1	0.609505	1	0.896815	1	1
GO:0017144_drug metabolic process	1	0.893513	1	1	1	1	1	1	1	1	1	1	1	1	1	1	1	1	1	0.516508	1	1	1	1	1	1	1	1	1	1	0.708638	1	1	1	1	1	0.0315279	1	1	1	1	0.00762563	1	1	0.000113698	1	0.875383	1	1
GO:0017145_stem cell division	1	1	1	1	1	1	1	1	1	1	1	1	1	1	1	1	1	1	1	1	1	1	1	1	1	1	1	1	1	1	1	1	1	1	1	1	1	1	1	1	1	1	1	1	1	1	1	1	1
GO:0017148_negative regulation of translation	1	1	1	1	1	1	1	1	1	1	1	1	1	1	1	1	1	1	1	1	1	1	1	1	1	1	1	1	1	1	1	1	1	1	1	1	1	1	1	1	1	1	1	1	1	1	1	1	1
GO:0017156_calcium ion-dependent exocytosis	1	1	1	1	1	1	1	1	1	1	1	1	1	1	1	1	1	1	1	1	1	1	1	1	1	1	1	1	1	1	1	1	1	1	1	1	1	1	1	1	1	1	1	1	1	1	1	1	1
GO:0017157_regulation of exocytosis	1	1	1	1	1	1	1	1	1	1	1	1	1	1	1	1	1	1	1	1	1	1	1	1	1	0.508598	1	1	1	1	1	1	1	1	1	1	1	1	1	1	1	1	1	1	1	1	1	1	1
GO:0017158_regulation of calcium ion-dependent exocytosis	1	1	1	1	1	1	1	1	1	1	1	1	1	1	1	1	1	1	1	1	1	1	1	1	1	1	1	1	1	1	1	1	1	1	1	1	1	1	1	1	1	1	1	1	1	1	1	1	1
GO:0018022_peptidyl-lysine methylation	1	1	1	1	1	1	1	1	1	1	1	1	1	0.387801	0.241191	1	1	1	1	1	1	1	1	1	1	1	1	1	1	0.859024	1	1	1	1	1	1	1	1	0.783799	1	1	1	1	1	1	1	1	0.691969	0.783799
GO:0018105_peptidyl-serine phosphorylation	2.50089e-15	1	1	0.692402	1	0.852276	0.352769	0.746337	1	1	1	1	1	1	1	1	1	1	1	1	1	1	0.742014	0.939287	1	1	0.692402	1	0.66465	1	1	0.692402	1	1	0.363496	0.692402	0.852276	1	1	0.37638	0.503174	1	1	1	1	1	1	1	1
GO:0018107_peptidyl-threonine phosphorylation	6.81572e-07	1	1	1	1	1	1	1	1	1	1	1	1	1	1	1	1	1	1	1	1	1	0.817519	1	1	1	1	1	1	1	1	1	1	1	1	1	1	1	1	1	1	1	1	1	1	1	1	1	1
GO:0018196_peptidyl-asparagine modification	1	1	1	1	1	1	1	1	1	1	1	1	1	1	1	1	1	1	1	1	1	1	1	1	1	1	1	1	1	1	1	1	1	1	1	1	1	1	1	1	1	1	1	1	1	1	1	1	1
GO:0018205_peptidyl-lysine modification	2.89113e-06	1	1	1	1	0.814744	1	1	1	1	1	1	0.558303	0.814744	0.278234	1	1	1	1	1	1	0.814744	1	1	1	1	0.873003	1	1	0.959438	1	1	1	0.891131	0.831597	1	0.959438	1	0.891131	1	1	1	1	1	1	1	1	0.814744	0.891131
GO:0018208_peptidyl-proline modification	1	1	1	1	1	1	1	1	1	1	1	1	1	1	1	1	1	1	1	1	1	1	1	1	1	1	1	1	1	1	1	1	1	1	1	1	1	1	1	1	1	1	1	1	1	1	1	1	1
GO:0018209_peptidyl-serine modification	1.34528e-14	1	1	0.679948	1	0.679948	0.352825	0.741945	1	1	1	1	1	1	1	1	1	1	1	1	1	1	0.741945	0.961501	1	1	0.679948	1	0.679948	1	1	0.679948	1	1	0.147373	0.679948	0.857391	1	1	0.42054	0.589874	1	1	1	1	1	1	1	1
GO:0018210_peptidyl-threonine modification	1.11599e-06	1	1	1	1	1	1	1	1	1	1	1	1	1	1	1	1	1	1	1	1	1	0.883574	1	1	1	1	1	1	1	1	1	1	1	1	1	1	1	1	1	1	1	1	1	1	1	1	1	1
GO:0018279_protein N-linked glycosylation via asparagine	1	1	1	1	1	1	1	1	1	1	1	1	1	1	1	1	1	1	1	1	1	1	1	1	1	1	1	1	1	1	1	1	1	1	1	1	1	1	1	1	1	1	1	1	1	1	1	1	1
GO:0018393_internal peptidyl-lysine acetylation	2.30999e-05	1	1	1	1	1	1	1	1	1	1	1	0.984887	1	1	1	1	1	1	1	1	1	1	1	1	1	1	1	1	1	1	1	1	1	1	1	1	1	1	1	1	1	1	1	1	1	1	0.984887	1
GO:0018394_peptidyl-lysine acetylation	3.32779e-05	1	1	1	1	1	1	1	1	1	1	1	1	1	1	1	1	1	1	1	1	1	1	1	1	1	1	1	1	1	1	1	1	1	1	1	1	1	1	1	1	1	1	1	1	1	1	1	1
GO:0018410_C-terminal protein amino acid modification	1	1	1	1	1	1	1	1	1	1	1	1	1	1	1	1	1	1	1	1	1	1	1	1	1	1	1	1	1	1	1	1	1	1	1	1	1	1	1	1	1	1	1	1	1	1	1	1	1
GO:0018958_phenol-containing compound metabolic process	1	1	0.80303	1	1	1	0.880855	1	1	1	1	1	1	1	1	0.80303	1	1	1	1	1	1	1	1	1	0.0724563	1	1	1	0.750751	0.769178	1	1	1	1	1	1	1	1	1	1	1	1	1	0.442738	1	1	0.000117095	3.41654e-07
GO:0019058_viral life cycle	0.00857907	1	1	1	1	1	1	1	1	1	1	1	1	1	1	1	1	1	1	1	1	1	1	1	1	1	1	1	1	1	1	1	1	1	1	1	1	0.240547	1	1	1	1	1	1	1	1	1	1	1
GO:0019068_virion assembly	1	1	1	1	1	1	1	1	1	1	1	1	1	1	1	1	1	1	1	1	1	1	1	1	1	1	1	1	1	1	1	1	1	1	1	1	1	1	1	1	1	1	1	1	1	1	1	1	1
GO:0019076_viral release from host cell	1	1	1	1	1	1	1	1	1	1	1	1	1	1	1	1	1	1	1	1	1	1	1	1	1	1	1	1	1	1	1	1	1	1	1	1	1	1	1	1	1	1	1	1	1	1	1	1	1
GO:0019079_viral genome replication	0.699855	1	1	1	1	1	0.851224	1	1	1	1	1	1	1	1	1	1	1	1	1	1	1	1	1	1	1	1	1	1	1	1	1	1	0.543388	1	1	1	0.543388	1	1	1	1	1	1	1	1	0.851224	1	1
GO:0019080_viral gene expression	0.426262	1	1	1	1	1	1	1	1	1	1	1	1	1	1	1	1	1	1	1	1	1	1	1	1	1	1	1	1	1	1	1	1	1	1	1	1	1	1	1	1	1	1	1	1	1	1	1	1
GO:0019083_viral transcription	0.842829	1	1	1	1	1	1	1	1	1	1	1	1	1	1	1	1	1	1	1	1	1	1	1	1	1	1	1	1	1	1	1	1	1	1	1	1	1	1	1	1	1	1	1	1	1	1	1	1
GO:0019098_reproductive behavior	0.821457	1	1	1	1	1	1	1	1	1	1	1	1	1	1	1	1	1	1	1	1	1	1	1	1	1	1	1	1	1	1	1	1	1	1	1	1	1	1	1	1	1	1	1	1	1	1	1	1
GO:0019226_transmission of nerve impulse	1	1	1	1	1	1	1	1	1	1	1	1	1	1	1	1	1	1	1	1	1	1	1	1	1	0.00904983	1	1	1	1	1	1	1	1	1	1	1	1	1	1	1	1	1	1	1	1	1	1	1
GO:0019229_regulation of vasoconstriction	0.0755851	1	1	1	1	1	1	1	1	1	1	1	1	1	1	1	1	1	1	1	1	1	1	1	1	1	1	1	1	1	1	1	1	1	1	1	1	1	1	1	1	4.87738e-06	1	1	1	1	1	1	1
GO:0019318_hexose metabolic process	2.52927e-12	1	1	0.0292905	1	0.886005	0.814404	1	0.000187393	1	1	1	1	1	1	1	1	1	1	1	0.692535	0.0958137	0.322932	1	1.71835e-06	0.737007	0.602956	1	1	1	1	0.570999	1	1	0.107055	0.570999	1	0.000187393	0.725393	0.583499	0.0103921	1	1	0.692535	0.630987	1	1	1	1
GO:0019319_hexose biosynthetic process	0.00030839	1	1	1	1	1	1	1	1	1	1	1	1	1	1	1	1	1	1	1	1	0.554088	1	1	0.0292368	1	1	1	1	1	1	1	1	1	1	1	1	0.0279742	1	1	1	1	1	1	1	1	1	1	1
GO:0019362_pyridine nucleotide metabolic process	1	1	1	1	1	1	1	1	1	1	1	1	1	1	1	1	1	1	1	1	1	1	1	1	1	1	1	1	1	1	1	1	1	1	1	1	1	1	1	1	1	1	1	1	1	1	1	1	1
GO:0019369_arachidonic acid metabolic process	1	1	1	1	1	1	1	1	1	1	1	1	1	1	1	1	1	1	1	0.723968	1	1	1	1	1	1	1	1	1	1	1	1	1	1	1	1	0.0987783	1	1	1	1	0.329651	1	1	0.000760021	1	1	1	1
GO:0019395_fatty acid oxidation	0.000172985	1	1	1	1	1	1	1	1	1	1	1	1	1	1	1	1	1	1	1	1	1	1	1	1	1	1	1	1	1	1	1	1	1	0.450317	1	0.802366	1	1	1	0.887892	1	1	0.0502535	1.73844e-07	1	1	1	1
GO:0019432_triglyceride biosynthetic process	0.798386	1	1	1	1	1	1	1	0.110774	1	1	1	1	1	1	1	1	1	1	0.274957	0.0282148	1	1	1	1	1	1	1	1	1	1	1	1	1	8.85838e-05	0.121065	1	1	1	1	1	1	1	1	0.798386	1	1	1	1
GO:0019439_aromatic compound catabolic process	0.0109388	0.693381	1	1	1	1	1	1	1	1	1	1	1	1	1	1	1	1	1	1	1	1	1	1	1	1	1	1	1	1	1	1	1	1	1	1	1	1	1	1	1	1	1	0.717644	0.341398	1	1	1	1
GO:0019692_deoxyribose phosphate metabolic process	1	1	1	1	1	1	1	1	1	1	1	1	1	1	1	1	1	1	1	1	1	1	1	1	1	1	1	1	1	1	1	1	1	1	1	1	1	1	1	1	1	1	1	1	1	1	1	1	1
GO:0019722_calcium-mediated signaling	0.0885084	0.620081	1	1	1	1	1	1	1	1	1	1	1	1	1	1	1	1	1	1	1	1	1	1	1	1	0.128982	1	1	1	1	1	1	1	1	1	1	0.0958776	1	1	1	0.0885084	1	1	1	1	1	1	1
GO:0019724_B cell mediated immunity	7.13274e-05	1	1	1	1	1	5.16021e-05	0.00422673	1	1	1	1	1	0.525062	1	0.525062	1	0.940995	0.669812	1	1	0.000626249	1	1	1	1	1	1	0.00775806	0.0263784	1	1	1	0.00364735	1	1	1	0.0950347	1	1	1	1	1	1	1	1	1	1	1
GO:0019730_antimicrobial humoral response	1	1	1	1	1	1	1	1	1	1	1	1	1	1	1	1	1	1	1	1	1	1	1	1	1	1	1	1	1	1	1	1	1	1	1	1	1	1	1	1	1	1	0.795039	1	1	1	1	1	1
GO:0019731_antibacterial humoral response	1	1	1	1	1	1	1	1	1	1	1	1	1	1	1	1	1	1	1	1	1	1	1	1	1	1	1	1	0.96927	1	1	1	1	1	1	1	1	1	1	1	1	1	0.702707	1	1	1	1	1	1
GO:0019748_secondary metabolic process	1	0.960504	1	1	1	1	1	1	1	1	1	1	1	1	1	1	1	1	1	1	1	1	1	1	1	1	1	1	1	1	0.805313	1	1	1	1	1	0.0341147	1	1	1	1	0.0866364	1	1	0.879407	1	0.938427	2.67338e-05	2.84154e-08
GO:0019751_polyol metabolic process	0.605674	1	1	1	1	1	1	1	1	1	1	1	1	1	1	1	1	1	1	1	1	1	1	1	1	1	1	1	1	1	1	1	1	1	1	1	1	1	1	1	1	1	1	1	0.605674	1	1	1	1
GO:0019827_stem cell maintenance	0.647233	1	1	1	1	0.222595	0.679386	0.679386	1	1	0.690471	1	0.647233	1	1	0.929039	1	1	1	1	1	1	1	1	0.222595	1	0.242295	1	1	1	1	1	1	1	1	1	1	1	0.72434	0.690471	1	1	1	1	1	1	0.52129	1	1
GO:0019886_antigen processing and presentation of exogenous peptide antigen via MHC class II	1	1	1	1	1	1	0.0336257	1	1	0.85425	1	1	1	1	1	1	1	0.194575	0.846928	1	1	1	1	1	1	1	1	1	0.00041947	5.39733e-07	0.574537	1	1	0.0293415	1	1	1	1	1	1	1	1	1	1	1	1	1	1	1
GO:0019933_cAMP-mediated signaling	1	1	1	1	1	1	1	1	1	1	1	1	1	1	1	1	1	1	1	1	1	1	1	1	1	1	1	1	1	1	1	1	1	1	1	1	1	1	1	1	1	0.28628	1	1	1	1	1	1	1
GO:0019941_modification-dependent protein catabolic process	2.91617e-10	1	1	1	1	1	1	1	1	1	1	1	1	1	1	1	1	1	1	1	1	1	1	1	1	1	1	1	1	1	1	1	1	1	1	1	1	1	1	1	1	1	0.451416	1	1	1	1	1	1
GO:0021510_spinal cord development	1	1	1	1	1	1	1	1	1	1	1	1	1	1	1	1	1	1	1	1	1	1	1	1	1	1	1	1	1	1	1	1	1	1	1	1	1	1	1	1	1	1	1	1	1	1	1	1	1
GO:0021515_cell differentiation in spinal cord	1	1	1	1	1	1	1	1	1	1	1	1	1	1	1	1	1	1	1	1	1	1	1	1	1	1	1	1	1	1	1	1	1	1	1	1	1	1	1	1	1	1	1	1	1	1	1	1	1
GO:0021517_ventral spinal cord development	1	1	1	1	1	1	1	1	1	1	1	1	1	1	1	1	1	1	1	1	1	1	1	1	1	1	1	1	1	1	1	1	1	1	1	1	1	1	1	1	1	1	1	1	1	1	1	1	1
GO:0021522_spinal cord motor neuron differentiation	1	1	1	1	1	1	1	1	1	1	1	1	1	1	1	1	1	1	1	1	1	1	1	1	1	1	1	1	1	1	1	1	1	1	1	1	1	1	1	1	1	1	1	1	1	1	1	1	1
GO:0021532_neural tube patterning	1	1	1	1	1	1	1	1	1	1	1	1	1	1	1	1	1	1	1	1	1	1	1	1	1	1	1	1	1	1	1	1	1	1	1	1	1	1	1	1	1	1	1	1	1	1	1	1	1
GO:0021536_diencephalon development	0.00444257	0.786196	0.717741	1	1	0.111314	0.717741	1	1	0.796398	1	0.0344706	0.861809	1	1	1	1	1	1	1	1	1	1	1	0.303373	1	1	1	1	1	1	1	0.859849	1	1	1	1	0.855312	1	0.786196	1	1	1	1	0.796398	1	1	1	1
GO:0021545_cranial nerve development	1	1	1	1	1	1	1	1	1	1	1	0.028889	1	1	1	1	1	1	1	1	1	1	1	1	1	1	1	1	1	1	1	1	1	1	1	1	1	1	1	1	1	1	1	1	1	1	1	1	1
GO:0021549_cerebellum development	1	1	1	1	1	1	1	1	1	1	1	1	1	1	1	1	1	1	1	1	1	1	1	1	1	1	1	1	1	1	1	1	1	1	1	1	1	1	1	1	1	1	1	1	1	1	1	1	1
GO:0021575_hindbrain morphogenesis	1	1	1	1	1	1	1	1	1	1	1	1	1	1	1	1	1	1	1	1	1	1	1	1	1	1	1	1	1	1	1	1	1	1	1	1	1	1	1	1	1	1	1	1	1	1	1	1	1
GO:0021587_cerebellum morphogenesis	1	1	1	1	1	1	1	1	1	1	1	1	1	1	1	1	1	1	1	1	1	1	1	1	1	1	1	1	1	1	1	1	1	1	1	1	1	1	1	1	1	1	1	1	1	1	1	1	1
GO:0021675_nerve development	1	1	0.199025	1	1	1	1	1	1	1	1	0.0644009	1	1	1	1	1	1	1	1	1	1	1	1	1	0.643776	1	1	1	1	1	1	1	1	1	1	1	1	1	1	1	1	1	1	1	1	1	1	1
GO:0021695_cerebellar cortex development	1	1	1	1	1	1	1	1	1	1	1	1	1	1	1	1	1	1	1	1	1	1	1	1	1	1	1	1	1	1	1	1	1	1	1	1	1	1	1	1	1	1	1	1	1	1	1	1	1
GO:0021696_cerebellar cortex morphogenesis	1	1	1	1	1	1	1	1	1	1	1	1	1	1	1	1	1	1	1	1	1	1	1	1	1	1	1	1	1	1	1	1	1	1	1	1	1	1	1	1	1	1	1	1	1	1	1	1	1
GO:0021700_developmental maturation	1.08422e-10	1	0.995757	1	1	1	0.733994	1	1	0.337891	1	1	1	1	1	1	1	1	1	1	1	1	0.839046	1	0.779691	0.573345	1	1	1	1	0.978263	0.779691	1	1	1	1	0.962778	1	0.882941	1	0.839046	1	1	1	1	1	0.573345	1	0.839046
GO:0021761_limbic system development	0.0896245	1	0.870863	1	1	1	0.870863	1	1	1	0.109177	1	1	1	1	1	1	1	1	1	1	1	1	1	1	0.870863	1	1	1	1	1	1	1	1	1	1	1	1	0.870863	0.870863	1	0.870863	1	1	1	1	1	1	1
GO:0021762_substantia nigra development	1	1	1	1	1	1	1	1	1	1	1	1	1	1	1	1	1	1	1	1	1	1	1	1	1	1	1	1	1	1	1	1	1	1	1	1	1	1	1	1	1	1	1	1	1	1	1	1	1
GO:0021766_hippocampus development	1	1	1	1	1	1	1	1	1	1	1	1	1	1	1	1	1	1	1	1	1	1	1	1	1	1	1	1	1	1	1	1	1	1	1	1	1	1	1	1	1	1	1	1	1	1	1	1	1
GO:0021772_olfactory bulb development	1	1	1	1	1	1	1	1	1	1	1	1	1	1	1	1	1	1	1	1	1	1	1	1	1	1	1	1	1	1	1	1	1	1	1	1	1	1	1	1	1	1	1	1	1	1	1	1	1
GO:0021782_glial cell development	0.185201	0.985509	1	1	1	1	1	1	1	1	1	1	1	1	0.897926	1	1	1	1	1	1	1	1	0.985509	1	1	1	1	1	1	1	1	1	1	1	1	1	1	1	0.985509	1	1	1	1	1	1	0.985509	1	1
GO:0021872_forebrain generation of neurons	1	1	1	1	1	1	1	1	1	1	1	1	1	1	1	1	1	1	1	1	1	1	1	1	1	1	1	1	1	1	1	1	1	1	1	1	1	0.719879	1	0.253625	1	1	1	1	1	1	1	1	1
GO:0021879_forebrain neuron differentiation	1	1	1	1	1	0.774704	1	1	1	1	1	1	1	1	1	1	1	1	1	1	1	1	1	1	1	1	1	1	1	1	1	1	1	1	1	1	1	0.526992	1	0.138308	1	1	1	1	1	1	1	1	1
GO:0021915_neural tube development	1	1	1	1	1	1	1	1	1	1	1	1	1	1	1	1	1	1	1	1	1	1	1	1	1	1	1	1	1	1	1	1	1	1	1	1	1	1	1	1	1	1	1	1	1	1	1	1	1
GO:0021953_central nervous system neuron differentiation	1	1	1	1	1	1	1	1	1	1	0.863474	0.863474	1	1	1	1	1	1	1	1	1	1	1	1	1	0.863474	1	1	1	1	1	1	1	1	1	1	1	0.854021	1	0.863474	0.863474	0.863474	1	1	1	1	1	1	1
GO:0021954_central nervous system neuron development	1	1	1	1	1	1	1	1	1	1	0.813681	1	1	1	1	1	1	1	1	1	1	1	1	1	1	0.301023	1	1	1	1	1	1	1	1	1	1	1	1	1	1	0.956561	1	1	1	1	1	1	1	1
GO:0021955_central nervous system neuron axonogenesis	1	1	1	1	1	1	1	1	1	1	1	1	1	1	1	1	1	1	1	1	1	1	1	1	1	0.660972	1	1	1	1	1	1	1	1	1	1	1	1	1	1	1	1	1	1	1	1	1	1	1
GO:0021983_pituitary gland development	0.00644004	0.604629	0.553519	1	1	0.30946	0.452184	1	1	0.625566	1	0.00836454	0.698063	1	1	1	1	1	1	1	1	1	1	1	0.165322	1	1	1	1	1	1	1	1	0.890978	1	1	1	0.682451	1	0.529798	1	1	1	1	1	1	1	1	1
GO:0021988_olfactory lobe development	1	1	1	1	1	1	1	1	1	1	1	1	1	1	1	1	1	1	1	1	1	1	1	1	1	1	1	1	1	1	1	1	1	1	1	1	1	1	1	1	1	1	1	1	1	1	1	1	1
GO:0022037_metencephalon development	1	1	1	1	1	1	1	1	1	1	1	1	1	1	1	1	1	1	1	1	1	1	1	1	1	1	1	1	1	1	1	1	1	1	1	1	1	1	1	1	1	1	1	1	1	1	1	1	1
GO:0022400_regulation of rhodopsin mediated signaling pathway	1	1	1	1	1	1	1	1	1	1	1	1	1	1	1	1	1	1	1	1	1	1	1	1	1	1	1	1	1	1	1	1	1	1	1	1	1	1	1	1	1	1	1	1	1	1	1	1	1
GO:0022404_molting cycle process	3.78127e-05	1	0.83099	1	1	0.719751	0.838399	1	1	1	0.744016	1	1	1	1	0.83099	1	0.645453	1	1	1	1	1	1	1	1	1	1	1	1	0.83099	0.645453	1	1	1	1	1	1	1	0.874976	1	1	1	1	1	1	0.838399	1	1
GO:0022405_hair cycle process	3.78127e-05	1	0.83099	1	1	0.719751	0.838399	1	1	1	0.744016	1	1	1	1	0.83099	1	0.645453	1	1	1	1	1	1	1	1	1	1	1	1	0.83099	0.645453	1	1	1	1	1	1	1	0.874976	1	1	1	1	1	1	0.838399	1	1
GO:0022406_membrane docking	1	1	1	1	1	1	1	1	1	1	1	1	1	1	1	1	1	1	1	1	1	1	1	1	1	1	1	1	1	1	1	1	1	1	1	1	1	1	1	1	1	1	1	1	1	1	1	1	1
GO:0022409_positive regulation of cell-cell adhesion	2.36184e-09	0.196876	1	0.864568	1	1	1.50965e-13	1	1	1	1	1	0.853354	1	0.341872	1	1	0.341872	0.723229	1	1	7.47919e-05	1	0.638504	0.853354	1	1	1	0.000308473	0.00032753	1	0.295913	1	2.45473e-06	0.399489	1	0.50119	0.816921	0.455506	0.564546	1	0.430575	1	1	1	1	1	1	1
GO:0022412_cellular process involved in reproduction in multicellular organism	0.000224302	1	1	1	1	0.384438	1	1	1	0.000196228	1	1	1	1	1	1	1	1	1	1	1	1	1	1	1	1	1	1	1	1	1	1	1	1	1	1	1	1	1	0.349554	1	1	1	1	1	1	1	1	0.384438
GO:0022602_ovulation cycle process	2.79611e-06	1	1	1	1	1	1	0.52955	1	1	1	1	1	1	1	1	1	1	1	1	1	1	0.52955	1	1	1	1	1	1	1	0.832181	1	1	1	1	1	1	1	0.832181	0.52955	1	0.832181	1	1	1	1	1	1	1
GO:0022604_regulation of cell morphogenesis	0.000440291	1	0.545453	1	1	0.700303	0.762559	0.35021	1	1	1	0.0678611	1	0.962477	1	0.561395	1	0.732515	1	1	1	1	0.561395	0.561395	0.408127	0.35021	1	1	1	1	0.440292	0.407492	1	1	0.561395	0.661126	0.408127	0.609871	0.767018	1	1	1	1	1	1	1	1	1	1
GO:0022612_gland morphogenesis	6.57031e-12	0.630239	1	0.228746	1	0.00404372	0.091194	1	1	1	0.0368067	0.893069	1	1	1	1	1	0.0423732	1	1	1	1	1	0.611497	0.0349674	1	0.203776	1	1	1	0.503491	0.212641	0.779548	0.989262	1	1	1	0.203776	0.00342129	0.00197314	1	0.624354	1	1	1	1	0.612358	1	1
GO:0022613_ribonucleoprotein complex biogenesis	1	1	1	1	1	1	1	1	1	1	1	1	1	1	1	1	1	1	1	1	1	1	1	1	1	1	1	1	1	1	1	1	1	1	1	1	1	1	1	1	1	1	1	1	1	1	1	1	1
GO:0022616_DNA strand elongation	0.000375496	1	1	1	1	1	1	1	0.711986	0.700583	0.457641	1	1	0.0353854	1	1	0.684325	1	1	1	1	1	1	1	1	1	1	1	1	1	1	0.72224	1	1	1	1	1	1	1	0.496075	1	1	1	1	1	1	0.684325	1	1
GO:0022618_ribonucleoprotein complex assembly	1	1	1	1	1	1	1	1	1	1	1	1	1	1	1	1	1	1	1	1	1	1	1	1	1	1	1	1	1	1	1	1	1	1	1	1	1	1	1	1	1	1	1	1	1	1	1	1	1
GO:0022898_regulation of transmembrane transporter activity	0.622164	0.622164	1	1	1	0.99183	1	1	1	1	1	1	1	1	1	1	1	1	0.622164	1	1	1	1	1	1	0.0884869	0.00120345	1	1	1	1	1	1	1	1	1	1	1	0.890978	1	1	0.00329913	1	1	1	0.890978	1	1	1
GO:0022900_electron transport chain	0.0238994	1	1	1	1	1	1	1	1	1	1	1	1	1	1	1	1	1	1	1	1	1	1	1	1	1	1	1	1	1	1	1	1	1	1	1	1	1	1	1	0.035525	1	1	1	1	1	1	1	1
GO:0022904_respiratory electron transport chain	0.0222173	1	1	1	1	1	1	1	1	1	1	1	1	1	1	1	1	1	1	1	1	1	1	1	1	1	1	1	1	1	1	1	1	1	1	1	1	1	1	1	0.03456	1	1	1	1	1	1	1	1
GO:0023021_termination of signal transduction	1	1	1	1	1	1	1	1	1	1	1	1	1	1	1	1	1	1	1	1	1	1	1	1	1	1	1	1	1	1	1	1	1	1	1	1	1	1	1	1	1	1	1	1	1	1	1	1	1
GO:0023061_signal release	3.76976e-07	0.537176	1	0.592473	1	0.185167	0.144781	0.7872	0.251229	1	0.592473	1	0.580946	0.812006	0.307363	0.441688	0.894773	1	0.537176	1	1	0.0330936	0.537176	1	2.70762e-07	0.0317413	0.739488	1	0.0679014	1	0.754456	0.0922969	1	0.764345	0.199602	0.580946	0.735715	0.0779048	0.249939	1	2.66064e-06	0.00383668	0.677891	0.617346	0.588567	1	1	1	1
GO:0030004_cellular monovalent inorganic cation homeostasis	1	1	1	1	1	1	1	1	1	1	1	1	1	1	1	1	1	1	1	0.760519	1	1	1	1	1	1	0.0554551	1	1	1	1	1	1	1	1	1	1	1	1	1	1	0.504878	1	1	1	1	1	1	1
GO:0030010_establishment of cell polarity	0.518331	1	1	1	1	1	0.518331	1	1	1	1	1	1	1	1	1	1	1	1	1	1	1	1	1	1	1	1	1	1	1	1	1	1	1	1	1	1	1	1	1	1	1	1	1	1	1	1	1	1
GO:0030031_cell projection assembly	1	1	1	1	1	1	1	1	1	1	1	1	1	1	1	1	1	1	1	1	1	1	1	1	1	1	1	1	1	1	1	1	1	1	1	1	1	1	1	1	1	1	1	1	1	1	1	1	1
GO:0030032_lamellipodium assembly	1	1	1	1	1	1	1	1	1	1	1	1	1	1	1	1	1	1	1	1	1	1	1	1	1	1	1	1	1	1	1	1	1	1	1	1	1	1	1	1	1	1	1	1	1	1	1	1	1
GO:0030041_actin filament polymerization	1	1	1	1	1	1	1	1	1	1	1	1	1	1	1	1	1	1	1	1	1	1	1	1	1	1	1	1	1	1	1	1	1	1	1	1	1	1	1	1	1	1	1	1	1	1	1	1	1
GO:0030042_actin filament depolymerization	1	1	1	1	1	1	1	1	1	1	1	1	1	1	1	1	1	1	1	1	1	1	1	1	1	1	1	1	1	1	1	1	1	1	1	1	1	1	1	1	1	1	1	1	1	1	1	1	1
GO:0030048_actin filament-based movement	1	1	1	0.48593	1	1	1	1	1	1	1	1	1	1	0.334769	1	1	1	0.0454134	1	1	1	1	1	1	1	0.0467552	1	1	1	1	1	1	1	1	1	1	1	0.954096	1	1	1	1	1	1	1	1	1	1
GO:0030049_muscle filament sliding	1	1	1	1	1	1	1	1	1	1	1	1	1	1	0.706529	1	1	1	0.363239	1	1	1	1	1	1	1	0.706529	1	1	1	1	1	1	1	1	1	1	1	0.85679	1	1	1	1	1	1	1	1	1	1
GO:0030071_regulation of mitotic metaphase/anaphase transition	0.0267018	1	1	1	1	1	1	1	1	0.011207	1	1	1	1	1	1	1	1	1	1	1	1	1	1	1	1	1	1	1	1	1	1	1	1	1	1	1	1	1	1	1	1	1	1	1	1	1	1	1
GO:0030072_peptide hormone secretion	4.61653e-06	0.767184	1	0.442411	1	0.436971	0.164122	1	0.436971	1	1	1	0.903413	1	0.461972	0.251171	0.767184	1	0.775837	1	1	0.0166951	0.508955	1	1.28264e-09	0.27305	0.770383	1	0.806908	1	1	0.891377	1	0.493409	0.200497	0.442411	0.567434	0.0166951	0.510607	1	2.64449e-05	0.0336451	0.510607	0.493409	1	1	1	1	1
GO:0030073_insulin secretion	5.97817e-05	0.728751	1	0.444593	1	1	0.366858	1	0.444593	1	1	1	0.868037	1	0.444593	0.667913	0.728751	1	0.744498	1	1	0.0102547	0.477573	1	2.95712e-10	0.231926	0.728751	1	0.774203	1	1	0.865504	1	0.477573	0.131004	0.444593	0.581784	0.0815108	0.517225	1	8.11446e-06	0.0857412	0.517225	0.477573	1	1	1	1	1
GO:0030098_lymphocyte differentiation	1.75859e-11	0.855721	0.73522	1	1	0.153046	2.16034e-13	1	1	0.8878	1	1	0.116742	1	0.0249583	0.751768	1	1	0.870713	1	1	6.68151e-05	1	1	1	1	1	1	0.904168	0.630689	1	0.113168	1	3.04541e-05	1	1	1	0.019069	1	0.514316	1	1	1	1	1	0.540548	1	0.374435	0.556272
GO:0030099_myeloid cell differentiation	7.91259e-20	1	1	1	0.633425	0.032128	1.65166e-07	0.689102	1	0.976175	1	0.232397	0.0472488	1	0.611074	0.277601	1	1	1	1	1	0.367699	0.116496	0.855026	1	1	0.338666	1	0.401907	1	0.689102	0.4461	1	0.108515	1	1	1	0.145505	1	0.367699	0.409692	0.0994341	0.613163	1	1	0.572634	0.0880927	0.367699	0.14381
GO:0030101_natural killer cell activation	0.474801	1	1	1	1	1	0.284453	1	1	1	1	1	1	1	1	1	1	1	1	1	1	0.44535	1	1	1	1	1	1	1	1	1	1	1	0.392356	1	1	1	1	1	0.351621	1	1	1	1	1	1	1	1	1
GO:0030104_water homeostasis	0.620894	1	1	1	1	1	1	1	1	1	1	1	1	1	1	0.544354	1	1	1	0.607726	1	1	1	1	0.544354	1	1	1	1	1	1	1	1	1	1	1	1	1	0.721664	1	0.544354	1	1	1	0.607726	1	1	1	1
GO:0030148_sphingolipid biosynthetic process	1	1	1	1	1	1	1	1	1	1	1	1	1	1	1	1	1	1	1	1	1	1	1	1	1	1	1	1	1	1	1	1	1	1	1	1	1	1	1	1	1	1	1	1	1	1	1	1	1
GO:0030166_proteoglycan biosynthetic process	1	1	1	1	1	1	1	1	1	1	1	1	1	1	1	1	1	1	1	1	1	1	1	1	0.701323	1	1	1	1	1	1	1	0.701323	1	1	1	1	1	1	1	1	1	1	1	1	1	1	1	1
GO:0030177_positive regulation of Wnt signaling pathway	0.306108	1	1	1	0.836213	2.53875e-05	1	1	1	0.97327	0.225739	0.791771	1	1	0.907737	0.896836	1	1	1	1	1	1	1	0.907737	1	1	1	1	0.728307	1	0.888289	0.766766	0.766766	1	1	1	1	1	1	0.728307	0.97327	1	0.824493	0.824493	1	1	0.637307	1	1
GO:0030178_negative regulation of Wnt signaling pathway	0.0177888	1	1	1	1	0.0961018	1	1	1	1	1	1	1	1	1	1	1	0.981353	1	1	1	1	1	1	0.822282	1	0.147346	1	0.778729	1	1	1	0.822282	1	1	1	1	1	1	1	1	1	1	1	1	1	1	1	1
GO:0030183_B cell differentiation	4.04423e-06	0.764436	0.704523	1	1	1	0.00382411	1	1	0.801632	1	1	0.245553	1	0.201281	0.720574	1	1	1	1	1	0.392221	1	1	1	1	1	1	1	1	1	1	1	0.0633136	1	1	1	0.869837	1	0.859084	1	1	1	1	1	1	1	1	1
GO:0030193_regulation of blood coagulation	0.00366097	1	1	1	1	1	0.317573	0.319482	1	1	1	1	1	1	0.193223	1	1	1	0.627483	0.319482	1	1	1	0.564941	1	1	0.404329	1	1	1	1	1	0.736763	1	0.317573	0.736763	1	0.720358	1	1	1	0.501458	0.406645	1	0.0143237	1	1	1	1
GO:0030195_negative regulation of blood coagulation	0.00574705	1	1	1	1	1	1	0.920328	1	1	1	1	1	1	1	1	1	1	0.58107	0.272593	1	1	1	1	1	1	1	1	1	1	1	1	1	1	0.272593	0.677972	1	0.66232	1	1	1	1	0.355897	1	0.00202935	1	1	1	1
GO:0030199_collagen fibril organization	1	1	1	1	1	1	1	0.718098	1	1	1	1	1	1	1	1	1	1	1	1	1	1	1	1	1	1	1	1	1	1	0.941501	1	1	1	1	1	1	1	1	1	1	1	1	1	1	1	1	1	1
GO:0030203_glycosaminoglycan metabolic process	1	0.222602	1	1	1	1	1	1	1	1	1	1	1	1	1	1	1	1	1	1	1	1	1	1	1	1	1	1	1	1	1	1	1	1	1	1	1	1	1	1	1	1	1	1	1	1	1	1	1
GO:0030204_chondroitin sulfate metabolic process	1	1	1	1	1	1	1	1	1	1	1	1	1	1	1	1	1	1	1	1	1	1	1	1	1	1	1	1	1	1	1	1	1	1	1	1	1	1	1	1	1	1	1	1	1	1	1	1	1
GO:0030212_hyaluronan metabolic process	0.0216723	0.0832352	1	1	1	1	1	1	1	1	1	1	1	1	1	1	1	1	1	1	1	1	1	1	1	1	1	1	1	1	1	1	1	1	1	1	1	1	1	0.903452	1	1	1	1	1	1	1	1	1
GO:0030216_keratinocyte differentiation	1	1	1	1	1	1	0.698188	1	1	1	1	1	1	1	1	1	1	1	1	1	1	1	1	1	1	1	1	1	1	1	1	1	1	1	1	1	1	1	1	1	1	1	1	1	1	1	0.698188	1	1
GO:0030217_T cell differentiation	7.58785e-10	0.68637	1	0.856919	1	0.228358	1.50886e-10	1	1	1	1	0.942031	0.278585	1	0.0231186	0.603032	1	1	0.70156	1	1	5.9504e-05	1	1	1	1	1	1	0.737968	0.493669	1	0.0485879	1	0.00346215	1	1	1	0.00573196	1	0.505766	1	1	1	1	1	0.405707	1	0.278585	0.42264
GO:0030218_erythrocyte differentiation	2.95707e-09	1	1	1	1	1	0.037836	1	1	1	1	0.510719	0.0655493	1	1	0.763877	1	1	1	1	1	1	0.137644	1	1	1	1	1	1	1	1	0.989965	1	0.510719	0.763877	1	1	0.957649	1	1	1	0.763877	1	1	1	0.656779	0.768309	1	1
GO:0030219_megakaryocyte differentiation	0.0502126	1	1	1	1	1	0.505849	1	1	1	1	0.883491	0.805993	1	0.0513205	1	1	1	1	1	1	1	1	0.642768	0.805993	1	0.381547	1	1	1	1	1	1	1	1	1	1	1	1	1	1	1	1	1	1	1	1	1	1
GO:0030225_macrophage differentiation	0.0066101	1	1	1	1	1	0.410626	0.726358	1	1	1	0.660095	0.585654	1	1	1	1	1	1	1	1	0.744586	0.726358	1	1	1	0.994846	1	0.0990489	1	1	0.108805	1	0.726358	1	1	1	0.555524	1	1	1	1	1	1	1	1	0.468323	1	1
GO:0030260_entry into host cell	1	1	1	1	1	1	1	1	1	1	1	1	1	1	1	1	1	1	1	1	1	1	1	0.541574	1	1	1	1	1	1	1	1	1	1	1	1	1	1	1	1	1	1	1	1	1	1	1	1	1
GO:0030261_chromosome condensation	0.879838	1	1	1	0.879838	1	1	1	1	1	1	1	1	1	1	1	1	1	1	1	1	1	1	1	1	1	1	1	1	1	1	1	1	1	1	1	1	1	1	1	1	1	1	1	1	1	1	1	1
GO:0030262_apoptotic nuclear changes	0.0368657	1	1	1	1	1	1	1	1	1	1	1	1	1	1	1	1	1	1	1	1	1	1	1	1	1	1	1	1	1	1	1	1	1	1	1	1	1	1	1	1	1	1	1	1	1	1	1	1
GO:0030279_negative regulation of ossification	0.00921635	1	1	0.885199	1	3.33025e-05	0.613233	1	1	1	1	1	0.885199	1	0.154274	1	1	0.0299953	1	1	1	1	0.368077	0.708133	1	1	1	1	1	1	1	1	0.224274	1	1	1	1	1	1	1	1	1	1	1	1	1	1	1	1
GO:0030282_bone mineralization	0.00197441	1	0.624667	0.309224	1	2.05582e-05	1	1	1	1	0.476475	0.341021	1	1	0.537992	1	1	0.906103	0.709789	1	1	1	0.371047	0.679549	0.309224	1	0.520032	1	1	1	1	1	0.827216	1	1	1	1	1	0.496153	0.736081	0.309224	1	1	1	1	1	0.679549	1	1
GO:0030307_positive regulation of cell growth	0.000103377	1	0.771048	1	1	1	1	0.044466	1	1	1	1	1	1	1	1	1	1	0.944904	1	1	0.580127	1	1	1	1	1	1	1	1	0.753635	1	1	1	0.18846	1	1	1	1	1	1	0.88898	1	1	0.592891	1	1	1	1
GO:0030316_osteoclast differentiation	0.0244565	1	1	1	0.679908	0.0950149	1	1	1	1	1	1	1	1	1	0.766544	1	1	1	1	1	1	1	1	1	1	1	1	1	1	0.714018	1	1	1	1	1	1	1	1	1	0.714103	1	0.660292	1	1	1	1	1	1
GO:0030317_sperm motility	1	1	1	1	1	1	1	1	1	1	1	1	1	1	1	1	1	1	1	1	1	1	1	1	1	1	1	1	1	1	1	1	1	1	1	0.946888	1	1	1	1	1	1	1	1	1	1	1	1	1
GO:0030326_embryonic limb morphogenesis	0.00407202	1	1	1	1	0.215003	1	1	1	1	0.649279	0.0839576	1	1	1	0.16859	1	0.0839576	1	1	1	1	1	1	1	1	0.0839576	1	1	1	1	1	1	1	1	1	1	1	0.0928887	1	1	0.0401659	1	1	1	1	1	1	1
GO:0030330_DNA damage response, signal transduction by p53 class mediator	1.01027e-10	1	1	1	1	1	0.275163	1	1	1	1	1	1	1	1	1	1	1	1	1	1	0.886674	1	1	1	1	1	1	0.363319	1	1	0.158966	1	1	1	1	1	1	1	0.296462	1	1	1	1	1	1	1	1	1
GO:0030397_membrane disassembly	0.207695	1	1	1	1	1	1	1	1	1	1	1	1	1	1	1	1	1	1	1	1	1	1	1	1	1	1	1	1	1	1	1	1	1	1	1	1	1	1	1	1	1	1	1	1	1	1	1	1
GO:0030433_ER-associated ubiquitin-dependent protein catabolic process	1	1	1	1	1	1	1	1	1	1	1	1	1	1	1	1	1	1	1	1	1	1	1	1	1	1	1	1	1	1	1	1	1	1	1	1	1	1	1	1	1	1	1	1	1	1	1	1	1
GO:0030490_maturation of SSU-rRNA	1	1	1	1	1	1	1	1	1	1	1	1	1	1	1	1	1	1	1	1	1	1	1	1	1	1	1	1	1	1	1	1	1	1	1	1	1	1	1	1	1	1	1	1	1	1	1	1	1
GO:0030500_regulation of bone mineralization	0.18617	1	1	0.292546	1	0.000990721	1	1	1	1	1	0.315495	1	1	0.506292	1	1	0.925776	0.71836	1	1	1	0.315495	0.71526	1	1	1	1	1	1	1	1	0.84153	1	1	1	1	1	1	1	0.535476	1	1	1	1	1	1	1	1
GO:0030501_positive regulation of bone mineralization	0.96183	1	1	0.760519	1	0.0574145	1	1	1	1	1	0.242963	1	1	1	1	1	1	1	1	1	1	0.957734	1	1	1	1	1	1	1	1	1	0.760519	1	1	1	1	1	1	1	1	1	1	1	1	1	1	1	1
GO:0030509_BMP signaling pathway	1	1	1	1	1	1	1	1	1	1	1	0.128876	1	1	1	1	1	1	0.442589	1	1	1	0.790327	1	1	1	0.038638	1	1	1	1	1	1	1	1	1	1	1	1	1	1	0.195851	0.134835	1	1	1	1	1	1
GO:0030510_regulation of BMP signaling pathway	1	1	1	1	1	1	1	1	1	1	1	1	1	1	1	1	1	1	1	1	1	1	0.950341	1	1	1	0.950341	1	1	1	1	1	1	1	1	1	1	1	1	1	1	0.962719	0.954096	1	1	1	1	1	1
GO:0030512_negative regulation of transforming growth factor beta receptor signaling pathway	0.00652284	1	1	1	1	1	1	0.825088	1	1	1	0.607594	1	1	1	1	1	1	1	1	1	1	1	1	1	1	1	1	1	1	1	1	1	1	1	1	1	1	1	1	1	1	1	1	1	1	1	1	1
GO:0030514_negative regulation of BMP signaling pathway	1	1	1	1	1	1	1	1	1	1	1	1	1	1	1	1	1	1	1	1	1	1	1	0.954568	1	1	0.798029	1	1	1	1	1	1	1	1	1	1	1	1	1	1	1	0.798029	1	1	1	1	1	1
GO:0030516_regulation of axon extension	0.101006	1	1	1	1	1	1	0.468763	1	1	1	1	1	1	1	1	1	1	1	1	1	1	1	0.699539	1	1	1	1	1	1	1	1	1	1	0.101006	0.918896	0.655762	0.871568	1	1	1	1	1	1	1	1	1	1	1
GO:0030518_intracellular steroid hormone receptor signaling pathway	4.79714e-10	1	1	1	1	0.984973	1	1	1	1	1	1	1	1	1	1	1	1	1	1	1	1	1	1	0.947655	1	1	1	1	1	1	1	1	1	1	1	1	1	0.442347	0.947655	1	1	0.984973	1	1	1	0.947655	1	1
GO:0030520_intracellular estrogen receptor signaling pathway	1	1	1	1	1	1	1	1	1	1	1	1	1	1	1	1	1	1	1	1	1	1	1	1	1	1	1	1	1	1	1	1	1	1	1	1	1	1	1	1	1	1	1	1	1	1	1	1	1
GO:0030521_androgen receptor signaling pathway	1.29228e-06	1	1	1	1	1	1	1	1	1	1	1	1	1	1	1	1	1	1	1	1	1	1	1	1	1	1	1	1	1	1	1	1	1	1	1	1	1	1	1	1	1	1	1	1	1	0.39478	1	1
GO:0030522_intracellular receptor signaling pathway	4.17973e-13	1	1	1	1	0.707265	0.594948	1	1	1	1	0.736167	0.457401	1	1	1	1	1	1	1	1	1	1	1	0.707265	1	0.736167	1	1	1	0.87523	0.707265	1	1	0.707265	1	0.853195	0.452954	0.457401	0.707265	0.707265	1	0.802086	1	1	1	0.707265	1	1
GO:0030593_neutrophil chemotaxis	1	1	1	1	1	1	0.23763	1	1	1	1	1	1	1	1	1	1	1	1	1	1	1	1	1	1	1	0.143696	1	0.185263	1	0.758314	1	1	1	1	1	1	1	1	1	1	0.721844	1	1	1	1	1	1	1
GO:0030641_regulation of cellular pH	1	1	1	1	1	1	1	1	1	1	1	1	1	1	1	1	1	1	1	1	1	1	1	1	1	1	1	1	1	1	1	1	1	1	1	1	1	1	1	1	1	1	1	1	1	1	1	1	1
GO:0030705_cytoskeleton-dependent intracellular transport	0.115029	1	1	1	1	1	1	1	1	1	1	1	1	1	1	1	1	1	1	1	1	1	1	1	1	1	1	1	1	1	1	1	1	1	1	1	1	1	1	1	1	1	1	1	1	1	1	1	1
GO:0030800_negative regulation of cyclic nucleotide metabolic process	1	1	1	1	1	1	1	1	1	1	1	1	1	1	1	1	1	1	1	1	1	1	1	1	1	1	1	1	1	1	1	1	1	1	1	1	1	1	1	1	1	1	1	1	1	1	1	1	1
GO:0030803_negative regulation of cyclic nucleotide biosynthetic process	1	1	1	1	1	1	1	1	1	1	1	1	1	1	1	1	1	1	1	1	1	1	1	1	1	1	1	1	1	1	1	1	1	1	1	1	1	1	1	1	1	1	1	1	1	1	1	1	1
GO:0030809_negative regulation of nucleotide biosynthetic process	1	1	1	1	1	1	1	1	1	1	1	1	1	1	1	1	1	1	1	1	1	1	1	1	1	1	1	1	1	1	1	1	1	1	1	1	1	1	1	1	1	1	1	1	1	1	1	1	1
GO:0030814_regulation of cAMP metabolic process	1	1	1	1	1	0.917834	1	1	1	1	1	1	1	1	1	1	1	1	1	1	1	1	1	1	1	1	1	1	1	1	1	1	1	1	0.845324	1	1	1	1	1	0.000813746	0.261135	1	1	1	1	1	0.845324	0.188769
GO:0030815_negative regulation of cAMP metabolic process	1	1	1	1	1	1	1	1	1	1	1	1	1	1	1	1	1	1	1	1	1	1	1	1	1	1	1	1	1	1	1	1	1	1	1	1	1	1	1	1	1	1	1	1	1	1	1	1	1
GO:0030816_positive regulation of cAMP metabolic process	0.677115	1	0.802335	1	1	0.677115	1	1	1	1	1	1	1	1	1	0.802335	1	1	0.909219	1	1	1	1	0.805302	1	1	1	1	1	1	1	1	1	1	0.669032	1	1	1	1	1	5.26149e-05	0.651829	1	1	1	1	1	0.669032	0.677115
GO:0030817_regulation of cAMP biosynthetic process	0.974864	1	0.974864	1	1	0.800248	1	1	1	1	1	1	1	1	1	0.974864	1	1	1	1	1	1	1	0.984054	1	1	1	1	1	1	1	1	1	1	0.781102	1	1	1	1	1	0.000342313	0.164827	1	1	1	1	1	0.781102	0.146287
GO:0030818_negative regulation of cAMP biosynthetic process	1	1	1	1	1	1	1	1	1	1	1	1	1	1	1	1	1	1	1	1	1	1	1	1	1	1	1	1	1	1	1	1	1	1	1	1	1	1	1	1	1	1	1	1	1	1	1	1	1
GO:0030819_positive regulation of cAMP biosynthetic process	0.584743	1	0.753152	1	1	0.584743	1	1	1	1	1	1	1	1	1	0.753152	1	1	0.850346	1	1	1	1	0.753182	1	1	1	1	1	1	1	1	1	1	0.531677	1	1	1	1	1	2.58414e-05	0.49351	1	1	1	1	1	0.584743	0.584743
GO:0030832_regulation of actin filament length	1	1	1	1	1	1	1	1	1	1	1	1	1	1	1	1	1	1	1	1	1	1	1	1	1	1	1	1	1	1	1	1	1	1	1	1	1	1	1	1	1	1	1	1	1	1	1	1	1
GO:0030833_regulation of actin filament polymerization	1	1	1	1	1	1	1	1	1	1	1	1	1	1	1	1	1	1	1	1	1	1	1	1	1	1	1	1	1	1	1	1	1	1	1	1	1	1	1	1	1	1	1	1	1	1	1	1	1
GO:0030834_regulation of actin filament depolymerization	1	1	1	1	1	1	1	1	1	1	1	1	1	1	1	1	1	1	1	1	1	1	1	1	1	1	1	1	1	1	1	1	1	1	1	1	1	1	1	1	1	1	1	1	1	1	1	1	1
GO:0030835_negative regulation of actin filament depolymerization	1	1	1	1	1	1	1	1	1	1	1	1	1	1	1	1	1	1	1	1	1	1	1	1	1	1	1	1	1	1	1	1	1	1	1	1	1	1	1	1	1	1	1	1	1	1	1	1	1
GO:0030837_negative regulation of actin filament polymerization	1	1	1	1	1	1	1	1	1	1	1	1	1	1	1	1	1	1	1	1	1	1	1	1	1	1	1	1	1	1	1	1	1	1	1	1	1	1	1	1	1	1	1	1	1	1	1	1	1
GO:0030838_positive regulation of actin filament polymerization	1	1	1	1	1	1	1	1	1	1	1	1	1	1	1	1	1	1	1	1	1	1	1	1	1	1	1	1	1	1	1	1	1	1	1	1	1	1	1	1	1	1	1	1	1	1	1	1	1
GO:0030850_prostate gland development	2.18663e-06	1	1	0.710715	1	0.035277	1	1	1	1	0.437815	0.742072	1	1	1	1	1	0.742072	1	1	1	1	0.838993	1	0.139895	1	1	1	1	1	1	0.694323	0.694323	0.828627	1	1	0.510913	1	0.0254333	0.510913	1	1	1	1	1	1	0.563056	1	1
GO:0030851_granulocyte differentiation	1	1	1	1	1	1	0.81628	1	1	1	1	1	0.141321	1	1	1	1	1	1	1	1	1	1	1	1	1	0.576029	1	1	1	1	1	1	1	1	1	1	1	1	1	1	1	1	1	1	1	1	1	1
GO:0030856_regulation of epithelial cell differentiation	0.000521844	1	1	0.698601	1	0.467787	0.226918	0.450093	1	0.61519	0.467787	0.450093	1	1	1	0.549869	1	0.756894	1	1	1	0.960136	0.92553	0.2748	0.690635	0.943236	0.519675	1	0.616612	0.519675	1	0.682337	1	1	1	1	1	0.658205	0.469172	0.658205	1	0.558946	0.469172	1	1	1	0.558946	1	0.467787
GO:0030857_negative regulation of epithelial cell differentiation	0.323898	1	1	0.531993	1	0.836668	1	0.706641	1	1	0.323898	1	1	1	1	1	1	0.571576	1	1	1	0.724434	0.706641	0.391508	1	1	0.323898	1	1	0.351639	1	0.51911	1	1	1	1	1	1	0.323898	1	1	0.323898	1	1	1	1	0.394541	1	1
GO:0030879_mammary gland development	1.21465e-14	0.591097	0.507705	0.256958	1	8.25399e-05	0.664086	0.0864313	0.676505	1	0.036767	0.809747	1	1	1	1	1	0.258529	1	1	1	1	0.0864313	0.556912	0.252269	1	0.504278	1	1	0.460957	1	0.705053	1	1	0.370792	1	1	0.676505	0.00320851	0.000312064	1	0.59242	1	1	1	1	1	1	1
GO:0030888_regulation of B cell proliferation	2.20548e-05	1	1	0.746017	1	1	7.05012e-05	0.912569	1	1	1	1	1	1	1	0.54556	1	1	1	1	1	0.0187646	1	1	1	0.912569	1	1	0.642881	0.524625	1	1	1	0.912569	1	1	0.524625	1	1	1	1	1	1	1	1	1	1	1	1
GO:0030890_positive regulation of B cell proliferation	2.17523e-05	1	1	0.793669	1	1	0.433585	0.967372	1	1	1	1	1	1	1	0.597599	1	1	1	1	1	0.967796	1	1	1	0.967372	1	1	0.702469	0.506816	1	1	1	1	1	1	1	1	1	1	1	1	1	1	1	1	1	1	1
GO:0030901_midbrain development	1	1	1	1	1	1	1	1	1	1	1	1	1	1	1	1	1	1	1	1	1	1	1	1	1	1	1	1	1	1	1	1	1	1	1	1	1	1	1	1	1	1	1	1	1	1	1	1	1
GO:0030902_hindbrain development	0.584962	1	1	1	1	1	1	1	1	1	1	1	1	1	1	1	1	1	1	1	1	1	1	1	0.819813	1	1	1	1	1	1	1	1	1	1	1	1	0.819813	0.844771	1	1	0.819813	1	1	1	1	1	1	1
GO:0030968_endoplasmic reticulum unfolded protein response	7.35681e-06	1	1	1	1	1	1	1	1	1	1	1	1	1	1	1	1	1	1	1	1	1	1	1	1	1	1	1	1	1	1	1	1	1	1	1	1	1	1	1	1	1	1	1	1	1	1	1	1
GO:0031016_pancreas development	2.46524e-09	0.685886	1	0.0243832	1	0.355974	0.274761	1	1	0.718911	1	0.919617	0.829038	1	0.429846	1	1	0.917588	1	1	1	1	0.0625272	1	2.19831e-08	1	1	1	1	1	1	1	0.824373	1	0.275746	1	1	0.0200338	0.420299	0.304701	0.519108	1	0.420299	1	1	1	1	1	1
GO:0031018_endocrine pancreas development	2.01146e-06	1	1	0.00714873	1	1	0.157147	1	1	0.610364	1	0.764725	0.694058	1	0.318814	1	1	0.764725	1	1	1	0.972473	0.271293	1	0.00714873	1	1	1	1	1	1	1	0.693954	1	0.318814	1	1	0.00714873	1	0.483556	0.364095	1	0.378715	1	1	1	1	1	1
GO:0031023_microtubule organizing center organization	1	1	1	1	1	1	1	1	1	1	1	1	1	1	1	1	1	1	1	1	1	1	1	1	1	1	1	1	1	1	1	1	1	1	1	1	1	1	1	1	1	1	1	1	1	1	1	1	1
GO:0031047_gene silencing by RNA	1	1	1	1	1	1	1	1	1	1	1	1	1	1	1	1	1	1	1	1	1	1	1	1	1	1	1	1	1	1	1	1	1	1	1	1	1	1	1	1	1	1	1	1	1	1	1	1	1
GO:0031055_chromatin remodeling at centromere	1	1	1	1	1	1	1	1	1	1	1	1	1	1	1	1	1	1	1	1	1	1	1	1	1	1	1	1	1	1	1	1	1	1	1	1	1	1	1	1	1	1	1	1	1	1	1	1	1
GO:0031056_regulation of histone modification	5.56621e-05	0.866534	1	1	1	0.673593	0.866534	1	1	1	1	1	0.582982	1	1	0.810109	1	1	1	1	1	1	0.582982	1	1	1	1	1	0.93643	1	1	1	1	1	0.582982	1	1	1	1	0.994248	1	1	1	1	1	1	1	1	1
GO:0031057_negative regulation of histone modification	1	1	1	1	1	1	1	1	1	1	1	1	1	1	1	1	1	1	1	1	1	1	1	1	1	1	1	1	1	1	1	1	1	1	1	1	1	1	1	1	1	1	1	1	1	1	1	1	1
GO:0031058_positive regulation of histone modification	2.00172e-05	0.785522	1	1	1	0.5956	1	1	1	1	1	1	0.905035	1	1	0.785522	1	1	1	1	1	1	0.5956	1	1	1	1	1	0.806403	1	1	1	1	1	1	1	1	1	1	1	1	1	1	1	1	1	1	1	1
GO:0031060_regulation of histone methylation	0.724787	0.82228	1	1	1	1	1	1	1	1	1	1	1	1	1	1	1	1	1	1	1	1	1	1	1	1	1	1	1	1	1	1	1	1	1	1	1	1	1	1	1	1	1	1	1	1	1	1	1
GO:0031069_hair follicle morphogenesis	0.0216723	1	0.531868	1	1	0.997399	1	1	1	1	0.496575	1	1	1	1	1	1	0.711108	1	1	1	1	1	1	1	1	1	1	1	1	0.531868	0.659146	1	1	1	1	1	1	1	0.496575	1	1	1	1	1	1	0.535905	1	1
GO:0031076_embryonic camera-type eye development	1	1	1	1	1	0.953868	1	1	1	1	1	1	1	1	1	1	1	1	1	1	1	1	1	1	0.643422	1	1	1	1	1	1	1	1	1	1	1	1	1	1	1	1	1	1	1	1	1	1	1	1
GO:0031098_stress-activated protein kinase signaling cascade	1.42753e-13	1	1	1	1	0.0415391	0.948601	0.173891	0.70582	1	1	1	1	1	1	1	1	0.715868	1	1	0.830436	1	0.173891	1	1	1	1	1	1	1	0.948601	0.706961	1	1	0.861972	0.706961	1	0.70582	1	0.17796	1	0.861972	1	1	1	1	0.701446	1	1
GO:0031109_microtubule polymerization or depolymerization	1	1	1	1	1	1	1	1	1	1	1	1	1	1	1	1	1	1	1	1	1	1	1	1	1	1	1	1	1	1	1	1	1	1	1	1	1	1	1	1	1	1	1	1	1	1	1	1	1
GO:0031110_regulation of microtubule polymerization or depolymerization	1	1	1	1	1	1	1	1	1	1	1	1	1	1	1	1	1	1	1	1	1	1	1	1	1	1	1	1	1	1	1	1	1	1	1	1	1	1	1	1	1	1	1	1	1	1	1	1	1
GO:0031122_cytoplasmic microtubule organization	1	1	1	1	1	1	1	1	1	1	1	1	1	1	1	1	1	1	1	1	1	1	1	1	1	1	1	1	1	1	1	1	1	1	1	1	1	1	1	1	1	1	1	1	1	1	1	1	1
GO:0031123_RNA 3'-end processing	1	1	1	1	1	1	1	1	1	1	1	1	1	1	1	1	1	1	1	1	1	1	1	1	1	1	1	1	1	1	1	1	1	1	1	1	1	1	1	1	1	1	1	1	1	1	1	1	1
GO:0031124_mRNA 3'-end processing	1	1	1	1	1	1	1	1	1	1	1	1	1	1	1	1	1	1	1	1	1	1	1	1	1	1	1	1	1	1	1	1	1	1	1	1	1	1	1	1	1	1	1	1	1	1	1	1	1
GO:0031128_developmental induction	1	1	0.673608	0.79799	1	0.00122299	1	1	1	1	1	0.000297767	1	1	1	1	1	0.844938	1	1	1	1	1	0.673608	0.79799	1	1	1	1	1	1	1	1	1	1	1	1	0.783184	1	0.586271	1	1	1	1	1	1	1	1	1
GO:0031145_anaphase-promoting complex-dependent proteasomal ubiquitin-dependent protein catabolic process	0.0870561	1	1	1	1	1	1	1	1	0.0870561	1	1	1	1	1	1	1	1	1	1	1	1	1	1	1	1	1	1	0.892541	1	1	0.967108	1	1	1	1	1	1	1	1	1	1	1	1	1	1	1	1	1
GO:0031214_biomineral tissue development	0.00350712	1	0.756912	0.428078	1	0.000140396	1	1	0.971198	1	0.552178	0.428078	1	1	0.756912	1	1	1	0.865497	1	1	1	0.537422	0.841992	0.428078	1	0.750709	1	1	1	1	1	1	1	1	1	1	1	0.598252	1	0.428078	1	1	1	1	1	0.841992	1	1
GO:0031279_regulation of cyclase activity	0.69213	1	0.974014	1	1	1	1	1	1	1	1	1	1	1	1	0.974014	1	1	1	1	1	1	1	1	1	1	1	1	1	1	1	1	1	1	1	1	1	1	1	1	0.0933947	0.0199399	1	1	1	1	1	1	0.827466
GO:0031281_positive regulation of cyclase activity	0.144193	1	0.847502	1	1	1	1	1	1	1	1	1	1	1	1	0.847502	1	1	0.983522	1	1	1	1	1	1	1	1	1	1	1	1	1	1	1	1	1	1	1	1	1	0.0348849	0.0348849	1	1	1	1	1	1	1
GO:0031294_lymphocyte costimulation	0.000314068	1	1	1	1	1	2.28391e-12	1	1	1	1	1	1	1	1	1	1	0.0832482	1	1	1	0.0145469	0.809714	0.403912	1	1	1	1	8.69135e-05	6.76123e-06	1	0.064816	1	3.3431e-08	1	1	0.30871	1	1	0.411835	1	0.0647694	1	1	1	1	1	1	1
GO:0031295_T cell costimulation	0.000280688	1	1	1	1	1	2.07948e-12	1	1	1	1	1	1	1	1	1	1	0.0808794	1	1	1	0.0145601	0.798761	0.39812	1	1	1	1	8.18183e-05	6.36079e-06	1	0.0629575	1	3.00029e-08	1	1	0.304223	1	1	0.401371	1	0.0621318	1	1	1	1	1	1	1
GO:0031330_negative regulation of cellular catabolic process	2.53383e-05	1	1	1	1	1	1	0.754249	1	0.653701	1	1	1	1	1	1	1	1	1	1	1	0.754249	1	1	1	1	1	1	1	1	1	1	1	1	0.731431	1	1	1	1	0.648905	1	0.754249	0.388351	1	1	1	1	1	1
GO:0031333_negative regulation of protein complex assembly	0.0884229	1	1	1	1	1	1	1	1	1	1	1	1	1	1	1	1	1	1	1	1	1	1	1	1	1	1	1	1	1	1	1	1	1	1	1	1	1	1	1	1	1	1	1	1	1	1	1	1
GO:0031344_regulation of cell projection organization	9.90839e-06	1	0.324785	0.577719	1	0.725393	0.577719	0.663666	1	1	1	1	1	0.936768	0.663666	0.936768	1	1	1	1	1	0.663666	0.540159	0.988346	0.701314	0.540159	1	1	1	1	0.88955	1	0.701314	0.88955	0.577719	1	0.577719	0.693017	1	1	0.663666	0.988346	1	1	1	0.758842	1	1	1
GO:0031345_negative regulation of cell projection organization	0.115029	1	1	1	1	1	1	1	1	1	1	1	1	1	1	1	1	1	1	1	1	1	1	1	1	1	1	1	1	1	1	1	0.712961	1	0.712961	1	1	1	1	1	1	1	1	1	1	1	1	1	1
GO:0031346_positive regulation of cell projection organization	0.000130928	1	0.115899	1	1	1	0.483654	0.413327	1	1	1	1	1	0.841546	1	0.841546	1	1	1	1	1	0.413327	0.189647	1	1	0.645714	1	1	1	1	1	1	1	1	0.474237	1	1	0.530098	1	1	0.413327	1	1	1	1	0.645714	0.960677	1	1
GO:0031348_negative regulation of defense response	0.00611555	1	1	0.208035	0.436708	1	0.000471364	0.0643766	1	1	1	1	0.736395	1	1	0.533711	1	0.806588	1	1	1	9.69258e-06	1	1	1	1	1	1	0.666278	1	1	1	0.736395	0.267374	0.136019	0.203725	1	9.69258e-06	1	1	0.226807	1	1	1	0.799032	1	1	1	1
GO:0031396_regulation of protein ubiquitination	3.52166e-08	1	1	1	1	1	0.856662	1	1	1	1	1	1	1	1	1	1	1	1	1	1	1	1	1	1	0.677831	1	1	0.856662	1	1	0.537549	1	0.610475	1	1	1	1	1	1	1	1	1	1	1	1	1	1	1
GO:0031397_negative regulation of protein ubiquitination	0.0340002	1	1	1	1	1	1	1	1	1	1	1	1	1	1	1	1	1	1	1	1	1	1	1	1	1	1	1	0.765029	1	1	1	1	1	1	1	1	1	1	1	1	1	1	1	1	1	1	1	1
GO:0031398_positive regulation of protein ubiquitination	0.00315735	1	1	1	1	1	1	1	1	1	1	1	1	1	1	1	1	1	1	1	1	1	1	1	1	0.599803	1	1	0.994768	1	1	0.410447	1	1	1	1	1	1	1	1	1	1	1	1	1	1	1	1	1
GO:0031424_keratinization	1	1	1	1	1	1	1	1	1	1	1	1	1	1	1	1	1	1	1	1	1	1	1	1	1	1	1	1	1	1	1	1	1	1	1	1	1	1	1	1	1	1	1	1	1	1	1	1	1
GO:0031497_chromatin assembly	1	1	1	1	1	1	1	1	1	1	1	1	1	1	1	1	1	1	1	1	1	1	1	1	1	1	1	1	1	1	1	1	1	1	1	1	1	1	1	1	1	1	1	1	1	1	1	1	1
GO:0031503_protein complex localization	0.397883	1	1	1	1	1	0.698273	1	1	1	1	1	1	1	0.510142	1	1	1	1	1	1	1	1	1	1	1	0.504745	1	1	1	1	1	1	1	1	1	1	0.995374	1	1	1	1	1	1	1	1	1	1	1
GO:0031529_ruffle organization	1	1	1	1	1	1	1	1	1	1	1	1	1	1	1	1	1	1	1	1	1	1	1	1	1	1	1	1	1	1	1	1	1	1	1	1	1	1	1	1	1	1	1	1	1	1	1	1	1
GO:0031532_actin cytoskeleton reorganization	0.00107448	1	0.991166	1	1	1	0.991166	1	1	1	1	0.792484	1	1	1	0.991166	1	1	1	1	1	1	0.792484	1	1	1	1	1	1	1	1	1	1	1	1	1	1	1	1	1	1	1	1	1	1	1	1	1	1
GO:0031570_DNA integrity checkpoint	1.25041e-14	1	1	1	1	1	0.968948	1	1	1	1	1	1	0.490379	0.362228	1	1	1	1	1	1	0.490379	1	1	1	1	1	1	0.762664	1	1	0.32732	1	1	1	1	1	1	1	0.147806	1	1	1	1	1	1	1	1	1
GO:0031571_mitotic G1 DNA damage checkpoint	0.00120511	1	1	1	0.895303	1	0.896355	1	1	1	1	1	1	1	0.888917	1	1	1	1	1	1	0.888917	1	1	1	1	1	1	0.575992	1	0.895303	0.588834	1	1	1	1	1	1	1	0.847845	1	1	1	0.888917	1	1	0.896355	1	1
GO:0031572_G2 DNA damage checkpoint	0.00068771	1	1	1	1	1	1	1	1	1	1	1	1	0.104805	1	1	1	1	1	1	1	1	1	1	1	1	1	1	1	1	1	1	1	1	1	1	1	1	1	0.686349	1	1	1	1	1	1	1	1	1
GO:0031577_spindle checkpoint	0.269433	1	1	1	1	1	1	1	1	0.280091	1	1	1	1	1	1	1	1	1	1	1	1	1	1	1	1	1	1	1	1	1	1	1	1	1	1	1	1	1	1	1	1	1	1	1	1	1	1	1
GO:0031623_receptor internalization	0.555859	1	1	1	1	1	1	1	1	1	1	1	1	1	0.555859	1	1	1	0.773871	1	1	1	0.555859	0.700114	1	1	0.555859	1	1	1	1	1	1	1	0.555859	0.9593	1	1	1	1	1	0.170011	1	1	1	1	1	1	1
GO:0031638_zymogen activation	1.67551e-06	1	0.715381	0.984167	1	1	0.841244	1	0.937639	0.847153	1	1	1	1	0.453801	1	1	1	1	1	1	1	1	1	1	1	1	1	1	1	1	0.111679	0.462794	1	1	1	1	0.453801	1	1	0.769643	1	1	1	0.515733	1	1	1	1
GO:0031644_regulation of neurological system process	1	1	1	1	1	1	0.276429	1	1	1	1	1	1	1	1	1	1	1	1	1	1	1	1	1	1	1	1	1	1	0.585004	1	1	1	1	1	1	1	1	1	1	1	1	1	1	1	1	1	1	0.514349
GO:0031647_regulation of protein stability	2.92432e-09	1	1	1	1	1	1	1	1	1	1	1	1	1	1	1	1	1	1	1	1	1	1	1	1	1	1	1	1	1	1	0.263598	1	1	1	1	1	1	1	1	1	1	1	1	1	1	1	1	1
GO:0031663_lipopolysaccharide-mediated signaling pathway	0.0020563	1	1	0.725652	1	1	0.00923111	0.917086	0.692871	1	1	1	1	1	1	1	1	1	1	0.283242	0.014503	1	1	1	1	1	1	1	1	1	1	1	1	0.182111	0.79936	0.725652	1	1	1	1	1	1	1	1	1	1	1	1	1
GO:0031668_cellular response to extracellular stimulus	9.86055e-07	0.884929	1	1	1	1	0.646144	1	0.474877	1	1	1	1	1	1	1	0.874332	1	0.902317	1	1	1	1	0.0640759	0.0410662	1	0.874332	1	1	1	0.690539	1	1	1	0.439367	0.156142	0.235139	1	1	0.515049	0.0165372	0.402043	0.628086	1	0.798383	1	1	1	1
GO:0031669_cellular response to nutrient levels	3.47058e-05	0.874293	1	1	1	1	0.600461	1	0.98897	1	1	1	1	1	1	1	0.856854	1	0.890948	1	1	1	1	0.0434685	0.0317982	1	1	1	1	1	0.679603	1	1	1	0.329039	0.120494	0.199875	0.98897	1	0.499867	0.0317982	0.329039	0.611824	1	0.716915	1	1	1	1
GO:0031929_TOR signaling	0.0252766	1	1	1	1	1	1	1	1	1	1	1	1	1	1	1	1	1	1	1	1	1	1	1	1	1	1	1	1	1	1	1	1	1	1	1	1	1	1	1	1	1	1	1	1	1	1	1	1
GO:0031952_regulation of protein autophosphorylation	0.00317593	1	1	1	1	1	1	1	1	1	1	1	1	1	1	1	1	1	1	1	1	1	1	0.974515	1	1	1	1	1	1	1	1	1	1	1	1	1	1	1	1	1	1	1	1	1	1	1	1	1
GO:0031960_response to corticosteroid	5.678e-08	1	1	1	1	1	0.56637	0.586942	0.508681	1	1	1	1	1	1	0.826117	1	1	1	1	1	1	1	1	1	1	1	1	1	0.708652	1	0.508681	0.508681	1	0.620719	1	1	0.130913	1	1	0.565846	1	1	0.618264	0.182571	1	0.935609	1	1
GO:0032006_regulation of TOR signaling	0.0583061	1	1	1	1	1	1	1	1	1	1	1	1	1	1	1	1	1	1	1	1	1	1	1	1	1	1	1	1	1	1	1	1	1	1	1	1	1	1	1	1	1	1	1	1	1	1	1	1
GO:0032012_regulation of ARF protein signal transduction	1	1	0.634201	1	1	1	1	1	1	1	1	1	1	1	1	1	1	1	1	1	1	1	1	1	1	1	1	1	1	1	1	1	1	1	1	1	1	1	1	1	1	1	1	1	1	1	1	1	1
GO:0032015_regulation of Ran protein signal transduction	1	1	0.634201	1	1	1	1	1	1	1	1	1	1	1	1	1	1	1	1	1	1	1	1	1	1	1	1	1	1	1	1	1	1	1	1	1	1	1	1	1	1	1	1	1	1	1	1	1	1
GO:0032069_regulation of nuclease activity	2.07807e-06	1	1	1	1	1	1	1	1	1	1	1	1	1	1	1	1	1	1	1	1	1	1	1	1	1	1	1	1	1	1	1	1	1	1	1	1	1	1	1	1	1	1	1	1	1	1	1	1
GO:0032075_positive regulation of nuclease activity	8.17034e-06	1	1	1	1	1	1	1	1	1	1	1	1	1	1	1	1	1	1	1	1	1	1	1	1	1	1	1	1	1	1	1	1	1	1	1	1	1	1	1	1	1	1	1	1	1	1	1	1
GO:0032088_negative regulation of NF-kappaB transcription factor activity	1	1	1	1	1	1	0.477138	1	1	1	1	1	1	1	1	1	1	1	1	1	1	1	1	1	1	1	1	1	1	1	1	1	1	1	1	1	1	1	1	1	1	1	1	1	1	1	1	1	1
GO:0032091_negative regulation of protein binding	0.00180294	1	1	1	1	1	1	1	1	1	1	1	1	1	1	1	1	1	1	1	1	1	1	0.918489	1	1	1	1	1	1	1	1	1	1	0.850297	1	1	1	1	1	1	1	0.850297	1	1	1	1	1	1
GO:0032092_positive regulation of protein binding	1	1	1	1	1	1	1	1	1	1	1	1	1	1	1	1	1	1	1	1	1	1	1	1	1	1	1	1	1	1	1	1	1	1	1	1	1	1	1	1	1	1	1	1	1	1	1	1	1
GO:0032094_response to food	0.00317593	1	1	1	1	1	1	1	1	1	1	1	1	1	1	1	1	1	1	1	1	1	1	1	1	1	1	1	1	1	1	1	1	1	0.381611	1	0.619126	1	1	1	0.00351274	0.463511	1	1	1	1	1	1	1
GO:0032102_negative regulation of response to external stimulus	3.10045e-05	1	1	0.358857	0.530863	0.637821	0.000603134	0.212792	0.92554	1	1	1	1	1	1	0.656512	1	1	0.282384	0.329813	0.4864	0.0025783	1	1	1	1	1	1	1	1	1	1	0.951482	0.19402	0.0207929	0.0187756	1	0.00194934	1	1	0.00641264	1	0.508844	1	0.0207929	1	1	1	1
GO:0032104_regulation of response to extracellular stimulus	0.0165214	1	1	1	1	1	1	1	1	1	1	1	1	1	1	1	1	1	1	1	1	1	1	1	1	1	1	1	1	1	1	1	1	1	1	1	1	1	1	1	0.295162	1	1	1	1	1	1	1	1
GO:0032107_regulation of response to nutrient levels	0.0165214	1	1	1	1	1	1	1	1	1	1	1	1	1	1	1	1	1	1	1	1	1	1	1	1	1	1	1	1	1	1	1	1	1	1	1	1	1	1	1	0.295162	1	1	1	1	1	1	1	1
GO:0032147_activation of protein kinase activity	1.97304e-14	0.914719	0.00623773	0.496712	1	0.813004	0.0849515	0.0333996	1	1	1	0.0771897	1	1	0.536647	1	1	1	1	1	1	0.391493	0.371971	1	0.16778	1	0.973894	1	1	1	0.250548	0.000750722	1	1	0.496712	1	1	0.487542	1	0.831483	0.0771897	0.667244	1	1	1	1	0.391493	1	1
GO:0032200_telomere organization	6.80857e-18	1	1	1	1	1	1	1	1	0.829742	0.562707	1	1	0.702942	0.577984	1	0.76735	1	1	1	1	1	1	1	1	1	1	1	1	1	1	0.941428	1	1	1	1	1	1	1	0.0743431	1	1	1	1	1	1	0.148854	1	1
GO:0032228_regulation of synaptic transmission, GABAergic	0.455974	1	0.106263	1	0.53015	1	1	1	1	1	1	1	1	1	1	1	1	1	1	1	1	1	1	1	1	1	1	1	1	1	1	0.893436	1	1	1	1	1	1	1	1	1	1	1	1	1	1	0.106263	1	1
GO:0032231_regulation of actin filament bundle assembly	1	1	1	1	1	1	1	1	1	0.960043	1	1	1	1	0.779505	1	1	1	1	1	1	1	1	0.913986	1	1	1	1	1	1	1	0.0500014	1	1	1	1	1	1	1	1	1	1	1	1	1	1	1	1	1
GO:0032233_positive regulation of actin filament bundle assembly	1	1	1	1	1	1	1	1	1	1	1	1	1	1	1	1	1	1	1	1	1	1	1	1	1	1	1	1	1	1	1	1	1	1	1	1	1	1	1	1	1	1	1	1	1	1	1	1	1
GO:0032259_methylation	1	1	1	1	1	1	1	1	1	1	1	1	1	1	1	1	1	1	1	1	1	1	1	1	1	1	1	1	1	1	1	1	1	1	1	1	1	1	1	1	1	1	1	1	1	0.193334	1	1	1
GO:0032271_regulation of protein polymerization	0.915146	1	1	1	1	1	1	1	1	1	1	1	1	1	1	1	1	1	1	1	1	1	1	1	1	1	1	1	1	1	1	1	1	1	1	1	1	1	1	1	1	1	1	1	1	1	1	1	1
GO:0032272_negative regulation of protein polymerization	1	1	1	1	1	1	1	1	1	1	1	1	1	1	1	1	1	1	1	1	1	1	1	1	1	1	1	1	1	1	1	1	1	1	1	1	1	1	1	1	1	1	1	1	1	1	1	1	1
GO:0032273_positive regulation of protein polymerization	0.933102	1	1	1	1	1	1	1	1	1	1	1	0.933102	1	1	1	1	1	1	1	1	1	1	1	1	1	1	1	1	1	1	1	1	1	1	1	1	1	1	1	1	1	1	1	1	0.933102	1	1	1
GO:0032330_regulation of chondrocyte differentiation	0.128038	1	1	0.849511	1	0.000163027	1	1	1	0.76774	1	0.00836454	1	1	1	1	1	0.107542	1	1	1	1	0.0132089	0.668198	0.849511	1	1	1	1	1	1	1	0.849511	1	1	1	0.510362	1	1	1	1	1	1	1	1	1	1	1	1
GO:0032355_response to estradiol	3.64293e-13	1	1	1	1	0.243941	0.467253	1	1	1	1	0.467253	1	1	1	1	1	0.467253	1	1	1	1	1	1	1	1	1	1	1	1	0.573141	0.455711	1	0.467253	1	1	0.573141	1	0.542667	0.798726	1	1	1	1	1	1	0.724552	1	1
GO:0032370_positive regulation of lipid transport	0.00120347	1	1	0.712227	1	0.30915	0.443533	0.890115	1	1	1	1	1	1	1	1	1	0.203371	1	0.300975	1	1	1	0.522901	1	0.890115	1	1	1	1	1	1	1	1	0.000347124	0.000347124	1	0.674816	0.422184	1	1	1	1	1	0.203371	1	1	1	1
GO:0032387_negative regulation of intracellular transport	0.00098165	1	1	1	1	0.437095	0.312327	1	1	1	1	1	1	1	1	1	1	1	1	1	1	1	1	1	1	1	0.17765	1	1	1	0.933099	1	1	1	1	1	0.933099	1	1	1	1	1	1	1	1	1	1	1	1
GO:0032392_DNA geometric change	4.88413e-06	1	1	1	1	1	1	1	1	1	1	1	1	1	1	1	1	1	1	1	1	1	1	1	1	1	1	1	1	1	1	1	1	1	1	1	1	1	1	1	1	1	1	1	1	1	1	1	1
GO:0032409_regulation of transporter activity	0.0418287	0.713779	1	1	1	0.996796	1	1	1	1	1	1	1	1	1	1	1	1	0.713779	1	1	1	1	1	1	0.0774266	0.00195063	1	1	1	1	1	1	1	1	1	1	1	0.849438	1	1	0.00528426	1	1	1	0.849438	1	1	1
GO:0032410_negative regulation of transporter activity	1	1	1	1	1	1	1	1	1	1	1	1	1	1	1	1	1	1	1	1	1	1	1	1	1	1	0.915564	1	1	1	1	1	1	1	1	1	1	1	1	1	1	1	1	1	1	1	1	1	1
GO:0032411_positive regulation of transporter activity	0.251376	1	1	1	1	1	1	1	1	1	1	1	1	1	1	1	1	1	0.251376	1	1	1	1	1	1	0.598897	0.0427887	1	1	1	1	1	1	1	1	1	1	1	1	1	1	0.251376	1	1	1	1	1	1	1
GO:0032412_regulation of ion transmembrane transporter activity	0.950715	0.846854	1	1	1	0.950715	1	1	1	1	1	1	1	1	1	1	1	1	0.846854	1	1	1	1	1	1	0.0804006	0.00101506	1	1	1	1	1	1	1	1	1	1	1	0.897354	1	1	0.00279373	1	1	1	0.897354	1	1	1
GO:0032413_negative regulation of ion transmembrane transporter activity	1	1	1	1	1	1	1	1	1	1	1	1	1	1	1	1	1	1	1	1	1	1	1	1	1	1	0.979243	1	1	1	1	1	1	1	1	1	1	1	1	1	1	1	1	1	1	1	1	1	1
GO:0032414_positive regulation of ion transmembrane transporter activity	1	1	1	1	1	1	1	1	1	1	1	1	1	1	1	1	1	1	0.291292	1	1	1	1	1	1	0.702511	0.0258471	1	1	1	1	1	1	1	1	1	1	1	1	1	1	0.291292	1	1	1	1	1	1	1
GO:0032418_lysosome localization	1	1	1	1	1	1	1	1	1	1	1	1	1	1	1	0.855584	1	1	1	1	1	1	1	1	1	1	1	1	1	1	0.855584	1	1	1	1	1	1	1	1	1	1	0.752041	1	1	1	1	1	1	1
GO:0032434_regulation of proteasomal ubiquitin-dependent protein catabolic process	4.29794e-09	0.401655	1	1	1	0.991578	1	1	1	0.110748	1	0.689548	1	1	1	1	1	1	1	1	0.959392	1	1	1	1	1	1	1	1	1	1	0.563637	1	1	0.518902	1	1	1	1	0.401655	1	1	0.283028	1	1	1	1	1	1
GO:0032435_negative regulation of proteasomal ubiquitin-dependent protein catabolic process	1	1	1	1	1	1	1	1	1	0.430427	1	1	1	1	1	1	1	1	1	1	1	1	1	1	1	1	1	1	1	1	1	1	1	1	1	1	1	1	1	1	1	1	0.276361	1	1	1	1	1	1
GO:0032436_positive regulation of proteasomal ubiquitin-dependent protein catabolic process	1.40341e-10	0.879548	1	1	1	1	1	1	0.989811	1	1	1	1	1	1	1	1	1	1	1	0.7622	1	1	1	1	1	1	1	1	1	1	0.279358	1	1	0.279358	1	1	1	1	1	1	1	1	1	1	1	0.84988	1	1
GO:0032459_regulation of protein oligomerization	0.00231908	1	1	1	1	1	1	1	1	1	1	1	1	1	1	1	1	1	1	1	1	1	1	1	1	1	1	1	1	1	0.513682	1	1	1	1	1	1	1	1	0.492704	1	1	1	1	1	1	1	1	1
GO:0032465_regulation of cytokinesis	1	1	1	1	1	1	1	1	1	1	1	1	1	1	1	1	1	1	1	1	1	1	1	1	1	1	1	1	1	1	1	1	1	1	1	1	1	1	1	1	1	1	1	1	1	1	1	1	1
GO:0032467_positive regulation of cytokinesis	1	1	1	1	1	1	1	1	1	1	1	1	1	1	1	1	1	1	1	1	1	1	1	1	1	1	1	1	1	1	1	1	1	1	1	1	1	1	1	1	1	1	1	1	1	1	1	1	1
GO:0032479_regulation of type I interferon production	8.0164e-07	1	1	1	1	0.761859	0.024776	1	1	1	1	1	1	1	1	1	1	1	1	1	1	0.717344	1	1	1	1	1	1	1	1	1	1	1	0.109004	1	1	1	0.340521	1	1	1	1	1	1	1	1	1	1	1
GO:0032480_negative regulation of type I interferon production	1	1	1	1	1	1	0.0158456	1	1	1	1	1	1	1	1	1	1	1	1	1	1	0.269298	1	1	1	1	1	1	1	1	1	1	1	0.252086	1	1	1	1	1	1	1	1	1	1	1	1	1	1	1
GO:0032481_positive regulation of type I interferon production	8.85843e-08	1	1	1	1	1	1	1	1	1	1	1	1	1	1	1	1	1	1	1	1	1	1	1	1	1	1	1	1	1	1	1	1	1	1	1	1	0.418764	1	1	1	1	1	1	1	1	1	1	1
GO:0032482_Rab protein signal transduction	1	1	1	1	1	1	1	1	1	1	1	1	1	1	1	1	1	1	1	1	1	1	1	1	1	1	1	1	1	1	1	1	1	1	1	1	1	1	1	1	1	1	1	1	1	1	1	1	1
GO:0032483_regulation of Rab protein signal transduction	1	1	0.634201	1	1	1	1	1	1	1	1	1	1	1	1	1	1	1	1	1	1	1	1	1	1	1	1	1	1	1	1	1	1	1	1	1	1	1	1	1	1	1	1	1	1	1	1	1	1
GO:0032485_regulation of Ral protein signal transduction	1	1	0.634201	1	1	1	1	1	1	1	1	1	1	1	1	1	1	1	1	1	1	1	1	1	1	1	1	1	1	1	1	1	1	1	1	1	1	1	1	1	1	1	1	1	1	1	1	1	1
GO:0032487_regulation of Rap protein signal transduction	1	1	0.641794	1	1	1	1	1	1	1	1	1	1	1	1	1	1	1	1	1	1	1	1	1	1	1	1	1	1	1	1	1	1	1	1	1	1	1	1	1	1	1	1	1	1	1	1	1	1
GO:0032489_regulation of Cdc42 protein signal transduction	1	1	0.377529	1	1	1	1	1	1	1	1	1	1	1	1	1	1	1	1	1	1	1	1	1	1	1	1	1	1	1	1	1	1	1	0.192729	0.161363	1	1	1	1	1	1	1	1	1	1	1	1	1
GO:0032507_maintenance of protein location in cell	0.278212	0.679262	1	1	1	1	0.679262	1	1	0.679262	1	1	1	1	1	1	1	1	1	1	1	1	1	1	1	1	1	1	1	1	1	1	1	1	1	1	1	1	1	1	1	1	1	1	1	1	0.679262	1	1
GO:0032508_DNA duplex unwinding	3.29874e-06	1	1	1	1	1	1	1	1	1	1	1	1	1	1	1	1	1	1	1	1	1	1	1	1	1	1	1	1	1	1	1	1	1	1	1	1	1	1	1	1	1	1	1	1	1	1	1	1
GO:0032526_response to retinoic acid	0.0694869	1	0.260874	1	1	1	1	0.484822	1	1	1	1	1	1	1	1	1	0.129983	1	1	1	1	1	0.767535	1	1	0.661355	1	1	1	0.661355	1	1	1	0.801556	0.464379	1	0.430956	1	1	0.767535	0.767535	1	1	1	1	1	1	1
GO:0032535_regulation of cellular component size	7.46572e-05	1	0.675089	1	1	1	1	0.933883	1	1	1	1	0.84074	1	0.84074	1	1	1	1	1	1	1	0.933883	1	1	1	1	1	1	1	1	1	1	1	0.675089	1	0.675089	1	1	0.84074	1	0.933883	1	1	1	0.873354	1	1	1
GO:0032543_mitochondrial translation	1	1	1	1	1	1	1	1	1	1	1	1	1	1	1	1	1	1	1	1	1	1	1	1	1	1	1	1	1	1	1	1	1	1	1	1	1	1	1	1	1	1	1	1	1	1	1	1	1
GO:0032570_response to progesterone	0.68565	1	1	1	1	1	1	1	1	1	1	1	1	1	1	1	1	1	1	1	1	1	1	0.703792	1	1	1	1	1	1	0.703792	1	1	1	1	1	1	1	1	1	1	1	1	1	1	1	1	1	1
GO:0032602_chemokine production	0.0216999	1	1	0.973118	1	1	0.0216999	1	1	1	1	1	1	1	1	1	1	1	1	1	1	1	1	1	1	1	1	1	1	1	0.59689	1	1	1	1	1	1	0.148606	1	1	1	1	1	1	1	1	1	1	1
GO:0032606_type I interferon production	1.16609e-06	1	1	1	1	0.800248	0.0241459	1	1	1	1	1	1	1	1	1	1	1	1	1	1	0.737397	1	1	1	1	1	1	1	1	1	1	1	0.118002	1	1	1	0.35913	1	1	1	1	1	1	1	1	1	1	1
GO:0032608_interferon-beta production	1	1	1	1	1	1	0.708999	1	1	1	1	1	1	1	1	1	1	1	1	1	1	1	1	1	1	1	1	1	1	1	1	1	1	1	1	1	1	1	1	1	1	1	1	1	1	1	1	1	1
GO:0032609_interferon-gamma production	0.357426	1	1	0.760497	1	1	5.68794e-06	1	1	1	1	1	1	1	1	1	1	1	1	1	1	0.000263847	1	1	1	1	1	1	0.00637158	0.358658	1	1	1	0.025844	1	1	1	1	1	1	1	1	1	1	1	1	1	1	1
GO:0032611_interleukin-1 beta production	1	1	1	1	1	1	0.613868	1	1	1	1	1	1	1	1	1	1	1	1	1	1	1	1	0.697757	1	1	1	1	1	1	1	1	0.910517	0.980076	0.945666	0.206652	1	0.206652	1	1	1	1	1	1	1	1	1	1	1
GO:0032612_interleukin-1 production	1	1	1	1	1	1	0.655013	1	1	1	1	1	1	1	1	1	1	1	1	1	1	1	1	0.722229	1	1	1	1	1	1	1	1	0.951838	1	1	0.268707	1	0.268707	1	1	1	1	1	1	1	1	1	1	1
[truncated: 1,935 more rows]
[truncated: 206 more columns]
