# Supplementary material for: Discover the network mechanisms underlying the connections between aging and age-related diseases
Source: Sci Rep. 2016 Sep 1;6:32566. doi: 10.1038/srep32566 (PMC5007654; doi:10.1038/srep32566)
Supplement: Supplementary Dataset 7 [file srep32566-s8.xls]

## Sheet: specific.ARD.eMN
Dataset S7 - ARD specific eMNs
subnetwork	disease	pvalue	fdr
GO:1901293_nucleoside phosphate biosynthetic process	Alzheimer's disease	1.78732e-08	2.04433e-06
GO:0002688_regulation of leukocyte chemotaxis	Type 2 diabetes	1.84715e-08	2.07963e-06
GO:0033045_regulation of sister chromatid segregation	Breast cancer	6.81604e-08	5.29132e-06
GO:0017156_calcium ion-dependent exocytosis	Cholesterol	1.93253e-07	1.10258e-05
GO:0008033_tRNA processing	Prostate cancer	3.14721e-07	1.55983e-05
GO:0030888_regulation of B cell proliferation	Breast cancer	9.84157e-07	3.54773e-05
GO:1903309_negative regulation of chromatin modification	Breast cancer	1.72031e-06	5.19739e-05
GO:1903792_negative regulation of anion transport	Type 2 diabetes	2.9993e-06	7.69623e-05
GO:0010965_regulation of mitotic sister chromatid separation	Breast cancer	3.14097e-06	7.94625e-05
GO:0033047_regulation of mitotic sister chromatid segregation	Breast cancer	3.43823e-06	8.50414e-05
hsa04070_Phosphatidylinositol signaling system	Type 2 diabetes	3.9476e-06	9.3526e-05
GO:0031124_mRNA 3'-end processing	Breast cancer	4.21951e-06	9.79476e-05
GO:0009593_detection of chemical stimulus	C-reactive protein	5.82216e-06	0.000123736
GO:0032006_regulation of TOR signaling	Breast cancer	8.96196e-06	0.000168493
GO:0006672_ceramide metabolic process	Type 2 diabetes	9.30408e-06	0.000173337
GO:0035097_histone methyltransferase complex	Breast cancer	1.03835e-05	0.000187803
hsa00240_Pyrimidine metabolism	Colorectal cancer	1.39474e-05	0.000232859
GO:0022803_passive transmembrane transporter activity	Alzheimer's disease	2.06677e-05	0.000307419
GO:0003684_damaged DNA binding	Prostate cancer	2.72369e-05	0.000376775
GO:2000401_regulation of lymphocyte migration	Alzheimer's disease	3.33145e-05	0.000437006
GO:0030071_regulation of mitotic metaphase/anaphase transition	Breast cancer	4.09428e-05	0.000506101
GO:0051385_response to mineralocorticoid	Breast cancer	4.27265e-05	0.000521468
GO:1902099_regulation of metaphase/anaphase transition of cell cycle	Breast cancer	4.40567e-05	0.000532957
GO:0006271_DNA strand elongation involved in DNA replication	Colorectal cancer	6.08898e-05	0.000679429
GO:0006401_RNA catabolic process	Breast cancer	6.29448e-05	0.000696579
GO:0035194_posttranscriptional gene silencing by RNA	Breast cancer	6.41841e-05	0.000706093
GO:0021517_ventral spinal cord development	Type 2 diabetes	7.13845e-05	0.000763314
GO:1901989_positive regulation of cell cycle phase transition	Breast cancer	7.5656e-05	0.000794541
GO:0000956_nuclear-transcribed mRNA catabolic process	Breast cancer	7.77197e-05	0.000809756
GO:0000289_nuclear-transcribed mRNA poly(A) tail shortening	Breast cancer	0.00010214	0.000989198
GO:0015267_channel activity	Alzheimer's disease	0.000104879	0.00100815
GO:0010712_regulation of collagen metabolic process	Cholesterol	0.000124116	0.00113664
GO:0021515_cell differentiation in spinal cord	Type 2 diabetes	0.000125781	0.00114805
GO:1903076_regulation of protein localization to plasma membrane	Cholesterol	0.000127742	0.00115945
GO:0021532_neural tube patterning	Prostate cancer	0.000128042	0.00116136
GO:0030219_megakaryocyte differentiation	Rheumatoid arthritis	0.000160615	0.00136891
GO:0019083_viral transcription	Breast cancer	0.000162258	0.00137925
GO:0017137_Rab GTPase binding	Prostate cancer	0.000229795	0.00178179
GO:0007405_neuroblast proliferation	Colorectal cancer	0.00024665	0.00188525
GO:0005109_frizzled binding	Type 2 diabetes	0.000272813	0.00203331
GO:0031577_spindle checkpoint	Breast cancer	0.000280425	0.00207314
GO:0070228_regulation of lymphocyte apoptotic process	Breast cancer	0.00034946	0.00244284
GO:0032465_regulation of cytokinesis	Breast cancer	0.000373522	0.00256753
GO:0006402_mRNA catabolic process	Breast cancer	0.000405294	0.00272445
GO:0090175_regulation of establishment of planar polarity	Breast cancer	0.000476447	0.00307307
GO:0031594_neuromuscular junction	Alzheimer's disease	0.000489188	0.00313816
GO:0010508_positive regulation of autophagy	Parkinson's disease	0.00055415	0.00343967
GO:0051985_negative regulation of chromosome segregation	Breast cancer	0.000575445	0.00353353
GO:0035773_insulin secretion involved in cellular response to glucose stimulus	Cholesterol	0.000606026	0.0036694
GO:0005743_mitochondrial inner membrane	Obesity	0.000610636	0.00368917
GO:0046332_SMAD binding	Prostate cancer	0.000644977	0.00383701
GO:0031985_Golgi cisterna	Alzheimer's disease	0.000700548	0.00407863
GO:0048536_spleen development	Chronic lymphocytic leukemia	0.000707727	0.00410796
GO:0004712_protein serine/threonine/tyrosine kinase activity	Breast cancer	0.000711737	0.0041253
GO:0008306_associative learning	Breast cancer	0.000712415	0.00412835
GO:0021762_substantia nigra development	Breast cancer	0.000735294	0.00422381
GO:1990391_DNA repair complex	Pancreatic cancer	0.000740996	0.00424413
GO:0045047_protein targeting to ER	Prostate cancer	0.000752196	0.0042878
GO:0033048_negative regulation of mitotic sister chromatid segregation	Breast cancer	0.000792694	0.00446201
GO:0071695_anatomical structure maturation	Rheumatoid arthritis	0.000810783	0.00453979
GO:0007628_adult walking behavior	Parkinson's disease	0.000819451	0.00457407
GO:0045582_positive regulation of T cell differentiation	Breast cancer	0.000837376	0.00464533
GO:0043648_dicarboxylic acid metabolic process	Breast cancer	0.000905672	0.00492499
GO:0060441_epithelial tube branching involved in lung morphogenesis	Breast cancer	0.000924091	0.00499634
GO:0035383_thioester metabolic process	Type 2 diabetes	0.000935415	0.00504199
GO:0006312_mitotic recombination	Breast cancer	0.000957131	0.00512773
GO:0031128_developmental induction	Colorectal cancer	0.000957334	0.00512784
GO:0006220_pyrimidine nucleotide metabolic process	Colorectal cancer	0.000958051	0.00513108
GO:1900034_regulation of cellular response to heat	Breast cancer	0.000968224	0.00516856
GO:0002708_positive regulation of lymphocyte mediated immunity	Cholesterol	0.00105437	0.00549052
GO:0050869_negative regulation of B cell activation	Breast cancer	0.00111174	0.00570455
GO:0007098_centrosome cycle	Breast cancer	0.00112832	0.00577125
GO:0042455_ribonucleoside biosynthetic process	Prostate cancer	0.00115203	0.00585628
GO:0045621_positive regulation of lymphocyte differentiation	Breast cancer	0.00115237	0.00585741
GO:0005903_brush border	Type 2 diabetes	0.00117719	0.00594739
GO:0004540_ribonuclease activity	Pancreatic cancer	0.00119612	0.00601523
GO:0001843_neural tube closure	Breast cancer	0.00119757	0.00601789
GO:0031984_organelle subcompartment	Alzheimer's disease	0.001243	0.00618179
GO:0030036_actin cytoskeleton organization	Rheumatoid arthritis	0.00128017	0.00631039
GO:0015696_ammonium transport	Obesity	0.0013153	0.00644779
GO:0021522_spinal cord motor neuron differentiation	Type 2 diabetes	0.00133462	0.00652101
GO:0016893_endonuclease activity, active with either ribo- or deoxyribonucleic acids and producing 5'-phosphomonoesters	Colorectal cancer	0.00134287	0.00655084
GO:1901879_regulation of protein depolymerization	Breast cancer	0.00141247	0.00679374
GO:0005261_cation channel activity	Alzheimer's disease	0.00142362	0.00683507
GO:0031047_gene silencing by RNA	Breast cancer	0.00144609	0.00691006
GO:0006611_protein export from nucleus	Colorectal cancer	0.00150029	0.00709618
GO:1902100_negative regulation of metaphase/anaphase transition of cell cycle	Breast cancer	0.00150587	0.00711481
GO:0090501_RNA phosphodiester bond hydrolysis	Pancreatic cancer	0.00152716	0.00719645
hsa00500_Starch and sucrose metabolism	Type 2 diabetes	0.00152943	0.00720457
GO:0009156_ribonucleoside monophosphate biosynthetic process	Prostate cancer	0.00156517	0.00732647
GO:0008194_UDP-glycosyltransferase activity	Bone mineral density	0.00159318	0.00742363
GO:0006940_regulation of smooth muscle contraction	Hypertension	0.00160967	0.00747837
GO:0043596_nuclear replication fork	Colorectal cancer	0.00162135	0.00752528
GO:0072657_protein localization to membrane	Chronic lymphocytic leukemia	0.00166498	0.00767512
GO:0045841_negative regulation of mitotic metaphase/anaphase transition	Breast cancer	0.00171476	0.00784007
GO:0016597_amino acid binding	Hypertension	0.00171501	0.00784032
GO:0050684_regulation of mRNA processing	Breast cancer	0.00174995	0.00796044
GO:0090184_positive regulation of kidney development	Ovarian cancer	0.00180635	0.00813593
GO:0044450_microtubule organizing center part	Prostate cancer	0.00197778	0.00868288
GO:0019080_viral gene expression	Breast cancer	0.00198108	0.00869374
GO:2000242_negative regulation of reproductive process	Prostate cancer	0.00201879	0.00880899
GO:0055081_anion homeostasis	Colorectal cancer	0.0021042	0.00906825
GO:0046129_purine ribonucleoside biosynthetic process	Prostate cancer	0.00216138	0.00925722
GO:0034708_methyltransferase complex	Breast cancer	0.00218961	0.00934048
GO:0033046_negative regulation of sister chromatid segregation	Breast cancer	0.00225328	0.00953099
GO:0042451_purine nucleoside biosynthetic process	Prostate cancer	0.00228976	0.00964186
GO:0035064_methylated histone binding	Breast cancer	0.00232145	0.00973235
GO:0007094_mitotic spindle assembly checkpoint	Breast cancer	0.00234979	0.00982271
GO:0006614_SRP-dependent cotranslational protein targeting to membrane	Prostate cancer	0.00237315	0.00989412
GO:0009262_deoxyribonucleotide metabolic process	Colorectal cancer	0.00241942	0.0100356
GO:1900407_regulation of cellular response to oxidative stress	Breast cancer	0.00249846	0.0102696
GO:1903902_positive regulation of viral life cycle	Colorectal cancer	0.00265009	0.0107235
GO:1903727_positive regulation of phospholipid metabolic process	Breast cancer	0.00266124	0.0107594
GO:0005776_autophagic vacuole	Prostate cancer	0.00272873	0.0109518
GO:0032608_interferon-beta production	Rheumatoid arthritis	0.00280408	0.0111747
GO:0046006_regulation of activated T cell proliferation	Prostate cancer	0.00284304	0.0112825
GO:0043487_regulation of RNA stability	Cholesterol	0.00311586	0.0120772
GO:0002479_antigen processing and presentation of exogenous peptide antigen via MHC class I, TAP-dependent	Breast cancer	0.00321011	0.012346
GO:0006826_iron ion transport	Prostate cancer	0.00329423	0.0125795
GO:2000816_negative regulation of mitotic sister chromatid separation	Breast cancer	0.00335793	0.0127507
GO:1902495_transmembrane transporter complex	Alzheimer's disease	0.00341197	0.0128995
GO:0043488_regulation of mRNA stability	Cholesterol	0.00354493	0.013255
GO:1990104_DNA bending complex	Cholesterol	0.0036668	0.0135878
GO:0002532_production of molecular mediator involved in inflammatory response	Rheumatoid arthritis	0.00371417	0.0137152
GO:0071173_spindle assembly checkpoint	Breast cancer	0.00382738	0.0140104
GO:1903201_regulation of oxidative stress-induced cell death	Cholesterol	0.00383892	0.0140457
GO:0008542_visual learning	Breast cancer	0.00387198	0.014126
GO:0003151_outflow tract morphogenesis	Colorectal cancer	0.00401652	0.014505
GO:0003281_ventricular septum development	Colorectal cancer	0.00414169	0.0148551
GO:0016441_posttranscriptional gene silencing	Breast cancer	0.00418322	0.0149598
GO:1903729_regulation of plasma membrane organization	Cholesterol	0.00434305	0.0153754
GO:0070936_protein K48-linked ubiquitination	Breast cancer	0.00465385	0.0161613
GO:0008652_cellular amino acid biosynthetic process	Hypertension	0.00493439	0.0168623
GO:0035195_gene silencing by miRNA	Breast cancer	0.00501218	0.0170677
hsa05032_Morphine addiction	Type 2 diabetes	0.00504783	0.0171555
GO:0071826_ribonucleoprotein complex subunit organization	Obesity	0.00511703	0.0173402
GO:0050661_NADP binding	Cholesterol	0.00514957	0.0174205
GO:1901796_regulation of signal transduction by p53 class mediator	Rheumatoid arthritis	0.00526638	0.0177189
GO:0072686_mitotic spindle	Breast cancer	0.00527432	0.0177366
hsa03022_Basal transcription factors	Breast cancer	0.00549937	0.0182914
GO:0071622_regulation of granulocyte chemotaxis	Type 2 diabetes	0.00550678	0.0183097
GO:0051881_regulation of mitochondrial membrane potential	Chronic lymphocytic leukemia	0.00564329	0.0186534
GO:0045168_cell-cell signaling involved in cell fate commitment	Colorectal cancer	0.00565925	0.0186896
GO:0043647_inositol phosphate metabolic process	Hypertension	0.00575404	0.0189186
GO:0044815_DNA packaging complex	Rheumatoid arthritis	0.00582503	0.0190954
hsa00190_Oxidative phosphorylation	Prostate cancer	0.00618689	0.0199482
GO:0032663_regulation of interleukin-2 production	Breast cancer	0.00621466	0.0200125
GO:0043244_regulation of protein complex disassembly	Breast cancer	0.0062496	0.0200877
GO:0019692_deoxyribose phosphate metabolic process	Colorectal cancer	0.00625461	0.0200976
GO:0007338_single fertilization	Hypertension	0.00634534	0.0203305
GO:0016574_histone ubiquitination	Breast cancer	0.00635622	0.0203551
GO:0022804_active transmembrane transporter activity	Type 2 diabetes	0.00652631	0.0207771
GO:0014003_oligodendrocyte development	Colorectal cancer	0.00654729	0.020821
GO:0050853_B cell receptor signaling pathway	Rheumatoid arthritis	0.00681773	0.0214506
GO:0005930_axoneme	Prostate cancer	0.00699987	0.0219032
GO:0071174_mitotic spindle checkpoint	Breast cancer	0.0071093	0.0221406
GO:0000786_nucleosome	Cholesterol	0.00715851	0.0222579
GO:0005657_replication fork	Prostate cancer	0.00736035	0.0227362
GO:0006637_acyl-CoA metabolic process	Type 2 diabetes	0.0074451	0.022912
GO:0060078_regulation of postsynaptic membrane potential	Alzheimer's disease	0.00744598	0.022912
GO:0022838_substrate-specific channel activity	Prostate cancer	0.007707	0.0235059
GO:0050660_flavin adenine dinucleotide binding	Cholesterol	0.00797782	0.0241019
GO:0048260_positive regulation of receptor-mediated endocytosis	Prostate cancer	0.00809849	0.024367
hsa03030_DNA replication	Breast cancer	0.00835931	0.0249691
GO:0051540_metal cluster binding	Colorectal cancer	0.0083923	0.0250318
GO:0001540_beta-amyloid binding	Alzheimer's disease	0.00840842	0.0250669
GO:0033572_transferrin transport	Prostate cancer	0.00845922	0.0251766
GO:0021575_hindbrain morphogenesis	Breast cancer	0.00853469	0.0253332
GO:0009201_ribonucleoside triphosphate biosynthetic process	Prostate cancer	0.00858642	0.025446
GO:0070972_protein localization to endoplasmic reticulum	Breast cancer	0.00867599	0.0256226
GO:0042632_cholesterol homeostasis	Obesity-related traits	0.00907252	0.0264874
GO:0000502_proteasome complex	Prostate cancer	0.00913927	0.0266315
GO:0060761_negative regulation of response to cytokine stimulus	Breast cancer	0.00938987	0.0271747
GO:0090003_regulation of establishment of protein localization to plasma membrane	Ovarian cancer	0.00948758	0.02738
GO:0015682_ferric iron transport	Prostate cancer	0.00960407	0.0276356
GO:0046782_regulation of viral transcription	Breast cancer	0.0096221	0.0276762
GO:0050848_regulation of calcium-mediated signaling	Prostate cancer	0.00972473	0.0278913
GO:0014047_glutamate secretion	Prostate cancer	0.00973468	0.0279121
GO:0003407_neural retina development	Breast cancer	0.00994775	0.0283634
GO:0048747_muscle fiber development	Cholesterol	0.0103524	0.0292089
GO:0060996_dendritic spine development	Breast cancer	0.0105434	0.029578
GO:0070252_actin-mediated cell contraction	Breast cancer	0.0105996	0.0296847
GO:0035137_hindlimb morphogenesis	Breast cancer	0.0106749	0.0298424
GO:0030117_membrane coat	Alzheimer's disease	0.0109254	0.0303485
GO:0051536_iron-sulfur cluster binding	Colorectal cancer	0.0110124	0.0305353
GO:0045921_positive regulation of exocytosis	Cholesterol	0.0111563	0.0308226
GO:1901976_regulation of cell cycle checkpoint	Breast cancer	0.0113093	0.0311216
GO:0016504_peptidase activator activity	Breast cancer	0.0113643	0.0312383
GO:0043209_myelin sheath	Prostate cancer	0.0113959	0.0313137
GO:1903311_regulation of mRNA metabolic process	Breast cancer	0.0114225	0.0313662
GO:0034067_protein localization to Golgi apparatus	Cholesterol	0.01171	0.0319305
GO:0009206_purine ribonucleoside triphosphate biosynthetic process	Prostate cancer	0.012233	0.0329788
GO:0055092_sterol homeostasis	Obesity-related traits	0.0125832	0.0336841
GO:0021695_cerebellar cortex development	Breast cancer	0.0129289	0.0343652
GO:0045604_regulation of epidermal cell differentiation	Prostate cancer	0.0130247	0.0345617
GO:0043388_positive regulation of DNA binding	Breast cancer	0.0133285	0.0351429
GO:0042181_ketone biosynthetic process	Cholesterol	0.0134599	0.0354051
GO:0048521_negative regulation of behavior	Alzheimer's disease	0.0136096	0.0356934
GO:0021983_pituitary gland development	Colorectal cancer	0.0136407	0.0357507
GO:0018208_peptidyl-proline modification	Prostate cancer	0.0138195	0.0360976
GO:0051568_histone H3-K4 methylation	Breast cancer	0.0138308	0.0361161
GO:0030225_macrophage differentiation	Rheumatoid arthritis	0.0139701	0.0363689
GO:0016709_oxidoreductase activity, acting on paired donors, with incorporation or reduction of molecular oxygen, NAD(P)H as one donor, and incorporation of one atom of oxygen	Hypertension	0.0140775	0.0365953
GO:0046164_alcohol catabolic process	Prostate cancer	0.0141329	0.0366973
GO:0000776_kinetochore	Breast cancer	0.0141631	0.0367626
hsa04713_Circadian entrainment	Breast cancer	0.0141765	0.0367902
GO:0050657_nucleic acid transport	Prostate cancer	0.0142344	0.0369183
GO:0005758_mitochondrial intermembrane space	Breast cancer	0.0146082	0.0376517
GO:0001190_RNA polymerase II transcription factor binding transcription factor activity involved in positive regulation of transcription	Cholesterol	0.0150534	0.038519
GO:0006888_ER to Golgi vesicle-mediated transport	Alzheimer's disease	0.0150587	0.0385288
GO:0055017_cardiac muscle tissue growth	Colorectal cancer	0.0151411	0.0386901
GO:0007618_mating	Prostate cancer	0.0152072	0.038804
GO:0072512_trivalent inorganic cation transport	Prostate cancer	0.0153264	0.0390259
GO:0033865_nucleoside bisphosphate metabolic process	Cholesterol	0.0155144	0.0393775
GO:0005249_voltage-gated potassium channel activity	Obesity	0.0155511	0.0394477
GO:0001102_RNA polymerase II activating transcription factor binding	Prostate cancer	0.0155686	0.0394678
GO:0006687_glycosphingolipid metabolic process	Prostate cancer	0.0155686	0.0394678
GO:0032637_interleukin-8 production	Breast cancer	0.015703	0.0397188
GO:0090329_regulation of DNA-dependent DNA replication	Breast cancer	0.0159133	0.0401454
GO:0051937_catecholamine transport	Obesity	0.0160345	0.0403809
GO:0055006_cardiac cell development	Breast cancer	0.0163059	0.0408943
GO:0051058_negative regulation of small GTPase mediated signal transduction	Breast cancer	0.0165402	0.0413425
GO:0048286_lung alveolus development	Prostate cancer	0.0166139	0.0414513
GO:0019731_antibacterial humoral response	Cholesterol	0.0169662	0.0420942
GO:0001974_blood vessel remodeling	Alzheimer's disease	0.0171686	0.0424831
GO:0032760_positive regulation of tumor necrosis factor production	Breast cancer	0.0171835	0.0425079
GO:0000724_double-strand break repair via homologous recombination	Pancreatic cancer	0.0173876	0.04286
GO:0006119_oxidative phosphorylation	HDL Cholesterol - Triglycerides	0.0176163	0.0432846
GO:0015459_potassium channel regulator activity	Hypertension	0.0180976	0.0441629
GO:0051225_spindle assembly	Prostate cancer	0.0182224	0.044368
GO:0031102_neuron projection regeneration	Prostate cancer	0.0183835	0.044648
GO:0051602_response to electrical stimulus	Breast cancer	0.0183853	0.0446496
GO:0035850_epithelial cell differentiation involved in kidney development	Prostate cancer	0.0183877	0.0446518
GO:0006488_dolichol-linked oligosaccharide biosynthetic process	Prostate cancer	0.018415	0.0446976
GO:0031572_G2 DNA damage checkpoint	Breast cancer	0.0192442	0.0461757
GO:0097472_cyclin-dependent protein kinase activity	Breast cancer	0.0193412	0.0463683
GO:0006613_cotranslational protein targeting to membrane	Prostate cancer	0.0195329	0.0466944
GO:0042490_mechanoreceptor differentiation	Prostate cancer	0.0195509	0.0467226
GO:0070169_positive regulation of biomineral tissue development	Colorectal cancer	0.0196939	0.0469822
GO:0048483_autonomic nervous system development	Breast cancer	0.0198935	0.047337
GO:0006403_RNA localization	Prostate cancer	0.0203335	0.0481246
GO:0046873_metal ion transmembrane transporter activity	Obesity	0.0205529	0.0485159
GO:0034394_protein localization to cell surface	Cholesterol	0.0205624	0.0485338
GO:1901983_regulation of protein acetylation	Bone mineral density	0.0205972	0.0485894
GO:0042254_ribosome biogenesis	Prostate cancer	0.0207286	0.048831
GO:0045773_positive regulation of axon extension	Cholesterol	0.0207893	0.0489432
GO:0051539_4 iron, 4 sulfur cluster binding	Colorectal cancer	0.0208636	0.0490758
GO:0045806_negative regulation of endocytosis	Metabolic syndrome	0.0209307	0.0491914
GO:0007200_phospholipase C-activating G-protein coupled receptor signaling pathway	Hypertension	0.0210695	0.049453
GO:0051352_negative regulation of ligase activity	Breast cancer	0.0212882	0.0498327
