# Supplementary material for: Discover the network mechanisms underlying the connections between aging and age-related diseases
Source: Sci Rep. 2016 Sep 1;6:32566. doi: 10.1038/srep32566 (PMC5007654; doi:10.1038/srep32566)
Supplement: Supplementary Dataset 8 [file srep32566-s9.xls]

## Sheet: Enrich.TOP.20.expand
* The sginificant enrichment pairs were marked in bold
	Yellow	Pink	Gray 1	Seashell	Red 3	Green yellow	Red	Gold 2	Tan	Gold 3	Light yellow	Brown 2	Dark cyan	Khaki	Grey 60	Purple	Green 4	Honey dew	Red 2	Beige
	Immune & microglia	Glutathione transferase	Cell junction	Coated vesicle	Ribosome	Unfolded protein	Nerve myelination & oligodendrocytes	Axon growth repulsion	Extracellular matrix &choroid plexus cells	Dynein complex	mRNA cleavage	Olfactory perception	Steroid biosynthesis	GABA biosynthesis & astrocytes	Ser/Thr kinase receptor	Synaptic transmission & neurons	Cell cycle	Muscle contraction	Zinc homeostasis	Glucose homeostasis
GO:0019897_extrinsic component of plasma membrane	2.70286e-05	0.618572	0.231493	0.000167489	0.863515	0.721244	0.983884	0.00967952	0.146872	1	0.485572	1	0.511408	0.752869	0.231493	0.00237699	0.886745	0.831884	0.549031	0.769385
GO:0031331_positive regulation of cellular catabolic process	0.437761	0.80753	0.863515	0.549031	0.568682	0.0327388	0.781491	0.687458	0.972181	1	0.0868996	1	0.781491	0.941492	0.752869	0.988859	0.0938152	1	0.793714	1
GO:0009260_ribonucleotide biosynthetic process	0.679059	0.998559	0.549031	0.0046096	0.863515	0.793714	0.886745	0.901872	0.863515	0.887919	0.863515	1	0.781491	0.568682	1	0.00103465	1	1	0.793714	0.0665231
GO:1903364_positive regulation of cellular protein catabolic process	0.686812	1	0.231493	0.411703	0.863515	0.000197429	0.781491	0.408076	1	1	0.0435052	1	0.964629	0.859356	0.496554	1	0.000943747	1	0.975396	1
GO:0070374_positive regulation of ERK1 and ERK2 cascade	1.01414e-13	0.485572	0.0124317	0.00967952	1	0.781491	0.760699	0.901872	0.00438418	1	0.779307	0.511408	0.503608	0.411703	0.828909	0.754191	0.886745	0.822131	0.274162	0.754191
GO:0071396_cellular response to lipid	6.32812e-11	0.806411	0.863515	0.0578283	0.863515	0.86312	0.575088	0.408076	0.000101432	1	0.863515	1	0.511324	0.00195278	1	0.940864	0.618413	0.636637	0.793714	0.485572
GO:0009165_nucleotide biosynthetic process	0.887919	1	0.549031	0.0578283	0.863515	0.568682	0.575088	0.901872	0.863515	0.887919	0.964629	1	0.781491	0.749012	1	0.0416004	0.618413	0.828909	0.793714	0.212026
GO:1903426_regulation of reactive oxygen species biosynthetic process	3.12274e-12	0.493085	0.665501	0.485572	0.686514	0.83734	0.979599	1	0.136688	1	0.887919	1	1	0.0117232	1	0.915929	0.724646	0.403797	1	0.781491
GO:0050921_positive regulation of chemotaxis	3.99361e-16	0.231493	0.828909	0.0986501	0.841155	0.459997	0.493959	0.880793	0.0853249	1	0.781491	1	1	0.411703	1	0.408076	0.542837	0.511408	0.749012	0.394511
GO:0031344_regulation of cell projection organization	0.542837	1	0.542837	0.00121033	0.863515	0.887919	0.00265602	0.0362961	0.858742	1	0.590747	1	0.781491	0.0578283	0.478748	7.74448e-10	1	0.430367	0.972181	1
GO:0014074_response to purine-containing compound	4.96909e-08	0.752869	1	0.00175653	0.863515	0.262102	0.942849	0.0410069	0.0578283	1	0.781491	0.859356	0.511408	0.00598764	0.901872	0.00933086	0.886745	0.0138075	0.793714	0.0050854
hsa04510_Focal adhesion	3.32767e-11	0.411703	0.0602626	0.556482	0.568682	0.793714	0.0078014	0.00967952	4.33028e-15	1	0.964629	1	0.964629	0.443067	0.231493	0.123115	0.618572	0.645051	0.793714	0.485572
GO:0030198_extracellular matrix organization	1.85705e-10	0.746764	0.549031	0.737006	0.568682	0.485572	0.000989559	0.687458	2.38301e-37	1	0.964629	0.859356	0.781491	0.0129117	0.752869	1	0.886745	0.0384633	0.793714	0.485572
GO:0044236_multicellular organismal metabolic process	8.94412e-11	0.749012	0.231493	0.743776	0.568682	0.976305	0.0131597	0.408076	4.83945e-24	0.887919	0.964629	1	0.781491	0.000218642	0.847889	1	0.886745	0.459305	0.793714	0.0189709
GO:0002685_regulation of leukocyte migration	1.35196e-19	0.626423	0.859356	0.0840803	0.863515	0.585363	0.672548	0.889075	0.000389955	1	0.738405	1	1	0.511324	1	0.376044	0.575088	0.184034	0.781491	0.931367
GO:0044420_extracellular matrix component	5.33678e-10	0.609166	0.0129117	0.121064	0.250125	0.975396	9.72074e-05	0.901872	2.54474e-32	1	0.863515	0.859356	0.243181	1.57877e-05	0.895661	0.394511	0.886745	0.0973372	0.793714	0.485572
GO:0032102_negative regulation of response to external stimulus	2.04013e-15	0.749012	0.0602286	0.411703	0.568682	0.793714	0.316542	1	7.58313e-07	1	0.781491	0.859356	0.00668928	0.0322625	1	1	0.886745	0.830865	0.793714	0.0665231
hsa04611_Platelet activation	1.3292e-08	0.749012	0.0472899	0.0356245	1	0.485572	0.172418	0.0298004	0.00668928	1	0.837724	0.837724	0.945169	0.503608	0.645051	0.00529916	1	0.177789	0.503608	0.92834
GO:0050920_regulation of chemotaxis	7.56761e-20	0.184034	0.550412	0.0284139	0.863515	0.493959	0.231493	0.692993	0.0189709	1	0.626423	0.859356	0.781491	0.575088	0.979506	0.0155016	0.618572	0.645051	0.793714	0.485572
GO:0046942_carboxylic acid transport	0.00529916	0.503608	1	0.231493	0.863515	0.901872	0.0216143	0.901872	0.0868996	0.887919	0.964629	0.859356	0.511408	0.000703605	0.132882	3.59642e-05	0.886745	0.454778	0.975396	1
