# Supplementary material for: Discover the network mechanisms underlying the connections between aging and age-related diseases
Source: Sci Rep. 2016 Sep 1;6:32566. doi: 10.1038/srep32566 (PMC5007654; doi:10.1038/srep32566)
Supplement: Supplementary Dataset 9 [file srep32566-s10.xls]

## Sheet: Dataset S9 Permutation results
Run	Overlap number
1	19
2	18
3	20
4	18
5	18
6	18
7	18
8	15
9	20
10	17
11	17
12	16
13	18
14	18
15	18
16	18
17	17
18	17
19	17
20	19
21	14
22	17
23	17
24	17
25	16
26	16
27	18
28	17
29	16
30	16
31	16
32	16
33	18
34	17
35	17
36	17
37	18
38	19
39	17
40	17
41	17
42	18
43	18
44	18
45	17
46	19
47	18
48	16
49	17
50	18
51	18
52	20
53	18
54	19
55	16
56	17
57	17
58	17
59	18
60	18
61	16
62	18
63	18
64	18
65	17
66	17
67	18
68	17
69	17
70	14
71	16
72	15
73	17
74	17
75	18
76	14
77	14
78	17
79	17
80	18
81	18
82	19
83	19
84	18
85	17
86	16
87	18
88	17
89	17
90	17
91	18
92	17
93	17
94	17
95	17
96	16
97	15
98	18
99	17
100	18
101	16
102	18
103	19
104	18
105	18
106	18
107	16
108	18
109	18
110	16
111	18
112	15
113	16
114	20
115	17
116	20
117	17
118	17
119	19
120	16
121	17
122	17
123	18
124	15
125	16
126	19
127	18
128	19
129	15
130	16
131	18
132	17
133	16
134	19
135	18
136	17
137	16
138	18
139	18
140	16
141	18
142	20
143	19
144	17
145	18
146	18
147	16
148	17
149	16
150	18
151	18
152	18
153	15
154	15
155	18
156	18
157	18
158	16
159	18
160	18
161	18
162	18
163	17
164	18
165	18
166	17
167	17
168	17
169	18
170	16
171	16
172	18
173	16
174	16
175	17
176	19
177	17
178	16
179	18
180	19
181	17
182	17
183	18
184	17
185	18
186	16
187	18
188	18
189	16
190	16
191	16
192	19
193	16
194	19
195	18
196	20
197	17
198	17
199	17
200	18
201	14
202	16
203	18
204	17
205	17
206	17
207	18
208	18
209	17
210	17
211	17
212	17
213	15
214	18
215	15
216	19
217	16
218	18
219	16
220	17
221	16
222	16
223	18
224	16
225	19
226	19
227	16
228	16
229	16
230	18
231	13
232	18
233	18
234	16
235	18
236	18
237	18
238	19
239	17
240	15
241	18
242	17
243	18
244	16
245	18
246	16
247	18
248	18
249	18
250	18
251	16
252	17
253	18
254	18
255	18
256	19
257	17
258	18
259	15
260	18
261	16
262	18
263	18
264	20
265	16
266	16
267	19
268	17
269	18
270	16
271	16
272	16
273	17
274	20
275	17
276	16
277	16
278	17
279	16
280	17
281	17
282	14
283	17
284	17
285	17
286	19
287	16
288	17
289	19
290	18
291	18
292	18
293	19
294	18
295	19
296	20
297	19
298	18
299	16
300	19
301	15
302	19
303	16
304	16
305	15
306	20
307	16
308	16
309	15
310	18
311	16
312	18
313	18
314	19
315	18
316	17
317	16
318	18
319	16
320	19
321	17
322	18
323	18
324	18
325	16
326	17
327	17
328	17
329	16
330	17
331	16
332	18
333	19
334	19
335	18
336	18
337	18
338	16
339	18
340	16
341	19
342	19
343	17
344	17
345	17
346	18
347	18
348	17
349	18
350	18
351	17
352	16
353	18
354	15
355	18
356	19
357	15
358	19
359	16
360	17
361	16
362	17
363	19
364	15
365	18
366	15
367	16
368	18
369	17
370	16
371	16
372	16
373	18
374	20
375	18
376	16
377	18
378	18
379	17
380	17
381	17
382	18
383	18
384	17
385	16
386	17
387	19
388	16
389	18
390	18
391	18
392	16
393	17
394	18
395	16
396	18
397	17
398	18
399	16
400	17
401	18
402	18
403	17
404	17
405	18
406	19
407	15
408	17
409	18
410	18
411	17
412	14
413	19
414	19
415	16
416	19
417	16
418	17
419	16
420	16
421	19
422	17
423	17
424	16
425	16
426	18
427	17
428	18
429	17
430	17
431	15
432	18
433	18
434	18
435	20
436	15
437	15
438	18
439	17
440	15
441	19
442	18
443	18
444	17
445	17
446	19
447	18
448	17
449	18
450	16
451	18
452	18
453	15
454	15
455	19
456	17
457	20
458	16
459	16
460	16
461	17
462	16
463	16
464	18
465	16
466	16
467	17
468	16
469	18
470	16
471	16
472	17
473	19
474	16
475	19
476	19
477	16
478	18
479	18
480	17
481	17
482	17
483	19
484	17
485	16
486	18
487	17
488	16
489	17
490	16
491	18
492	18
493	17
494	17
495	15
496	18
497	17
498	16
499	18
500	19
501	16
502	17
503	17
504	16
505	17
506	17
507	18
508	17
509	17
510	17
511	16
512	16
513	18
514	16
515	16
516	17
517	16
518	17
519	18
520	17
521	19
522	19
523	19
524	18
525	16
526	18
527	16
528	17
529	19
530	18
531	16
532	15
533	17
534	16
535	16
536	17
537	18
538	17
539	18
540	16
541	15
542	19
543	16
544	15
545	18
546	18
547	19
548	17
549	17
550	16
551	16
552	16
553	16
554	15
555	16
556	19
557	16
558	17
559	18
560	16
561	17
562	18
563	19
564	20
565	18
566	19
567	18
568	17
569	19
570	15
571	17
572	16
573	16
574	16
575	17
576	18
577	16
578	17
579	20
580	17
581	16
582	17
583	16
584	18
585	14
586	19
587	18
588	16
589	17
590	19
591	18
592	16
593	17
594	18
595	18
596	17
597	16
598	19
599	18
600	20
601	18
602	18
603	18
604	18
605	18
606	17
607	18
608	18
609	18
610	17
611	16
612	18
613	18
614	16
615	18
616	18
617	17
618	18
619	18
620	16
621	18
622	17
623	16
624	20
625	18
626	16
627	18
628	16
629	16
630	17
631	18
632	16
633	19
634	17
635	19
636	16
637	16
638	18
639	17
640	16
641	19
642	18
643	16
644	18
645	18
646	18
647	18
648	19
649	15
650	16
651	19
652	17
653	16
654	17
655	18
656	19
657	18
658	15
659	17
660	16
661	15
662	17
663	15
664	16
665	19
666	18
667	17
668	18
669	17
670	17
671	18
672	20
673	17
674	17
675	18
676	16
677	18
678	17
679	16
680	15
681	16
682	18
683	19
684	18
685	17
686	15
687	19
688	19
689	19
690	17
691	16
692	17
693	17
694	16
695	18
696	17
697	16
698	19
699	17
700	18
701	17
702	16
703	16
704	17
705	18
706	18
707	15
708	18
709	18
710	17
711	18
712	18
713	16
714	19
715	18
716	17
717	16
718	19
719	20
720	17
721	17
722	18
723	16
724	17
725	17
726	18
727	18
728	19
729	19
730	17
731	16
732	16
733	17
734	18
735	17
736	18
737	16
738	16
739	19
740	18
741	16
742	19
743	20
744	16
745	16
746	18
747	16
748	19
749	18
750	18
751	16
752	16
753	18
754	16
755	16
756	17
757	20
758	18
759	18
760	16
761	19
762	18
763	15
764	18
765	18
766	18
767	20
768	19
769	18
770	20
771	20
772	17
773	18
774	17
775	18
776	18
777	17
778	18
779	15
780	17
781	19
782	16
783	18
784	14
785	17
786	17
787	18
788	19
789	16
790	17
791	16
792	18
793	18
794	16
795	17
796	16
797	17
798	19
799	17
800	17
801	18
802	17
803	17
804	19
805	18
806	17
807	17
808	19
809	18
810	19
811	17
812	17
813	19
814	17
815	18
816	16
817	17
818	17
819	18
820	18
821	17
822	17
823	18
824	17
825	18
826	17
827	19
828	18
829	18
830	17
831	18
832	18
833	17
834	15
835	16
836	16
837	15
838	17
839	17
840	17
841	17
842	18
843	18
844	18
845	20
846	19
847	19
848	19
849	18
850	18
851	18
852	16
853	17
854	17
855	18
856	15
857	15
858	17
859	16
860	18
861	17
862	17
863	19
864	18
865	17
866	19
867	17
868	16
869	18
870	19
871	16
872	19
873	17
874	18
875	16
876	18
877	20
878	17
879	18
880	16
881	18
882	18
883	16
884	18
885	17
886	17
887	18
888	16
889	16
890	18
891	17
892	19
893	18
894	20
895	18
896	18
897	16
898	18
899	16
900	17
901	20
902	18
903	17
904	19
905	16
906	16
907	19
908	18
909	18
910	18
911	19
912	17
913	19
914	18
915	17
916	18
917	16
918	18
919	16
920	19
921	13
922	18
923	17
924	17
925	19
926	16
927	18
928	19
929	18
930	18
931	19
932	18
933	16
934	17
935	19
936	18
937	17
938	17
939	17
940	16
941	18
942	16
943	17
944	17
945	17
946	18
947	16
948	17
949	19
950	16
951	17
952	15
953	18
954	19
955	19
956	19
957	19
958	19
959	20
960	16
961	17
962	16
963	18
964	17
965	20
966	18
967	16
968	17
969	15
970	15
971	19
972	16
973	16
974	16
975	17
976	20
977	19
978	19
979	19
980	19
981	18
982	17
983	17
984	18
985	17
986	16
987	19
988	18
989	20
990	17
991	17
992	17
993	17
994	17
995	18
996	16
997	17
998	17
999	19
1000	16
Mean	17.307
sd	1.23705
