# Supplementary material for: Discover the network mechanisms underlying the connections between aging and age-related diseases
Source: Sci Rep. 2016 Sep 1;6:32566. doi: 10.1038/srep32566 (PMC5007654; doi:10.1038/srep32566)
Supplement: Supplementary Dataset 10 [file srep32566-s11.xls]

## Sheet: Dataset S10 - AUCs of
network	beta	Jaccard_THRESH	disease.n	aging.disease.n	AUC	AUC.CI.low	AUC.CI.up
STRING.cut0.500	0.1	0.9	149	43	0.833918	0.757752	0.910085
STRING.cut0.500	0.1	0.8	149	43	0.833041	0.757092	0.90899
STRING.cut0.500	0.1	0.6	149	43	0.832383	0.756791	0.907974
STRING.cut0.500	0.1	0.7	149	43	0.831944	0.755996	0.907892
STRING.cut0.500	0.1	0.2	149	43	0.829092	0.754877	0.903306
STRING.cut0.500	0.1	0.3	149	43	0.828872	0.753575	0.90417
STRING.cut0.500	0.1	0.5	149	43	0.828434	0.75283	0.904037
STRING.cut0.500	0.1	0.4	149	43	0.827337	0.752019	0.902654
STRING.cut0.500	0.2	0.6	149	43	0.826898	0.750968	0.902828
STRING.cut0.500	0.2	0.9	149	43	0.825143	0.748707	0.901579
STRING.cut0.500	0.2	0.5	149	43	0.824704	0.748982	0.900426
STRING.cut0.500	0.2	0.7	149	43	0.823826	0.747106	0.900546
STRING.cut0.500	0.2	0.8	149	43	0.823168	0.746669	0.899667
STRING.cut0.500	0.2	0.2	149	43	0.820097	0.744639	0.895554
STRING.cut0.500	0.2	0.4	149	43	0.819438	0.743216	0.895661
STRING.cut0.500	0.2	0.3	149	43	0.818122	0.741542	0.894702
STRING.cut0.500	0.3	0.6	149	43	0.815489	0.738358	0.89262
STRING.cut0.400	0.1	0.9	149	42	0.815309	0.734661	0.895958
STRING.cut0.400	0.1	0.6	149	42	0.814864	0.735022	0.894706
STRING.cut0.400	0.1	0.2	149	42	0.814642	0.7357	0.893583
STRING.cut0.400	0.1	0.5	149	42	0.813752	0.73385	0.893653
STRING.cut0.500	0.3	0.5	149	43	0.813734	0.736276	0.891192
STRING.cut0.400	0.1	0.1	149	42	0.813529	0.73447	0.892588
STRING.cut0.500	0.3	0.9	149	43	0.813515	0.735297	0.891733
STRING.cut0.400	0.1	0.7	149	42	0.813084	0.73284	0.893329
STRING.cut0.500	0.1	0.1	149	43	0.813076	0.737561	0.88859
STRING.cut0.500	0.3	0.2	149	43	0.812637	0.735427	0.889847
STRING.cut0.400	0.1	0.8	149	42	0.812417	0.731893	0.89294
STRING.cut0.500	0.3	0.4	149	43	0.811979	0.734693	0.889265
STRING.cut0.500	0.3	0.7	149	43	0.81176	0.73348	0.890039
STRING.cut0.400	0.1	0.4	149	42	0.811526	0.730785	0.892268
STRING.cut0.500	0.3	0.8	149	43	0.811101	0.732945	0.889257
STRING.cut0.400	0.1	0.3	149	42	0.811081	0.730683	0.891479
STRING.cut0.500	0.3	0.3	149	43	0.809566	0.732198	0.886933
STRING.cut0.400	0.2	0.5	149	42	0.808189	0.728725	0.887652
STRING.cut0.400	0.2	0.6	149	42	0.807966	0.727953	0.88798
STRING.cut0.400	0.2	0.4	149	42	0.806409	0.726943	0.885874
STRING.cut0.600	0.1	0.9	143	42	0.806223	0.72104	0.891407
STRING.cut0.400	0.2	0.3	149	42	0.806186	0.72722	0.885152
STRING.cut0.600	0.1	0.8	143	42	0.805988	0.721018	0.890957
STRING.cut0.400	0.2	0.2	149	42	0.805741	0.726233	0.885249
STRING.cut0.400	0.2	0.9	149	42	0.805741	0.724981	0.886501
STRING.cut0.500	0.2	0.1	149	43	0.805178	0.728004	0.882352
STRING.cut0.500	0.4	0.6	149	43	0.80452	0.726023	0.883016
STRING.cut0.400	0.2	0.7	149	42	0.803516	0.722899	0.884132
STRING.cut0.400	0.2	0.8	149	42	0.803516	0.722563	0.884468
STRING.cut0.500	0.4	0.3	149	43	0.802984	0.724883	0.881084
STRING.cut0.500	0.4	0.4	149	43	0.802326	0.72419	0.880462
STRING.cut0.500	0.4	0.2	149	43	0.802106	0.724005	0.880208
STRING.cut0.500	0.4	0.5	149	43	0.802106	0.723373	0.880839
STRING.cut0.400	0.3	0.5	149	42	0.801958	0.72226	0.881656
STRING.cut0.400	0.2	0.1	149	42	0.801513	0.721859	0.881167
STRING.cut0.400	0.4	0.3	149	42	0.801068	0.723582	0.878554
STRING.cut0.400	0.3	0.3	149	42	0.800846	0.722449	0.879242
STRING.cut0.500	0.4	0.7	149	43	0.80079	0.721413	0.880166
STRING.cut0.600	0.1	0.7	143	42	0.80033	0.715204	0.885456
STRING.cut0.600	0.2	0.9	143	42	0.80033	0.715503	0.885157
STRING.cut0.400	0.3	0.2	149	42	0.799733	0.721099	0.878367
STRING.cut0.400	0.4	0.2	149	42	0.799733	0.721677	0.877789
STRING.cut0.500	0.4	0.9	149	43	0.799693	0.719874	0.879512
STRING.cut0.400	0.7	0.3	149	42	0.799288	0.722136	0.876439
STRING.cut0.400	0.7	0.2	149	42	0.799065	0.721622	0.876508
STRING.cut0.400	0.9	0.2	149	42	0.799065	0.721577	0.876554
STRING.cut0.400	0.3	0.6	149	42	0.798843	0.718913	0.878773
STRING.cut0.400	0.6	0.2	149	42	0.79862	0.720836	0.876405
STRING.cut0.600	0.2	0.8	143	42	0.797973	0.71373	0.882215
STRING.cut0.400	0.8	0.2	149	42	0.797953	0.720508	0.875398
STRING.cut0.500	0.4	0.8	149	43	0.797938	0.717982	0.877893
STRING.cut0.500	0.5	0.2	149	43	0.797938	0.719728	0.876147
STRING.cut0.400	0.3	0.4	149	42	0.79773	0.717784	0.877677
STRING.cut0.400	0.9	0.3	149	42	0.79773	0.719083	0.876377
STRING.cut0.400	0.5	0.2	149	42	0.797508	0.719112	0.875903
STRING.cut0.400	0.4	0.5	149	42	0.797285	0.718167	0.876404
STRING.cut0.400	0.5	0.3	149	42	0.797285	0.719465	0.875106
STRING.cut0.400	0.8	0.3	149	42	0.797063	0.719169	0.874956
STRING.cut0.500	0.5	0.6	149	43	0.796841	0.717345	0.876336
STRING.cut0.400	0.6	0.3	149	42	0.796395	0.718168	0.874623
STRING.cut0.600	0.1	0.6	143	42	0.796322	0.71071	0.881935
STRING.cut0.400	0.5	0.4	149	42	0.795728	0.716861	0.874594
STRING.cut0.500	0.5	0.7	149	43	0.795524	0.715509	0.875539
STRING.cut0.400	0.3	0.7	149	42	0.795505	0.715137	0.875873
STRING.cut0.400	0.9	0.5	149	42	0.795505	0.716614	0.874396
STRING.cut0.500	0.5	0.3	149	43	0.795305	0.716383	0.874227
STRING.cut0.600	0.1	0.4	143	42	0.795144	0.70972	0.880568
STRING.cut0.400	0.9	0.4	149	42	0.79506	0.716108	0.874012
STRING.cut0.500	0.3	0.1	149	43	0.794866	0.715926	0.873807
STRING.cut0.400	0.9	0.1	149	42	0.794615	0.718028	0.871202
STRING.cut0.600	0.1	0.5	143	42	0.794437	0.70878	0.880093
STRING.cut0.400	0.8	0.4	149	42	0.794393	0.715128	0.873657
STRING.cut0.400	0.8	0.5	149	42	0.79417	0.714962	0.873378
STRING.cut0.500	0.5	0.4	149	43	0.793989	0.714191	0.873787
STRING.cut0.500	0.5	0.5	149	43	0.793989	0.714066	0.873911
STRING.cut0.400	0.3	0.9	149	42	0.79328	0.711481	0.875078
STRING.cut0.400	0.6	0.4	149	42	0.79328	0.714042	0.872518
STRING.cut0.400	0.6	0.5	149	42	0.79328	0.71395	0.87261
STRING.cut0.400	0.7	0.4	149	42	0.79328	0.713762	0.872798
STRING.cut0.400	0.4	0.4	149	42	0.793057	0.713624	0.872491
STRING.cut0.400	0.5	0.5	149	42	0.793057	0.713484	0.872631
STRING.cut0.400	0.9	0.6	149	42	0.793057	0.713533	0.872582
STRING.cut0.500	0.5	0.8	149	43	0.792672	0.712255	0.87309
STRING.cut0.500	0.5	0.9	149	43	0.792672	0.712724	0.872621
STRING.cut0.400	0.3	0.1	149	42	0.792612	0.712594	0.872631
STRING.cut0.600	0.2	0.7	143	42	0.792315	0.70731	0.877319
STRING.cut0.400	0.6	0.7	149	42	0.791945	0.711799	0.87209
STRING.cut0.400	0.8	0.6	149	42	0.791945	0.712293	0.871597
STRING.cut0.500	0.6	0.2	149	43	0.791795	0.712965	0.870624
STRING.cut0.400	0.4	0.6	149	42	0.791722	0.711383	0.872062
STRING.cut0.400	0.8	0.1	149	42	0.791722	0.714236	0.869209
STRING.cut0.400	0.4	0.7	149	42	0.7915	0.71084	0.872159
STRING.cut0.400	0.8	0.7	149	42	0.7915	0.711328	0.871672
STRING.cut0.400	0.9	0.7	149	42	0.7915	0.7113	0.8717
STRING.cut0.600	0.1	0.3	143	42	0.791372	0.705473	0.877271
STRING.cut0.400	0.7	0.7	149	42	0.791277	0.711223	0.871332
STRING.cut0.500	0.6	0.3	149	43	0.791136	0.712382	0.869891
STRING.cut0.400	0.5	0.7	149	42	0.790832	0.710619	0.871046
STRING.cut0.400	0.7	0.5	149	42	0.790832	0.710999	0.870665
STRING.cut0.400	0.3	0.8	149	42	0.79061	0.70899	0.872229
STRING.cut0.600	0.3	0.9	143	42	0.790429	0.706124	0.874734
STRING.cut0.600	0.2	0.4	143	42	0.790193	0.704821	0.875566
HPRD	0.1	0.4	126	42	0.789966	0.700096	0.879836
STRING.cut0.400	0.5	0.1	149	42	0.789942	0.711428	0.868456
STRING.cut0.400	0.7	0.6	149	42	0.789942	0.70949	0.870395
STRING.cut0.400	0.9	0.9	149	42	0.789942	0.708915	0.870969
STRING.cut0.600	0.1	0.2	143	42	0.789722	0.70424	0.875204
STRING.cut0.400	0.6	0.6	149	42	0.78972	0.709577	0.869863
HPRD	0.1	0.1	126	42	0.789683	0.701718	0.877647
STRING.cut0.400	0.7	0.1	149	42	0.789497	0.711255	0.867739
STRING.cut0.400	0.5	0.6	149	42	0.789275	0.708931	0.869618
STRING.cut0.600	0.2	0.6	143	42	0.78925	0.703881	0.87462
STRING.cut0.500	0.6	0.6	149	43	0.789162	0.709244	0.869079
STRING.cut0.400	0.7	0.9	149	42	0.789052	0.70803	0.870074
STRING.cut0.400	0.8	0.9	149	42	0.789052	0.707613	0.870491
STRING.cut0.500	0.6	0.5	149	43	0.788943	0.708843	0.869042
STRING.cut0.600	0.2	0.5	143	42	0.788543	0.702924	0.874162
STRING.cut0.400	0.4	0.1	149	42	0.788385	0.708385	0.868384
STRING.cut0.400	0.8	0.8	149	42	0.788385	0.707618	0.869151
HPRD	0.1	0.2	126	42	0.787982	0.698745	0.877219
STRING.cut0.400	0.6	0.9	149	42	0.787717	0.706142	0.869292
STRING.cut0.500	0.6	0.7	149	43	0.787407	0.707235	0.867579
STRING.cut0.600	0.3	0.8	143	42	0.787364	0.702965	0.871764
STRING.cut0.400	0.9	0.8	149	42	0.787272	0.706237	0.868307
STRING.cut0.500	0.6	0.9	149	43	0.787187	0.707027	0.867348
STRING.cut0.400	0.6	0.1	149	42	0.787049	0.70877	0.865329
STRING.cut0.400	0.7	0.8	149	42	0.787049	0.705874	0.868225
STRING.cut0.500	0.6	0.8	149	43	0.786968	0.706667	0.867269
STRING.cut0.500	0.7	0.3	149	43	0.786968	0.707769	0.866167
STRING.cut0.600	0.4	0.9	143	42	0.786893	0.703043	0.870743
STRING.cut0.400	0.4	0.8	149	42	0.786604	0.704847	0.868362
STRING.cut0.500	0.6	0.4	149	43	0.786529	0.706413	0.866646
STRING.cut0.600	0.2	0.3	143	42	0.786421	0.701258	0.871585
STRING.cut0.400	0.4	0.9	149	42	0.786382	0.704015	0.868749
STRING.cut0.400	0.5	0.9	149	42	0.786382	0.7045	0.868263
STRING.cut0.400	0.6	0.8	149	42	0.786382	0.704996	0.867768
STRING.cut0.500	0.7	0.2	149	43	0.785652	0.706766	0.864537
STRING.cut0.500	0.7	0.6	149	43	0.785213	0.705449	0.864976
STRING.cut0.400	0.5	0.8	149	42	0.785047	0.703338	0.866755
HPRD	0.1	0.7	126	42	0.784297	0.693215	0.875379
HPRD	0.1	0.3	126	42	0.784014	0.694474	0.873554
HPRD	0.1	0.5	126	42	0.784014	0.692929	0.875099
STRING.cut0.600	0.4	0.8	143	42	0.783828	0.700075	0.867582
HPRD	0.1	0.8	126	42	0.78373	0.692686	0.874774
STRING.cut0.500	0.7	0.7	149	43	0.783677	0.703449	0.863905
HPRD	0.1	0.9	126	42	0.783163	0.691182	0.875145
STRING.cut0.500	0.7	0.9	149	43	0.78258	0.702229	0.862932
STRING.cut0.600	0.3	0.7	143	42	0.782414	0.697115	0.867713
STRING.cut0.600	0.2	0.2	143	42	0.782178	0.697224	0.867132
STRING.cut0.500	0.7	0.5	149	43	0.782141	0.701634	0.862648
STRING.cut0.600	0.3	0.4	143	42	0.781942	0.696949	0.866936
HPRD	0.1	0.6	126	42	0.781179	0.689594	0.872765
STRING.cut0.500	0.8	0.6	149	43	0.781044	0.700751	0.861338
STRING.cut0.600	0.5	0.8	143	42	0.781	0.698483	0.863516
STRING.cut0.700	0.1	0.5	146	42	0.780907	0.696279	0.865534
STRING.cut0.700	0.1	0.8	146	42	0.780907	0.696094	0.86572
STRING.cut0.500	0.4	0.1	149	43	0.780825	0.699886	0.861764
STRING.cut0.500	0.9	0.3	149	43	0.780825	0.701571	0.860079
STRING.cut0.500	0.7	0.4	149	43	0.780606	0.699873	0.861338
STRING.cut0.500	0.7	0.8	149	43	0.780606	0.700031	0.86118
STRING.cut0.700	0.1	0.3	146	42	0.78022	0.695728	0.864711
STRING.cut0.500	0.8	0.3	149	43	0.780167	0.700374	0.859959
STRING.cut0.600	0.4	0.7	143	42	0.780057	0.695699	0.864415
STRING.cut0.600	0.5	0.9	143	42	0.780057	0.69691	0.863203
STRING.cut0.700	0.1	0.9	146	42	0.779304	0.694184	0.864424
STRING.cut0.500	0.5	0.1	149	43	0.779289	0.697942	0.860636
STRING.cut0.700	0.1	0.7	146	42	0.779075	0.694321	0.863829
STRING.cut0.600	0.3	0.3	143	42	0.778878	0.693889	0.863867
STRING.cut0.600	0.3	0.6	143	42	0.778642	0.693014	0.864271
STRING.cut0.500	0.8	0.7	149	43	0.778631	0.698289	0.858973
STRING.cut0.700	0.1	0.4	146	42	0.778617	0.69364	0.863595
STRING.cut0.700	0.1	0.6	146	42	0.778388	0.693391	0.863385
STRING.cut0.500	0.8	0.5	149	43	0.777973	0.697293	0.858652
STRING.cut0.600	0.3	0.5	143	42	0.777935	0.692235	0.863635
STRING.cut0.500	0.8	0.4	149	43	0.777753	0.696979	0.858528
STRING.cut0.500	0.9	0.6	149	43	0.777753	0.697495	0.858012
STRING.cut0.500	0.8	0.2	149	43	0.777315	0.697547	0.857082
STRING.cut0.500	0.9	0.2	149	43	0.777315	0.69851	0.856119
STRING.cut0.500	0.9	0.7	149	43	0.777315	0.696961	0.857668
STRING.cut0.600	0.6	0.9	143	42	0.776992	0.694134	0.85985
STRING.cut0.500	0.8	0.9	149	43	0.776876	0.696157	0.857594
STRING.cut0.500	0.6	0.1	149	43	0.776437	0.695199	0.857675
STRING.cut0.600	0.1	0.1	143	42	0.776285	0.688571	0.863998
STRING.cut0.600	0.3	0.2	143	42	0.776285	0.69106	0.86151
STRING.cut0.600	0.4	0.6	143	42	0.776285	0.691192	0.861378
STRING.cut0.500	0.9	0.5	149	43	0.776218	0.695601	0.856834
STRING.cut0.500	0.8	0.8	149	43	0.775998	0.695091	0.856905
STRING.cut0.600	0.4	0.4	143	42	0.775813	0.690989	0.860638
HPRD	0.2	0.1	126	42	0.775794	0.685179	0.866408
STRING.cut0.500	0.9	0.9	149	43	0.774901	0.694372	0.85543
STRING.cut0.600	0.4	0.3	143	42	0.77487	0.69047	0.859271
STRING.cut0.600	0.6	0.8	143	42	0.77487	0.692062	0.857679
STRING.cut0.600	0.7	0.8	143	42	0.774635	0.692765	0.856504
STRING.cut0.600	0.5	0.7	143	42	0.774399	0.690425	0.858373
STRING.cut0.500	0.9	0.4	149	43	0.774243	0.693293	0.855194
STRING.cut0.600	0.4	0.5	143	42	0.773927	0.689025	0.858829
STRING.cut0.700	0.2	0.5	146	42	0.77381	0.688962	0.858657
STRING.cut0.600	0.5	0.6	143	42	0.773692	0.689576	0.857807
STRING.cut0.600	0.7	0.9	143	42	0.773692	0.691257	0.856126
STRING.cut0.600	0.8	0.9	143	42	0.773692	0.691249	0.856135
STRING.cut0.500	0.9	0.8	149	43	0.773585	0.692842	0.854328
STRING.cut0.500	0.7	0.1	149	43	0.773366	0.692454	0.854277
STRING.cut0.600	0.5	0.3	143	42	0.77322	0.689104	0.857336
STRING.cut0.600	0.8	0.8	143	42	0.772984	0.690964	0.855005
STRING.cut0.600	0.9	0.9	143	42	0.772749	0.690705	0.854793
STRING.cut0.600	0.8	0.7	143	42	0.772513	0.690214	0.854812
STRING.cut0.700	0.1	0.2	146	42	0.772436	0.687273	0.857599
STRING.cut0.700	0.2	0.3	146	42	0.772436	0.687565	0.857306
STRING.cut0.600	0.6	0.7	143	42	0.772277	0.688849	0.855705
STRING.cut0.600	0.5	0.4	143	42	0.772041	0.688073	0.85601
STRING.cut0.600	0.5	0.5	143	42	0.771806	0.687659	0.855953
STRING.cut0.600	0.7	0.3	143	42	0.77157	0.688761	0.854379
STRING.cut0.600	0.6	0.3	143	42	0.771334	0.687851	0.854817
STRING.cut0.600	0.7	0.7	143	42	0.771099	0.688479	0.853718
STRING.cut0.600	0.8	0.6	143	42	0.771099	0.688558	0.853639
STRING.cut0.600	0.9	0.7	143	42	0.771099	0.689047	0.85315
STRING.cut0.700	0.2	0.8	146	42	0.771062	0.686023	0.856102
STRING.cut0.600	0.7	0.5	143	42	0.770863	0.687543	0.854183
HPRD	0.2	0.2	126	42	0.770692	0.678376	0.863007
STRING.cut0.700	0.2	0.7	146	42	0.770604	0.685707	0.855501
STRING.cut0.500	0.8	0.1	149	43	0.770513	0.690391	0.850636
STRING.cut0.600	0.6	0.5	143	42	0.770391	0.686605	0.854178
STRING.cut0.600	0.8	0.5	143	42	0.770391	0.687676	0.853107
STRING.cut0.700	0.2	0.6	146	42	0.770375	0.685318	0.855433
STRING.cut0.600	0.6	0.4	143	42	0.770156	0.68646	0.853851
STRING.cut0.600	0.7	0.4	143	42	0.76992	0.686589	0.853251
STRING.cut0.600	0.7	0.6	143	42	0.76992	0.686774	0.853066
HPRD	0.2	0.4	126	42	0.769841	0.677045	0.862637
STRING.cut0.700	0.2	0.9	146	42	0.76946	0.684255	0.854664
STRING.cut0.600	0.5	0.2	143	42	0.769213	0.684962	0.853463
STRING.cut0.600	0.9	0.8	143	42	0.769213	0.687166	0.851259
STRING.cut0.600	0.4	0.2	143	42	0.768977	0.68397	0.853984
STRING.cut0.600	0.6	0.6	143	42	0.768977	0.685256	0.852698
STRING.cut0.600	0.9	0.6	143	42	0.768977	0.68649	0.851464
STRING.cut0.700	0.2	0.4	146	42	0.768773	0.682916	0.85463
STRING.cut0.600	0.8	0.4	143	42	0.768741	0.685773	0.851709
STRING.cut0.600	0.9	0.5	143	42	0.768741	0.686195	0.851287
STRING.cut0.600	0.2	0.1	143	42	0.768505	0.681352	0.855659
STRING.cut0.700	0.2	0.2	146	42	0.768086	0.682646	0.853527
STRING.cut0.600	0.7	0.2	143	42	0.767091	0.683266	0.850916
STRING.cut0.900	0.1	0.2	136	43	0.766942	0.682096	0.851787
STRING.cut0.700	0.3	0.3	146	42	0.766941	0.682331	0.851552
STRING.cut0.600	0.6	0.2	143	42	0.766855	0.682773	0.850937
STRING.cut0.600	0.8	0.3	143	42	0.766855	0.683626	0.850085
STRING.cut0.600	0.9	0.4	143	42	0.766855	0.684109	0.849601
HPRD	0.2	0.3	126	42	0.766156	0.67314	0.859173
STRING.cut0.900	0.1	0.3	136	43	0.765941	0.680253	0.85163
STRING.cut0.600	0.9	0.3	143	42	0.765205	0.682155	0.848255
STRING.cut0.700	0.3	0.5	146	42	0.76511	0.680048	0.850172
HPRD	0.2	0.5	126	42	0.764739	0.671259	0.858219
HPRD	0.2	0.9	126	42	0.764456	0.669836	0.859075
STRING.cut0.600	0.3	0.1	143	42	0.764026	0.676905	0.851148
STRING.cut0.600	0.8	0.2	143	42	0.764026	0.680502	0.847551
STRING.cut0.900	0.1	0.4	136	43	0.763941	0.677991	0.849891
STRING.cut0.500	0.9	0.1	149	43	0.763932	0.683321	0.844542
HPRD	0.2	0.8	126	42	0.763605	0.669181	0.858029
STRING.cut0.700	0.3	0.8	146	42	0.763507	0.678072	0.848943
HPRD	0.2	0.7	126	42	0.763322	0.669219	0.857425
STRING.cut0.700	0.3	0.9	146	42	0.763049	0.677769	0.84833
STRING.cut0.700	0.3	0.4	146	42	0.762363	0.677018	0.847707
STRING.cut0.700	0.3	0.2	146	42	0.761905	0.676246	0.847563
STRING.cut0.700	0.3	0.6	146	42	0.761905	0.676765	0.847045
STRING.cut0.700	0.3	0.7	146	42	0.761447	0.676174	0.84672
STRING.cut0.600	0.9	0.2	143	42	0.761433	0.678117	0.844749
HPRD	0.2	0.6	126	42	0.761338	0.667136	0.85554
STRING.cut0.800	0.6	0.2	143	43	0.76	0.676378	0.843622
STRING.cut0.900	0.1	0.5	136	43	0.75944	0.672966	0.845913
STRING.cut0.700	0.4	0.3	146	42	0.759158	0.674338	0.843977
STRING.cut0.600	0.4	0.1	143	42	0.757897	0.669838	0.845956
STRING.cut0.800	0.7	0.2	143	43	0.757442	0.673931	0.840953
STRING.cut0.700	0.4	0.4	146	42	0.757326	0.671888	0.842764
STRING.cut0.700	0.4	0.5	146	42	0.757097	0.671424	0.84277
HPRD	0.3	0.1	126	42	0.756803	0.663744	0.849861
STRING.cut0.800	0.5	0.3	143	43	0.756279	0.672496	0.840062
STRING.cut0.700	0.4	0.2	146	42	0.756181	0.670965	0.841397
STRING.cut0.700	0.4	0.9	146	42	0.755495	0.670023	0.840966
STRING.cut0.900	0.1	0.6	136	43	0.755189	0.668093	0.842285
STRING.cut0.900	0.1	0.8	136	43	0.755189	0.667564	0.842814
STRING.cut0.800	0.8	0.2	143	43	0.754884	0.672166	0.837602
STRING.cut0.800	0.5	0.2	143	43	0.754651	0.670488	0.838815
STRING.cut0.700	0.4	0.8	146	42	0.754579	0.668671	0.840487
STRING.cut0.900	0.2	0.2	136	43	0.754439	0.667647	0.84123
STRING.cut0.800	0.5	0.5	143	43	0.754419	0.670428	0.83841
STRING.cut0.900	0.2	0.3	136	43	0.753938	0.66721	0.840667
STRING.cut0.920	0.1	0.2	137	42	0.753885	0.663467	0.844303
HPRD	0.3	0.2	126	42	0.753685	0.659574	0.847795
STRING.cut0.700	0.5	0.3	146	42	0.753663	0.668678	0.838648
STRING.cut0.700	0.4	0.7	146	42	0.753205	0.667121	0.839289
STRING.cut0.700	0.5	0.2	146	42	0.753205	0.668536	0.837874
STRING.cut0.900	0.1	0.9	136	43	0.753188	0.665252	0.841124
STRING.cut0.800	0.6	0.3	143	43	0.753023	0.669444	0.836602
STRING.cut0.800	0.6	0.8	143	43	0.752791	0.668603	0.836979
STRING.cut0.700	0.4	0.6	146	42	0.752747	0.666636	0.838859
STRING.cut0.900	0.1	0.7	136	43	0.752688	0.66494	0.840437
STRING.cut0.900	0.2	0.4	136	43	0.752688	0.665948	0.839428
STRING.cut0.800	0.4	0.3	143	43	0.752558	0.668054	0.837062
STRING.cut0.800	0.6	0.5	143	43	0.752558	0.668416	0.8367
STRING.cut0.800	0.6	0.9	143	43	0.752558	0.66883	0.836286
STRING.cut0.600	0.5	0.1	143	42	0.752475	0.664518	0.840433
STRING.cut0.920	0.1	0.4	137	42	0.75213	0.661173	0.843088
STRING.cut0.800	0.7	0.3	143	43	0.752093	0.668512	0.835674
STRING.cut0.700	0.7	0.8	146	42	0.751832	0.667252	0.836411
STRING.cut0.900	0.1	0.1	136	43	0.751688	0.663868	0.839508
STRING.cut0.700	0.6	0.5	146	42	0.751603	0.666215	0.836991
STRING.cut0.800	0.4	0.5	143	43	0.751395	0.667188	0.835602
STRING.cut0.800	0.5	0.8	143	43	0.751395	0.667041	0.83575
STRING.cut0.800	0.7	0.9	143	43	0.751395	0.667631	0.835159
STRING.cut0.920	0.1	0.7	137	42	0.751378	0.660491	0.842266
STRING.cut0.800	0.7	0.8	143	43	0.751163	0.667506	0.834819
STRING.cut0.700	0.5	0.5	146	42	0.751145	0.665419	0.83687
STRING.cut0.700	0.6	0.3	146	42	0.751145	0.666363	0.835926
STRING.cut0.920	0.1	0.9	137	42	0.751128	0.660295	0.841961
STRING.cut0.800	0.6	0.7	143	43	0.75093	0.666585	0.835276
STRING.cut0.920	0.1	0.6	137	42	0.750877	0.659476	0.842279
STRING.cut0.920	0.1	0.8	137	42	0.750877	0.659772	0.841982
STRING.cut0.600	0.6	0.1	143	42	0.750825	0.663047	0.838603
STRING.cut0.800	0.1	0.3	143	43	0.750698	0.66329	0.838105
STRING.cut0.700	0.5	0.9	146	42	0.750687	0.665215	0.836158
STRING.cut0.600	0.7	0.1	143	42	0.750589	0.663299	0.83788
HPRD	0.3	0.4	126	42	0.750567	0.655996	0.845138
STRING.cut0.800	0.5	0.4	143	43	0.750465	0.666226	0.834704
STRING.cut0.700	0.6	0.2	146	42	0.750458	0.666162	0.834754
STRING.cut0.700	0.7	0.9	146	42	0.750458	0.666048	0.834868
STRING.cut0.700	0.5	0.8	146	42	0.750229	0.664264	0.836194
STRING.cut0.600	0.8	0.1	143	42	0.750118	0.66321	0.837026
STRING.cut0.700	0.5	0.4	146	42	0.75	0.663981	0.836019
STRING.cut0.700	0.8	0.8	146	42	0.75	0.665572	0.834428
STRING.cut0.800	0.2	0.3	143	43	0.75	0.6631	0.8369
STRING.cut0.800	0.6	0.4	143	43	0.75	0.666029	0.833971
STRING.cut0.800	0.8	0.8	143	43	0.75	0.666723	0.833277
STRING.cut0.920	0.1	0.3	137	42	0.749875	0.65833	0.841419
STRING.cut0.700	0.6	0.9	146	42	0.749771	0.665013	0.83453
STRING.cut0.900	0.2	0.5	136	43	0.749687	0.662315	0.83706
STRING.cut0.920	0.1	0.5	137	42	0.749624	0.658145	0.841103
STRING.cut0.920	0.2	0.2	137	42	0.749624	0.658328	0.84092
STRING.cut0.920	0.2	0.4	137	42	0.749624	0.65888	0.840368
STRING.cut0.700	0.6	0.8	146	42	0.749542	0.664492	0.834593
STRING.cut0.700	0.8	0.2	146	42	0.749542	0.666477	0.832607
STRING.cut0.800	0.7	0.5	143	43	0.749535	0.665545	0.833525
STRING.cut0.800	0.9	0.2	143	43	0.749535	0.666636	0.832434
STRING.cut0.700	0.7	0.5	146	42	0.749313	0.664289	0.834337
STRING.cut0.800	0.1	0.2	143	43	0.74907	0.660957	0.837183
STRING.cut0.800	0.2	0.2	143	43	0.74907	0.661773	0.836367
STRING.cut0.800	0.5	0.9	143	43	0.74907	0.664587	0.833553
STRING.cut0.700	0.6	0.7	146	42	0.748855	0.663514	0.834196
STRING.cut0.700	0.7	0.7	146	42	0.748855	0.663778	0.833933
STRING.cut0.800	0.8	0.3	143	43	0.748837	0.665637	0.832037
STRING.cut0.700	0.7	0.3	146	42	0.748626	0.664129	0.833124
STRING.cut0.800	0.4	0.2	143	43	0.748605	0.663566	0.833643
STRING.cut0.800	0.4	0.8	143	43	0.748605	0.663937	0.833273
STRING.cut0.800	0.7	0.4	143	43	0.748605	0.664427	0.832783
STRING.cut0.800	0.7	0.6	143	43	0.748605	0.664545	0.832664
STRING.cut0.800	0.7	0.7	143	43	0.748605	0.664366	0.832844
STRING.cut0.700	0.1	0.1	146	42	0.748397	0.660075	0.83672
STRING.cut0.700	0.6	0.4	146	42	0.748397	0.663001	0.833794
STRING.cut0.800	0.5	0.6	143	43	0.748372	0.663356	0.833388
STRING.cut0.800	0.6	0.6	143	43	0.748372	0.663507	0.833237
STRING.cut0.700	0.5	0.7	146	42	0.748168	0.662137	0.8342
STRING.cut0.800	0.8	0.9	143	43	0.74814	0.664405	0.831874
STRING.cut0.800	0.5	0.7	143	43	0.747907	0.66298	0.832833
STRING.cut0.800	0.4	0.4	143	43	0.747674	0.662824	0.832525
STRING.cut0.700	0.7	0.2	146	42	0.747482	0.66273	0.832233
STRING.cut0.700	0.8	0.7	146	42	0.747482	0.662391	0.832573
STRING.cut0.800	0.1	0.4	143	43	0.747442	0.659419	0.835464
STRING.cut0.700	0.5	0.6	146	42	0.747253	0.660751	0.833754
STRING.cut0.700	0.8	0.5	146	42	0.747253	0.662222	0.832283
STRING.cut0.800	0.3	0.2	143	43	0.747209	0.661317	0.833101
STRING.cut0.800	0.3	0.3	143	43	0.747209	0.661367	0.833052
STRING.cut0.800	0.9	0.9	143	43	0.747209	0.66405	0.830369
HPRD	0.4	0.1	126	42	0.747166	0.652641	0.84169
STRING.cut0.700	0.8	0.9	146	42	0.747024	0.66261	0.831437
STRING.cut0.800	0.1	0.5	143	43	0.746977	0.658972	0.834981
STRING.cut0.800	0.4	0.7	143	43	0.746977	0.66199	0.831964
STRING.cut0.900	0.3	0.3	136	43	0.746937	0.659716	0.834158
HPRD	0.3	0.5	126	42	0.746882	0.651491	0.842273
STRING.cut0.700	0.7	0.6	146	42	0.746795	0.661613	0.831977
STRING.cut0.800	0.1	0.9	143	43	0.746744	0.658837	0.834651
STRING.cut0.800	0.4	0.6	143	43	0.746744	0.66147	0.832018
STRING.cut0.600	0.9	0.1	143	42	0.746582	0.659318	0.833846
STRING.cut0.800	0.4	0.9	143	43	0.746512	0.66182	0.831203
HPRD	0.3	0.3	126	42	0.746315	0.651032	0.841598
STRING.cut0.920	0.2	0.5	137	42	0.746115	0.654379	0.837851
STRING.cut0.800	0.3	0.5	143	43	0.746047	0.660322	0.831771
STRING.cut0.800	0.9	0.3	143	43	0.746047	0.662906	0.829187
STRING.cut0.700	0.2	0.1	146	42	0.745879	0.657745	0.834013
STRING.cut0.700	0.6	0.6	146	42	0.745879	0.659808	0.83195
STRING.cut0.700	0.7	0.4	146	42	0.745879	0.660258	0.8315
STRING.cut0.920	0.2	0.7	137	42	0.745865	0.654744	0.836986
STRING.cut0.800	0.3	0.8	143	43	0.745814	0.660118	0.83151
STRING.cut0.800	0.8	0.7	143	43	0.745814	0.661711	0.829917
STRING.cut0.920	0.2	0.6	137	42	0.745614	0.654152	0.837076
STRING.cut0.900	0.2	0.9	136	43	0.745436	0.657379	0.833494
STRING.cut0.920	0.2	0.9	137	42	0.744862	0.653524	0.8362
STRING.cut0.800	0.1	0.6	143	43	0.744651	0.656227	0.833075
STRING.cut0.800	0.1	0.7	143	43	0.744651	0.656446	0.832856
STRING.cut0.800	0.3	0.9	143	43	0.744651	0.658979	0.830324
STRING.cut0.800	0.8	0.5	143	43	0.744651	0.661037	0.828265
STRING.cut0.920	0.3	0.2	137	42	0.744612	0.653568	0.835655
STRING.cut0.800	0.2	0.5	143	43	0.744419	0.656831	0.832006
STRING.cut0.800	0.3	0.7	143	43	0.744419	0.658689	0.830148
STRING.cut0.800	0.1	0.8	143	43	0.744186	0.655774	0.832598
STRING.cut0.800	0.3	0.6	143	43	0.744186	0.657909	0.830463
STRING.cut0.800	0.9	0.8	143	43	0.744186	0.660538	0.827835
STRING.cut0.900	0.2	0.6	136	43	0.744186	0.656278	0.832094
STRING.cut0.900	0.3	0.2	136	43	0.744186	0.656896	0.831476
STRING.cut0.800	0.3	0.4	143	43	0.743953	0.65811	0.829796
STRING.cut0.700	0.8	0.3	146	42	0.743819	0.658904	0.828734
STRING.cut0.700	0.9	0.2	146	42	0.743819	0.66064	0.826998
STRING.cut0.800	0.8	0.6	143	43	0.743721	0.659525	0.827917
STRING.cut0.920	0.2	0.8	137	42	0.743609	0.652	0.835218
STRING.cut0.700	0.8	0.6	146	42	0.74359	0.658023	0.829156
STRING.cut0.800	0.2	0.8	143	43	0.743488	0.655898	0.831079
STRING.cut0.900	0.2	0.8	136	43	0.743436	0.655191	0.831681
STRING.cut0.700	0.8	0.4	146	42	0.743132	0.657539	0.828725
STRING.cut0.900	0.2	0.1	136	43	0.742936	0.655506	0.830365
STRING.cut0.900	0.2	0.7	136	43	0.742936	0.654911	0.830961
STRING.cut0.700	0.9	0.8	146	42	0.742903	0.657748	0.828058
STRING.cut0.800	0.2	0.6	143	43	0.742791	0.655215	0.830366
STRING.cut0.920	0.2	0.3	137	42	0.742607	0.650728	0.834485
STRING.cut0.700	0.9	0.5	146	42	0.742445	0.657004	0.827886
STRING.cut0.700	0.9	0.7	146	42	0.742445	0.657102	0.827788
STRING.cut0.800	0.2	0.9	143	43	0.742093	0.654638	0.829549
STRING.cut0.800	0.8	0.4	143	43	0.742093	0.65798	0.826206
STRING.cut0.800	0.9	0.7	143	43	0.742093	0.657964	0.826222
HPRD	0.3	0.7	126	42	0.742063	0.645669	0.838458
STRING.cut0.900	0.3	0.4	136	43	0.741935	0.654438	0.829433
STRING.cut0.800	0.2	0.4	143	43	0.74186	0.653739	0.829982
STRING.cut0.920	0.1	0.1	137	42	0.741855	0.649103	0.834606
STRING.cut0.900	0.3	0.5	136	43	0.741685	0.653756	0.829615
STRING.cut0.700	0.9	0.9	146	42	0.7413	0.656282	0.826319
HPRD	0.3	0.6	126	42	0.741213	0.645189	0.837237
HPRD	0.3	0.8	126	42	0.74093	0.644376	0.837483
STRING.cut0.800	0.2	0.7	143	43	0.740698	0.652914	0.828482
STRING.cut0.700	0.9	0.6	146	42	0.740385	0.654883	0.825887
STRING.cut0.920	0.3	0.4	137	42	0.7401	0.648085	0.832115
STRING.cut0.800	0.9	0.4	143	43	0.74	0.655974	0.824026
STRING.cut0.900	0.3	0.6	136	43	0.739935	0.651843	0.828027
STRING.cut0.800	0.7	0.1	143	43	0.739767	0.654545	0.82499
STRING.cut0.900	0.3	0.7	136	43	0.739685	0.65133	0.82804
STRING.cut0.800	0.9	0.5	143	43	0.739535	0.655781	0.823288
HPRD	0.3	0.9	126	42	0.739512	0.642842	0.836183
STRING.cut0.700	0.9	0.3	146	42	0.739469	0.654345	0.824593
STRING.cut0.900	0.3	0.9	136	43	0.739435	0.650621	0.828248
STRING.cut0.700	0.3	0.1	146	42	0.73924	0.650773	0.827707
STRING.cut0.700	0.9	0.4	146	42	0.73924	0.653454	0.825026
STRING.cut0.920	0.3	0.5	137	42	0.738847	0.64659	0.831104
STRING.cut0.920	0.3	0.6	137	42	0.738847	0.646773	0.830921
STRING.cut0.800	0.9	0.6	143	43	0.738837	0.654442	0.823233
STRING.cut0.800	0.8	0.1	143	43	0.738605	0.65406	0.823149
STRING.cut0.900	0.3	0.8	136	43	0.738185	0.64966	0.826709
STRING.cut0.950	0.1	0.2	130	42	0.738095	0.640047	0.836143
STRING.cut0.920	0.3	0.3	137	42	0.737845	0.645533	0.830156
STRING.cut0.800	0.6	0.1	143	43	0.737674	0.651773	0.823576
STRING.cut0.920	0.3	0.7	137	42	0.737594	0.645612	0.829576
STRING.cut0.800	0.5	0.1	143	43	0.737442	0.652053	0.82283
STRING.cut0.950	0.1	0.6	130	42	0.737013	0.639771	0.834255
HPRD	0.4	0.4	126	42	0.736678	0.640885	0.832471
STRING.cut0.920	0.2	0.1	137	42	0.736341	0.642686	0.829996
STRING.cut0.700	0.4	0.1	146	42	0.736264	0.647398	0.82513
STRING.cut0.700	0.5	0.1	146	42	0.736264	0.647967	0.824561
STRING.cut0.950	0.1	0.5	130	42	0.736201	0.638727	0.833676
STRING.cut0.920	0.3	0.8	137	42	0.73609	0.643867	0.828313
HPRD	0.4	0.2	126	42	0.735544	0.640099	0.83099
STRING.cut0.950	0.1	0.3	130	42	0.735119	0.636952	0.833286
STRING.cut0.920	0.4	0.2	137	42	0.735088	0.64345	0.826726
HPRD	0.4	0.3	126	42	0.734694	0.639033	0.830354
STRING.cut0.920	0.4	0.4	137	42	0.734586	0.642549	0.826623
STRING.cut0.950	0.1	0.4	130	42	0.734578	0.636744	0.832412
STRING.cut0.920	0.4	0.6	137	42	0.734336	0.641643	0.827029
STRING.cut0.950	0.1	0.7	130	42	0.734307	0.636216	0.832399
STRING.cut0.920	0.3	0.9	137	42	0.734085	0.641597	0.826573
STRING.cut0.800	0.9	0.1	143	43	0.733721	0.649137	0.818305
STRING.cut0.950	0.1	0.8	130	42	0.732684	0.634267	0.831101
STRING.cut0.900	0.4	0.5	136	43	0.732433	0.644136	0.82073
STRING.cut0.900	0.4	0.4	136	43	0.732183	0.643818	0.820548
HPRD	0.5	0.1	126	42	0.732143	0.636623	0.827663
STRING.cut0.950	0.1	0.1	130	42	0.732143	0.63278	0.831506
STRING.cut0.800	0.4	0.1	143	43	0.732093	0.646147	0.818039
STRING.cut0.900	0.4	0.2	136	43	0.731933	0.644011	0.819855
STRING.cut0.920	0.4	0.5	137	42	0.73183	0.639136	0.824523
STRING.cut0.900	0.3	0.1	136	43	0.731683	0.643819	0.819547
HPRD	0.4	0.5	126	42	0.730726	0.63416	0.827291
STRING.cut0.950	0.1	0.9	130	42	0.730519	0.63183	0.829209
STRING.cut0.900	0.4	0.3	136	43	0.730433	0.641852	0.819013
STRING.cut0.920	0.4	0.8	137	42	0.730326	0.63776	0.822892
STRING.cut0.900	0.4	0.6	136	43	0.730183	0.641432	0.818933
STRING.cut0.920	0.3	0.1	137	42	0.730075	0.636653	0.823497
STRING.cut0.920	0.4	0.7	137	42	0.730075	0.637264	0.822886
HPRD	0.4	0.9	126	42	0.729592	0.632713	0.82647
STRING.cut0.900	0.4	0.9	136	43	0.729182	0.63997	0.818394
STRING.cut0.920	0.4	0.3	137	42	0.728321	0.635023	0.821618
STRING.cut0.900	0.4	0.8	136	43	0.728182	0.63914	0.817224
STRING.cut0.920	0.4	0.9	137	42	0.72807	0.63488	0.82126
STRING.cut0.900	0.4	0.7	136	43	0.727932	0.639064	0.8168
HPRD	0.4	0.7	126	42	0.727891	0.630781	0.825002
STRING.cut0.700	0.6	0.1	146	42	0.727793	0.638581	0.817005
STRING.cut0.800	0.1	0.1	143	43	0.727442	0.637666	0.817217
STRING.cut0.900	0.5	0.2	136	43	0.727432	0.639234	0.81563
HPRD	0.4	0.8	126	42	0.727041	0.629928	0.824154
STRING.cut0.900	0.5	0.9	136	43	0.726932	0.637762	0.816102
HPRD	0.4	0.6	126	42	0.726474	0.62954	0.823407
STRING.cut0.900	0.5	0.6	136	43	0.726432	0.637588	0.815276
STRING.cut0.900	0.5	0.8	136	43	0.725931	0.636918	0.814945
STRING.cut0.950	0.2	0.2	130	42	0.72592	0.626391	0.825449
STRING.cut0.920	0.5	0.6	137	42	0.725815	0.633197	0.818432
STRING.cut0.900	0.5	0.5	136	43	0.725681	0.636999	0.814364
STRING.cut0.920	0.4	0.1	137	42	0.725564	0.631887	0.819241
STRING.cut0.900	0.5	0.7	136	43	0.725181	0.636084	0.814278
STRING.cut0.900	0.6	0.5	136	43	0.724931	0.635886	0.813977
STRING.cut0.800	0.2	0.1	143	43	0.724884	0.635838	0.81393
STRING.cut0.920	0.5	0.2	137	42	0.724812	0.632212	0.817412
STRING.cut0.900	0.5	0.4	136	43	0.724681	0.635641	0.813721
STRING.cut0.800	0.3	0.1	143	43	0.723256	0.635251	0.811261
STRING.cut0.900	0.5	0.3	136	43	0.723181	0.633969	0.812393
STRING.cut0.900	0.4	0.1	136	43	0.722931	0.634901	0.81096
STRING.cut0.900	0.6	0.9	136	43	0.722931	0.633169	0.812692
STRING.cut0.900	0.6	0.4	136	43	0.722681	0.633487	0.811874
STRING.cut0.950	0.2	0.3	130	42	0.722673	0.62296	0.822386
STRING.cut0.700	0.7	0.1	146	42	0.722527	0.632477	0.812578
STRING.cut0.700	0.8	0.1	146	42	0.722527	0.632956	0.812099
STRING.cut0.900	0.6	0.6	136	43	0.722431	0.633145	0.811716
STRING.cut0.900	0.6	0.7	136	43	0.722431	0.63273	0.812131
STRING.cut0.950	0.2	0.4	130	42	0.722403	0.623197	0.821608
STRING.cut0.920	0.5	0.5	137	42	0.722306	0.629384	0.815228
STRING.cut0.920	0.6	0.2	137	42	0.722306	0.630051	0.81456
STRING.cut0.950	0.2	0.5	130	42	0.722132	0.623244	0.82102
STRING.cut0.950	0.2	0.6	130	42	0.722132	0.622902	0.821362
STRING.cut0.920	0.6	0.6	137	42	0.722055	0.628815	0.815295
STRING.cut0.950	0.2	0.7	130	42	0.721591	0.622479	0.820703
STRING.cut0.920	0.5	0.4	137	42	0.721303	0.628595	0.814011
STRING.cut0.920	0.5	0.3	137	42	0.720551	0.627743	0.81336
STRING.cut0.950	0.3	0.2	130	42	0.720509	0.621329	0.819689
STRING.cut0.900	0.6	0.2	136	43	0.72043	0.631466	0.809394
STRING.cut0.950	0.2	0.8	130	42	0.720238	0.621103	0.819373
STRING.cut0.920	0.5	0.7	137	42	0.719799	0.626616	0.812983
STRING.cut0.950	0.2	0.9	130	42	0.719697	0.620556	0.818838
STRING.cut0.900	0.6	0.8	136	43	0.71943	0.629623	0.809237
HPRD	0.5	0.3	126	42	0.719388	0.62246	0.816315
HPRD	0.5	0.4	126	42	0.719104	0.622457	0.815752
STRING.cut0.920	0.6	0.8	137	42	0.718797	0.625575	0.812019
STRING.cut0.920	0.6	0.9	137	42	0.718546	0.625266	0.811827
STRING.cut0.900	0.7	0.5	136	43	0.71843	0.628696	0.808163
STRING.cut0.920	0.7	0.6	137	42	0.718296	0.625782	0.810809
HPRD	0.5	0.5	126	42	0.717971	0.620348	0.815593
STRING.cut0.920	0.6	0.4	137	42	0.717794	0.625528	0.810061
STRING.cut0.920	0.5	0.8	137	42	0.717544	0.624115	0.810973
HPRD	0.5	0.2	126	42	0.717404	0.620661	0.814146
STRING.cut0.700	0.9	0.1	146	42	0.717262	0.627061	0.807463
STRING.cut0.950	0.2	0.1	130	42	0.717262	0.615911	0.818613
STRING.cut0.900	0.5	0.1	136	43	0.717179	0.628679	0.805679
STRING.cut0.900	0.7	0.2	136	43	0.716929	0.627365	0.806493
STRING.cut0.920	0.5	0.9	137	42	0.716792	0.623191	0.810393
STRING.cut0.900	0.6	0.3	136	43	0.716679	0.626772	0.806586
STRING.cut0.900	0.7	0.4	136	43	0.716679	0.626865	0.806493
STRING.cut0.920	0.6	0.7	137	42	0.716291	0.622617	0.809965
STRING.cut0.920	0.7	0.2	137	42	0.716291	0.624804	0.807777
HPRD	0.5	0.8	126	42	0.71627	0.618093	0.814447
HPRD	0.6	0.1	126	42	0.71627	0.620008	0.812532
STRING.cut0.920	0.8	0.6	137	42	0.71604	0.623536	0.808544
STRING.cut0.900	0.6	0.1	136	43	0.715929	0.627165	0.804693
STRING.cut0.920	0.6	0.5	137	42	0.715789	0.6225	0.809079
STRING.cut0.900	0.7	0.3	136	43	0.715679	0.625695	0.805663
STRING.cut0.900	0.8	0.5	136	43	0.715679	0.626114	0.805244
STRING.cut0.950	0.3	0.4	130	42	0.715097	0.616054	0.814141
STRING.cut0.900	0.7	0.6	136	43	0.714929	0.624725	0.805133
HPRD	0.5	0.9	126	42	0.714853	0.616635	0.81307
STRING.cut0.900	0.7	0.9	136	43	0.714429	0.624151	0.804706
STRING.cut0.900	0.8	0.2	136	43	0.713928	0.624063	0.803794
STRING.cut0.920	0.7	0.8	137	42	0.713784	0.620577	0.806992
STRING.cut0.950	0.3	0.3	130	42	0.713745	0.614032	0.813457
STRING.cut0.950	0.3	0.5	130	42	0.713745	0.614594	0.812895
HPRD	0.5	0.7	126	42	0.713719	0.615393	0.812044
STRING.cut0.920	0.7	0.9	137	42	0.713283	0.620197	0.806369
STRING.cut0.920	0.6	0.3	137	42	0.713033	0.619723	0.806343
STRING.cut0.920	0.7	0.7	137	42	0.713033	0.619055	0.80701
STRING.cut0.950	0.3	0.7	130	42	0.712933	0.613248	0.812618
STRING.cut0.950	0.3	0.6	130	42	0.712392	0.612379	0.812405
STRING.cut0.900	0.7	0.7	136	43	0.712178	0.621287	0.803069
STRING.cut0.920	0.8	0.9	137	42	0.71203	0.618949	0.805111
STRING.cut0.900	0.7	0.8	136	43	0.711928	0.621209	0.802647
STRING.cut0.920	0.7	0.4	137	42	0.711529	0.619757	0.8033
STRING.cut0.920	0.7	0.5	137	42	0.711529	0.6191	0.803958
STRING.cut0.900	0.7	0.1	136	43	0.711428	0.622147	0.800709
STRING.cut0.900	0.8	0.4	136	43	0.711178	0.621333	0.801022
STRING.cut0.920	0.8	0.8	137	42	0.711028	0.61782	0.804235
STRING.cut0.900	0.8	0.6	136	43	0.710678	0.620036	0.801319
HPRD	0.5	0.6	126	42	0.710601	0.61217	0.809032
STRING.cut0.900	0.8	0.9	136	43	0.710178	0.619178	0.801177
STRING.cut0.920	0.5	0.1	137	42	0.710025	0.614953	0.805097
STRING.cut0.920	0.9	0.6	137	42	0.710025	0.616561	0.803489
STRING.cut0.900	0.8	0.7	136	43	0.709927	0.618868	0.800987
STRING.cut0.950	0.3	0.8	130	42	0.709686	0.609799	0.809574
STRING.cut0.900	0.8	0.3	136	43	0.709177	0.618725	0.79963
STRING.cut0.950	0.3	0.9	130	42	0.709145	0.60922	0.80907
STRING.cut0.900	0.9	0.5	136	43	0.708677	0.618701	0.798654
STRING.cut0.900	0.8	0.8	136	43	0.708427	0.617401	0.799453
STRING.cut0.950	0.3	0.1	130	42	0.708333	0.606896	0.80977
STRING.cut0.920	0.9	0.7	137	42	0.70802	0.614112	0.801928
STRING.cut0.920	0.7	0.3	137	42	0.707519	0.614771	0.800266
STRING.cut0.920	0.8	0.4	137	42	0.707519	0.615173	0.799864
STRING.cut0.920	0.8	0.5	137	42	0.707519	0.615043	0.799995
STRING.cut0.920	0.8	0.7	137	42	0.707519	0.613408	0.801629
STRING.cut0.900	0.9	0.2	136	43	0.707427	0.616741	0.798113
STRING.cut0.920	0.8	0.2	137	42	0.706516	0.614344	0.798688
HPRD	0.6	0.2	126	42	0.706349	0.608771	0.803928
STRING.cut0.920	0.9	0.8	137	42	0.706266	0.612441	0.80009
STRING.cut0.900	0.9	0.9	136	43	0.706177	0.614786	0.797567
STRING.cut0.920	0.9	0.9	137	42	0.705764	0.611952	0.799577
STRING.cut0.950	0.4	0.2	130	42	0.705357	0.606048	0.804666
STRING.cut0.950	0.4	0.3	130	42	0.705357	0.605568	0.805147
STRING.cut0.900	0.9	0.4	136	43	0.704926	0.614344	0.795509
STRING.cut0.900	0.8	0.1	136	43	0.704426	0.614165	0.794688
HPRD	0.6	0.7	126	42	0.704365	0.605373	0.803357
STRING.cut0.950	0.4	0.4	130	42	0.704004	0.604669	0.803339
STRING.cut0.900	0.9	0.6	136	43	0.703926	0.61256	0.795292
STRING.cut0.900	0.9	0.8	136	43	0.703926	0.612315	0.795537
STRING.cut0.900	0.9	0.3	136	43	0.703676	0.612524	0.794828
HPRD	0.6	0.4	126	42	0.703515	0.605223	0.801807
STRING.cut0.920	0.9	0.2	137	42	0.703258	0.611264	0.795252
STRING.cut0.920	0.9	0.5	137	42	0.703258	0.610042	0.796475
STRING.cut0.920	0.9	0.4	137	42	0.703258	0.610268	0.796248
STRING.cut0.950	0.4	0.5	130	42	0.702922	0.60354	0.802304
STRING.cut0.920	0.8	0.3	137	42	0.702506	0.609708	0.795304
HPRD	0.6	0.3	126	42	0.702381	0.604102	0.800659
STRING.cut0.900	0.9	0.1	136	43	0.702176	0.611643	0.792708
STRING.cut0.920	0.9	0.3	137	42	0.701754	0.609321	0.794188
STRING.cut0.950	0.4	0.6	130	42	0.701569	0.601713	0.801426
STRING.cut0.900	0.9	0.7	136	43	0.701175	0.609111	0.79324
HPRD	0.6	0.5	126	42	0.70068	0.601559	0.799802
HPRD	0.6	0.9	126	42	0.700113	0.600457	0.79977
HPRD	0.6	0.8	126	42	0.69983	0.600168	0.799492
STRING.cut0.950	0.4	0.7	130	42	0.699675	0.599813	0.799537
HPRD	0.7	0.1	126	42	0.699546	0.602408	0.796685
STRING.cut0.950	0.4	0.1	130	42	0.697511	0.595847	0.799174
STRING.cut0.950	0.4	0.8	130	42	0.697511	0.597653	0.797369
HPRD	0.6	0.6	126	42	0.697279	0.597841	0.796717
STRING.cut0.920	0.6	0.1	137	42	0.695238	0.599279	0.791197
STRING.cut0.950	0.4	0.9	130	42	0.693994	0.594246	0.793741
STRING.cut0.950	0.5	0.2	130	42	0.693723	0.594331	0.793114
STRING.cut0.950	0.5	0.3	130	42	0.691829	0.591855	0.791803
STRING.cut0.950	0.5	0.4	130	42	0.691829	0.592356	0.791302
HPRD	0.7	0.2	126	42	0.69161	0.593219	0.790001
STRING.cut0.950	0.5	0.5	130	42	0.691558	0.59214	0.790977
STRING.cut0.920	0.7	0.1	137	42	0.689724	0.593777	0.785672
HPRD	0.7	0.4	126	42	0.689626	0.589882	0.789369
HPRD	0.7	0.7	126	42	0.689626	0.589026	0.790226
HPRD	0.7	0.9	126	42	0.689059	0.5881	0.790018
STRING.cut0.950	0.5	0.6	130	42	0.688853	0.589267	0.788438
HPRD	0.7	0.3	126	42	0.688776	0.589366	0.788185
STRING.cut0.950	0.5	0.7	130	42	0.686688	0.587349	0.786027
HPRD	0.7	0.8	126	42	0.686508	0.585253	0.787762
HPRD	0.8	0.1	126	42	0.686508	0.588536	0.78448
STRING.cut0.920	0.8	0.1	137	42	0.686466	0.591088	0.781844
HPRD	0.7	0.5	126	42	0.685658	0.584936	0.78638
STRING.cut0.950	0.5	0.8	130	42	0.684524	0.585111	0.783937
STRING.cut0.950	0.5	0.9	130	42	0.6829	0.583763	0.782038
HPRD	0.7	0.6	126	42	0.682256	0.581326	0.783187
STRING.cut0.950	0.6	0.3	130	42	0.681818	0.58188	0.781756
STRING.cut0.950	0.6	0.4	130	42	0.681277	0.58197	0.780584
STRING.cut0.950	0.6	0.2	130	42	0.680465	0.580701	0.780229
STRING.cut0.950	0.5	0.1	130	42	0.679383	0.576432	0.782334
STRING.cut0.950	0.6	0.5	130	42	0.679383	0.580242	0.778524
HPRD	0.9	0.1	126	42	0.678855	0.580091	0.777619
HPRD	0.8	0.7	126	42	0.678571	0.576738	0.780404
HPRD	0.8	0.3	126	42	0.678288	0.578287	0.778289
HPRD	0.8	0.4	126	42	0.677721	0.577132	0.77831
HPRD	0.8	0.5	126	42	0.677721	0.575952	0.77949
HPRD	0.8	0.8	126	42	0.676871	0.57478	0.778961
HPRD	0.8	0.2	126	42	0.676587	0.576708	0.776467
HPRD	0.8	0.9	126	42	0.676587	0.574218	0.778957
STRING.cut0.950	0.6	0.6	130	42	0.676407	0.576673	0.77614
STRING.cut0.950	0.6	0.7	130	42	0.674513	0.574849	0.774177
STRING.cut0.950	0.6	0.8	130	42	0.673972	0.574478	0.773466
STRING.cut0.920	0.9	0.1	137	42	0.673684	0.577525	0.769843
HPRD	0.8	0.6	126	42	0.671485	0.569192	0.773778
HPRD	0.9	0.2	126	42	0.669501	0.568718	0.770285
HPRD	0.9	0.4	126	42	0.669218	0.567656	0.770779
STRING.cut0.950	0.6	0.1	130	42	0.668831	0.565478	0.772184
HPRD	0.9	0.3	126	42	0.668651	0.56754	0.769762
STRING.cut0.950	0.6	0.9	130	42	0.668561	0.568933	0.768188
HPRD	0.9	0.5	126	42	0.668367	0.566436	0.770299
STRING.cut0.950	0.7	0.4	130	42	0.667208	0.567081	0.767335
STRING.cut0.950	0.7	0.5	130	42	0.666937	0.567004	0.766871
HPRD	0.9	0.7	126	42	0.666667	0.563678	0.769655
STRING.cut0.950	0.7	0.2	130	42	0.666667	0.566564	0.766769
HPRD	0.9	0.8	126	42	0.665816	0.562845	0.768787
STRING.cut0.950	0.7	0.3	130	42	0.665584	0.564633	0.766536
HPRD	0.9	0.9	126	42	0.664116	0.560396	0.767836
STRING.cut0.950	0.7	0.7	130	42	0.663961	0.563462	0.76446
STRING.cut0.950	0.7	0.6	130	42	0.662608	0.561928	0.763288
HPRD	0.9	0.6	126	42	0.662415	0.559497	0.765333
STRING.cut0.950	0.7	0.8	130	42	0.660985	0.56041	0.76156
STRING.cut0.950	0.7	0.9	130	42	0.659361	0.559265	0.759458
STRING.cut0.950	0.8	0.2	130	42	0.655844	0.554724	0.756964
STRING.cut0.950	0.8	0.4	130	42	0.655032	0.554025	0.75604
STRING.cut0.950	0.8	0.5	130	42	0.654221	0.553559	0.754883
STRING.cut0.950	0.7	0.1	130	42	0.653139	0.55036	0.755917
STRING.cut0.950	0.8	0.7	130	42	0.652056	0.550847	0.753266
STRING.cut0.950	0.9	0.2	130	42	0.651245	0.550289	0.7522
STRING.cut0.950	0.8	0.3	130	42	0.649351	0.547145	0.751556
STRING.cut0.950	0.8	0.6	130	42	0.64881	0.547536	0.750083
STRING.cut0.950	0.8	0.8	130	42	0.648268	0.546659	0.749878
STRING.cut0.950	0.8	0.9	130	42	0.647186	0.546143	0.74823
STRING.cut0.950	0.9	0.4	130	42	0.646104	0.544752	0.747456
STRING.cut0.950	0.9	0.5	130	42	0.644481	0.543313	0.745648
STRING.cut0.950	0.9	0.8	130	42	0.643669	0.541887	0.745451
STRING.cut0.950	0.9	0.6	130	42	0.643398	0.54151	0.745286
STRING.cut0.950	0.9	0.7	130	42	0.643128	0.540908	0.745348
STRING.cut0.950	0.8	0.1	130	42	0.642857	0.539549	0.746165
STRING.cut0.950	0.9	0.9	130	42	0.642857	0.541451	0.744263
STRING.cut0.950	0.9	0.3	130	42	0.640693	0.538152	0.743233
STRING.cut0.950	0.9	0.1	130	42	0.627976	0.523391	0.732562
